# Supplementary material for: Splicing misregulation of SCN5A contributes to cardiac-conduction delay and heart arrhythmia in myotonic dystrophy
Source: Nat Commun. 2016 Apr 11;7:11067. doi: 10.1038/ncomms11067 (PMC4831019; doi:10.1038/ncomms11067)
Supplement: Supplementary Data Set 1 — MISO analysis [file ncomms11067-s2.xls]

## Sheet: DEXSeq
Gene ID	Gene Symbol	Log2Fold Change	Adjusted p-value	Gene Description	Genomic Location	AS Event Sequence
ENSG00000134046	MBD2	6.35578	0	methyl-CpG binding domain protein 2	chr18:51729046-51729471 (-)	CTGCGCTGGAACACTCATCGTCCTGCACCATGGCATGCGCTTTCAAGACTCTGCTTGCTCATACGCTGTTTGCTCTGCTTGGAATGTGCTTACCCCCTTCCCCTTCATCTGGTGAACTCCTACTCATCCAAGACCCAGCTTCATTGTCTCCATCTCTGGGAAGCCTGCCCTGCATACTCCAGGCAGAACCAATCCTTTCCTCCATAATGCTTCCCTGGTGCTTTGCCATTGTATTTGTGACTTGTTTGTCTGCTTCAGCTAGACTGTGAGCTCCATGAGGGCAGGGACCATGTCTTTTTTTGCTTTTGCACACGGTAGGTACTTAATATTGCTTTATGTTTATTTGATTTACCATCCACCTCATTCTAGAAGTGTATAGTGGTAATAAATGTTTATTAA…
ENSG00000127329	PTPRB	5.58665	0.0122851	protein tyrosine phosphatase, receptor type, B	chr12:71002508-71002847 (-)	GTAAAGGATGACAGGTGCAATTGGATGGCCAAGCCACACGGGGTTGGGCCCTGCCTTTTCAAGCTGGTGTTTCATTTGAGTTCCAGGGATACAAAAAATGAAGGTAAAAATACCTGTGAAGATAAATATTGACAGAAATGTCTGGTTTCCTCGGATCTAGCCAGAAGCAGCTTGGTGGACTTTCAGAGACTCCCTTAGTGCTGAAAACAGCCAACTAGCTACTGAAAGGGTCGGGGTGGGGTGCAGGGCGGTCAGCAAAGAGAAACTTTGGGCTGCGGTGGGAATTTTTTAAAGTGATGTGGTTTACGCTTCCATTGCATTAAATTGTCAAACCCTGGAA
ENSG00000072134	EPN2	5.20952	0	epsin 2	chr17:19188932-19189102 (+)	CGCCTGAGGCCTCGCTGTGCCCCCAGCACCGCACAGGGGCCCCGCTGGGTCAGAGTGAGGAGCTGCAGCCACTGAGCCAGCGCCACCCCTTCCTGCCGCACCTGGGGCTGGCCTCCCGCCCAAATGGCGACTGGTCCCAGCCCTGCCTCACTTGTGACCGCGCAGCCCGAG
ENSG00000254415	SIGLEC14	4.83945	0.00969611	sialic acid binding Ig-like lectin 14	chr19:52145822-52146074 (-)	CTCGAACTCCTGACCTCAAGCAATCCACTGCATTGGCCTCCCAAAGTGCTGGCATTACAGGTATGAGCCACCGTGCCTGGCTGCCAAAAGTTACCTTCTTAACACTTGAATTTCTGGTCTCCTCAGCTTCCCTATCCATATAGGCACAGAGAGGCAGCATTTGTTTTCCAGTTAAAACTCTACCTCATTGTGATTATTATCCAATACAATTGTTACAAAATAAGTAAAACTTTTATGAAACAATACAACATAA
ENSG00000204179	PTPN20A	4.80935	5.98678e-12	protein tyrosine phosphatase, non-receptor type 20A	chr10:46550122-46551652 (-)	CTCCTCATAAAGAACATGTTTGCACTGTGCTGAAGGGCTTTGCTATGCATACAATCTGCTTTCTTGGTTTATCAGTTTATTTTCTTTCTAAAAGCTCCCTGAAGGGCAATATCATTTGGCTTGGGGTGATCAGTGTTTACTTATTGATCTTGCTAGACAATATCAAAATAACTTCCCACATTTTCCAGTGAAACAGATGTTACATAAAACGATTGCAGCTTGGCTATTTGGTTGAAGGGATTACAGAGCCCAATAAAGGATTTAAAATATATTCATTAAGATTTTATTTGGAAAGGTGGCTGGAGAGAGCTGAGGATTTCCAGGACTTTGTAAGTTCTTATTCTGGGAGAACATAAGGCCAATAATCATGACCTCTTCCAGGCATTTTTAAGACAGATG…
ENSG00000118194	TNNT2	4.67946	8.76155e-06	troponin T type 2 (cardiac)	chr1:201338943-201338972 (-)	AAGAGGAGGACTGGAGAGAGGACGAAGACG
ENSG00000205746	RP11-1212A22.1	4.49045	0.0224957		chr16:18434105-18434264 (-)	AAGGTGCCCAACAACTCGGACTGGGCTGCCCGGGGCCACCGCAGCTCCGCCAACTCCGTTGTGGTCCAGCCCCAGGCCTCCGTCGGTGCTGTGGTCACCCTGGACAGCAGCAGCCCTGTGGCCGTGCTGCATCTGCAGCTCAACTATACGCTGCTGGACG
ENSG00000101605	MYOM1	4.4492	4.63085e-06	myomesin 1, 185kDa	chr18:3129229-3129516 (-)	GGGGAGGAGTGTCTCCAGATGTGTGTCCCGCACTGAGCGATGAGCCTGGTGGACTAACCGCCTCCAGGGGGCGCGTGCATGAAGCCTCCCCGCCAACCTTCCAGAAAGATGCTTTGCTTGGCAGCAAACCTAACAAACCTTCACTACCCAGTAGCTCTCAAAACCTGGGCCAAACAGAAGTGAGTAAAGTAAGTGAAACAGTTCAGGAAGAGCTTACCCCGCCACCACAGAAAGCGGCTCCTCAGGGGAAAAGTAAGTCTGACCCCCTGAAAAAGAAGACAGACAGAG
ENSG00000074964	ARHGEF10L	3.8113	0	Rho guanine nucleotide exchange factor (GEF) 10-like	chr1:17939552-17939668 (+)	CTTTCTCCAGACCTGACTAGGCTAAAGGAGAGATACGCCAGGACTAAGAGAGACATCTTGGCTTTGAGAGTTGGGGGGAGAGACATGCAGGAGCTGAAGCACAAGTACGATTGTAAG
ENSG00000175265	GOLGA8A	3.72036	0.0641661	golgin A8 family, member A	chr15:34677627-34677674 (-)	GAAAAGAAAGCAAACAATGAGAAACAGAAAGCTGAAAGGGAGCTAGAG
ENSG00000178449	COX14	3.55641	6.93708e-09	COX14 cytochrome c oxidase assembly homolog (S. cerevisiae)	chr12:50506084-50506279 (+)	GTACGCTGCCGGCTAGGGCCGAGCAGGGGCTGCCAGTCCCACTGCCTGCGCGCCCACCTGGGCCAGTCTCCGCTTGCCGCGTCCTCCCATCCCCTAGTCTGCAGGCCTGGTGCCCTTGAATTCACCCGCTTCTGTTGCGTTGCGGACCGCGAGCTGCACTGCTTCCTGCCCAAGCCCAAGCTCCTCGCAGCAGTAG
ENSG00000204164	RP11-508M1.3	3.29274	6.37564e-07		chr10:48901549-48902889 (-)	GTTTCCACCGTGCACATTATGAAGAAAAGAAATGGAGGTGGGAGTTTAAATAACTATTCCTCCTCCATTCCACCGACTCCCAGCACCAGCCAGGAGGACCCTCAGTTCAGTGTTCCTCCCACTGCCAACACACCCACGCCCGTTTGCAAGCGGTCCATGCGCTGGTCCAACCTGTTTACATCTGAGAAAGGGAGTGACCCAGACAAAGAGAGGAAAGCCCCGGAGAATCATGCTGACACCATCGGGAGCGGCAGAGCCATCCCCATTAAACAGGGCATGCTCTTAAAGCGAAGTGGGAAATGGCTGAAGACATGGAAAAAGAAATACGTCACCCTGTGTTCCAATGGCGTGCTCACCTATTATTCAAGCTTAGGTGATTATATGAAGAATATTCATAAA…
ENSG00000144674	GOLGA4	3.27183	1.96643e-10	golgin A4	chr3:37402733-37402795 (+)	TTTACTTCACCTCGCAGTGGTATCTTCTGAGTAAACCATCAGTCTGTGCTTAGTTAACATGTG
ENSG00000144115	THNSL2	3.18386	0.0122851	threonine synthase-like 2 (S. cerevisiae)	chr2:88469894-88469915 (+)	ACATTCGCAGCCCGGGCAGCCC
ENSG00000157216	SSBP3	3.18324	0.00438585	single stranded DNA binding protein 3	chr1:54723741-54723821 (-)	GGTCCTCCGGGGTCACAGCCCTCGCCGCACGCACAGCCTCCACCTCACAATCCTAGCAGCATGATGGGACCCCACAGTCAG
ENSG00000133392	MYH11	3.17224	9.66255e-07	myosin, heavy chain 11, smooth muscle	chr16:15878554-15878574 (-)	CAAGGCCCATCTTTTGCCTAC
ENSG00000213088	DARC	3.13559	2.05538e-06	Duffy blood group, chemokine receptor	chr1:159175250-159175687 (+)	GCGGAGCTCTCCCCCTCAACTGAGAACTCAAGTCAGCTGGACTTCGAAGATGTATGGAATTCTTCCTATGGTGTGAATGATTCCTTCCCAGATGGAGACTATGGTGCCAACCTGGAAGCAGCTGCCCCCTGCCACTCCTGTAACCTGCTGGATGACTCTGCACTGCCCTTCTTCATCCTCACCAGTGTCCTGGGTATCCTAGCTAGCAGCACTGTCCTCTTCATGCTTTTCAGACCTCTCTTCCGCTGGCAGCTCTGCCCTGGCTGGCCTGTCCTGGCACAGCTGGCTGTGGGCAGTGCCCTCTTCAGCATTGTGGTGCCCGTCTTGGCCCCAGGGCTAGGTAGCACTCGCAGCTCTGCCCTGTGTAGCCTGGGCTACTGTGTCTGGTATGGCTCAGCC…
ENSG00000213088	DARC	3.12302	0.000148467	Duffy blood group, chemokine receptor	chr1:159175688-159176287 (+)	GGCCACAGACTGGGTGCAGGCCAGGTCCCAGGCCTCACCCTGGGGCTCACTGTGGGAATTTGGGGAGTGGCTGCCCTACTGACACTGCCTGTCACCCTGGCCAGTGGTGCTTCTGGTGGACTCTGCACCCTGATATACAGCACGGAGCTGAAGGCTTTGCAGGCCACACACACTGTAGCCTGTCTTGCCATCTTTGTCTTGTTGCCATTGGGTTTGTTTGGAGCCAAGGGGCTGAAGAAGGCATTGGGTATGGGGCCAGGCCCCTGGATGAATATCCTGTGGGCCTGGTTTATTTTCTGGTGGCCTCATGGGGTGGTTCTAGGACTGGATTTCCTGGTGAGGTCCAAGCTGTTGCTGTTGTCAACATGTCTGGCCCAGCAGGCTCTGGACCTGCTGCTG…
ENSG00000151150	ANK3	3.01036	0.0120225	ankyrin 3, node of Ranvier (ankyrin G)	chr10:61841907-61841933 (-)	GAGACAGAGTCAGATCAAGATGATGAG
ENSG00000213088	DARC	2.99346	0.00170177	Duffy blood group, chemokine receptor	chr1:159174708-159174769 (+)	GTCCCAGCCCTTCTGTCTGCGGGCCTGAACCAAACGGTGCCATGGGGAACTGTCTGCACAGG
ENSG00000198780	FAM169A	2.97747	0.0860293	family with sequence similarity 169, member A	chr5:74162575-74162643 (-)	GTAAATTTCAGGAGGGCCTACGCGGGGCTGGAGAACTCCACCGGGCTATGCGAACAGAATCCTGCGAAG
ENSG00000214940 or ENSG00000205746	RP11-1212A22.2 or RP11-1212A22.1	2.94559	0.0223294	Uncharacterized protein	chr16:18434265-18434725 (-)	GAGACCTCATCCACCTGGCCAGCTCAGACGTGCGGGCACCGCAGCGCTCAGAGCTGGGAGCCGAGTCACCATTGCGGATGGTGGCGTCCCAGGCCTACAACCTGACCTCTGCCCTCATGCGCATCCTCACGCGCTCCCGCGTGCTCAACGAGGAGCCCGTGACGCTGGCGGGCGAGGAGATCATGGCCCAGGGCAAGCGCTCGGACCCGCGGAGCCTGCTGTGCTATGGCGGCGCCCCAGGGCCTGGCTGCCACCTCTCCATCCCCTAGGCTTTCAGCAGGGCCCCCGCCAACCTCAGTGACGTGGTGCAGCTCGTCTTTCTGGTGGACTCCAATCCCTTTCTCTTTGGCTATATCAGCAACTACACCGTCTCCACCAAGGTGGCCTCGATGGCGTTCC…
ENSG00000154556	SORBS2	2.81699	1.21325e-06	sorbin and SH3 domain containing 2	chr4:186605996-186605999 (-)	ATAG
ENSG00000139793	MBNL2	2.76958	5.94488e-09	muscleblind-like splicing regulator 2	chr13:98018712-98018806 (+)	TACCCATGATGCACAGCGCTACGTCCGCCACTGTCTCTGCAGCAACAACTCCTGCAACAAGTGTCCCCTTCGCAGCAACAGCCACAGCCAATCAG
ENSG00000107164	FUBP3	2.72984	0.00245154	far upstream element (FUSE) binding protein 3	chr9:133456481-133456899 (+)	GTGACAGTCACCTTGTTGGCCTTCTATGTCCGGGAAGAATTATAGTCACTGCCCTAAAGGGCTCAGATCCTCAGTTTGCAGAAGGCCTGTAGTTGAACATAAAGTGAATTTTGAACCATTGAGAAGACATTCCGCTTCTCTTGAGCCAGTGGTTGAACTCATATTCTTGGACAACCTGCTCCAGAGGGAGACCCTCTGGTAAATGCTGACCTAATGTGGATTGTTGAAGCAGTGGTGTTTACTACTAGCAGTGAAAACTTCATTGGAATTGTTCTCAGCTCTGAAATGCACCATTGACTGGAGCAGTAATAAGCCCAATGGAGACAGGGCTGTAAGTGTGTTCCTTCTGAATGTTAACAGCTGGAGGTCCATACTATCTCCAAGGATTTGATGGCCTTT…
ENSG00000154556	SORBS2	2.72921	6.37564e-07	sorbin and SH3 domain containing 2	chr4:186605964-186605995 (-)	CGGTGGGTGTGCTCGCAAACGTGCCGCCATGT
ENSG00000151150	ANK3	2.72572	0.0173375	ankyrin 3, node of Ranvier (ankyrin G)	chr10:61871491-61871523 (-)	CTATTCTTCTCCACTTCCTCAGTATGATTCAAG
ENSG00000102606	ARHGEF7	2.63707	0	Rho guanine nucleotide exchange factor (GEF) 7	chr13:111945783-111947538 (+)	AAAAAAAAAAAAAAAAAACTCACCCGTTTTCCTGGGATTTGTTGTAAGGAGTTTTCACTGGCCTCACTCAGACCAATTTCTGCTTCAAAAAGCACTGAATGTGACCTGTTGCATTCAGTTGTAGCATCAAATCCACACCTAGTCATTGCTTGAGGGGCCAAATTGTGTTCTGTCCCATGCACGCTCTATTTGGTGTTAAAATGGAACCTTACGGTTGTGTTTTAAGTATTCATTGAAACCAGCTTCAGAAAACAAGATGCCATAGTAAATTGAGAATAACATTTTTTCCTTCTTCAGGGTGGCTGTAATTCCAGGTGGCCGTGATTTCTTTCTTCCCCACTGCCCACTCCTTCGCCAAACCCACGTATTCAGTGTTCTGATCTTGTTTGTGCAGAGTGA…
ENSG00000102606	ARHGEF7	2.61686	8.58257e-07	Rho guanine nucleotide exchange factor (GEF) 7	chr13:111944464-111944640 (+)	CATGGCAAGGCACTGACCTGATGCATAATCACGTCTTGGCTGATGATGACCAACCAAGCCTAGACTCCCTGGGGCGTCGCAGTAGCCTTTCTCGTTTGGAGCCTTCAGACCTCTCGGAAGACTCTGACTATGACAGTATATGGACAGCCCATAGTTACAGAATGGGTTCTACATCTC
ENSG00000130595	TNNT3	2.60632	0	troponin T type 3 (skeletal, fast)	chr11:1950349-1950372 (+)	ACACCGCAGAGGAGGACGCGGAAG
ENSG00000144426 or ENSG00000204196	NBEAL1 or AC011737.2	2.58093	0.058397	neurobeachin-like 1	chr2:204055613-204055711 (+)	TCTCCAAAAAAGGTTGGTGATGACATTGCCAAGGCAACGGGTGACTGGAAGGGCCTGAGGATTACAGTGAAACTGACCATTCAGAACAGACAGGCCCAG
ENSG00000154556	SORBS2	2.50805	8.57986e-08	sorbin and SH3 domain containing 2	chr4:186605907-186605963 (-)	CTGTTACGCTAACATCTGTGAAGAGAGTGCAAAGTTCTCCAAACCTATTGGCTGCAG
ENSG00000175416	CLTB	2.48652	1.57153e-11	clathrin, light chain B	chr5:175823479-175823532 (-)	GATCGCTGACAAAGCATTCTACCAGCAGCCAGATGCTGATATCATCGGCTACGT
ENSG00000196498	NCOR2	2.41721	0.000518515	nuclear receptor corepressor 2	chr12:124811954-124812091 (-)	GTAAATATGACCAGTGGGAAGAGTCCCCGCCGCTCAGCGCCAATGCTTTTAACCCTCTGAATGCCAGTGCCAGCCTGCCCGCTGCTATGCCCATAACCGCTGCTGACGGACGGAGTGACCACACACTCACCTCGCCAG
ENSG00000198722	UNC13B	2.41361	0.0180171	unc-13 homolog B (C. elegans)	chr9:35401947-35402003 (+)	TGCATGATGGGAAAGGTATTAGATTTACTGCTAATGAGGACATTCGTCCGGAAAAGG
ENSG00000100711	ZFYVE21	2.40388	2.32819e-11	zinc finger, FYVE domain containing 21	chr14:104196129-104196182 (+)	AAAAAGACATTCACGCTTACACCAGCCTCCGGGGGAGCCAGCCTGCCTCTGAAG
ENSG00000102606	ARHGEF7	2.38549	0.000593699	Rho guanine nucleotide exchange factor (GEF) 7	chr13:111944805-111945782 (+)	TCCCATTGTACTTTGTGGAGGCTTAACTGCCGATGCGAGTATACATTCGAATGACTGACTATTGGAGGGAGGTGGTGTGTTCACGTGAGCCTACATCCGAGGGTGCTCTTCGTAAGGGGTAGTTGTTGTTTTATAGCTCCAAATGGTTTTTTTATTCTCAGTGTAGCAACTGTTTGATTTCTTTCTGGATACAGCTGTATGAACACTTTTCTATTTTATACTGAAATCACACAGGTTTGTGATCTAAGTGCCAGAACCATGGAGGAGACTCTGGCCTTATCTGTAGGGACCTAAATTTTTTAAGTGCTATGAACACTGATCAAGTAGTTGTGGAGAGATGAGAAGAATATATGCAGCAAAGGTGCTGTGAGCCCAGTTCCAACGGCTGTGTTCTGGTAA…
ENSG00000155657	TTN	2.27079	0.0242023	titin	chr2:179587385-179587663 (-)	AACCGCCTTATTTTGTTACGGAACTGGAACCTCTGGAGGCAGCAGTTGGAGATTCGGTTTCTTTACAATGCCAAGTTGCTGGGACACCAGAAATTACAGTGTCTTGGTACAAAGGAGATACCAAATTACGGCCAACTCCTGAATACAGGACCTACTTTACAAACAATGTGGCCACACTTGTTTTTAATAAAGTGAACATCAATGACAGTGGAGAGTACACATGCAAAGCAGAAAATAGTATAGGAACTGCTTCTTCTAAGACTGTGTTCAGAATTCAAG
ENSG00000139793	MBNL2	2.25495	0.00106107	muscleblind-like splicing regulator 2	chr13:98009049-98009102 (+)	ACTCAGTCGACTGCCAAAGCAATGAAGCGACCTCTCGAAGCAACTGTAGACCTG
ENSG00000157106	SMG1	2.24432	0.047017	smg-1 homolog, phosphatidylinositol 3-kinase-related kinase (C. elegans)	chr16:18888554-18890815 (-)	GTATGTGAATTATTCTTTTCCTTTTTAATGTGTTGGTTTATTCAGGCCCTTAAATCGATATGTAAGAAATTAAGGGCTTTGTCTGGGCATGGTGGCTCATGCTTGTAATCCCAGCACTTTGGGAGGCCAAAGCAGAAGGATTGCTTGCATCCAGGAATTCTGGCACAGCTTGGGCAATGTAGTGAGACCCCATCTGTACAAAAAGTCAAAAATTAGCTTGGTGTAGTGGCGTGCACCTGTAGTCCTAGCTACTCGGGAGGCTGAGGGAGGAGGATCGATTAAGCCCAGGAACTTGAGGTTGAAGAGAGCTCTGATTGTGCCACTGCACTCAGCCAAGGTGACAAAAAAAGGCCCTGTCTCCAAAAAAGAAAAAAAAATAAGGGCTTTGCTTTATTATAT…
ENSG00000152601	MBNL1	2.21651	0.0179925	muscleblind-like splicing regulator 1	chr3:152164492-152164545 (+)	ACTCAGTCGGCTGTCAAATCACTGAAGCGACCCCTCGAGGCAACCTTTGACCTG
ENSG00000155657	TTN	2.19811	0.016236	titin	chr2:179597965-179598243 (-)	AACCTGCCAAAATCATTGAGCGAGCAGAACTGATCCAGGTGACAGCAGGAGATCCCGCCACACTGGAGTACACAGTGGCAGGCACGCCAGAACTGAAGCCCAAATGGTACAAAGATGGGAGACCCTTGGTCGCCAGTAAAAAATACCGAATAAGTTTTAAAAACAATGTTGCCCAGCTCAAATTTTATTCAGCTGAGCTGCACGACAGTGGCCAATACACATTTGAGATTTCCAATGAAGTGGGCAGCAGCTCCTGTGAGACTACATTCACTGTATTAG
ENSG00000155657	TTN	2.159	8.07592e-06	titin	chr2:179595231-179595518 (-)	ATCTTATCATACCTCCTTCATTCACCAAAAAGCTGAAGAAAATGGACAGCATTAAAGGTTCTTTCATTGATTTAGAATGTATAGTGGCTGGGTCACATCCCATAAGCATCCAGTGGTTCAAAGATGACCAAGAAATATCAGCTAGTGAAAAGTACAAATTCTCTTTTCATGACAATACTGCCTTCTTGGAAATCAGCCAGCTGGAAGGTACAGACAGTGGGACATACACTTGTTCTGCCACAAATAAGGCAGGGCACAACCAATGCAGTGGGCATCTGACAGTCAAAG
ENSG00000099889	ARVCF	2.13658	0.0972401	armadillo repeat gene deleted in velocardiofacial syndrome	chr22:19958750-19958857 (-)	CTCGACCCCAGCAGGAAGGCCCCTCCCCCCGGGCCCAGCAGGCCCGCGGTCAGGCTGGTGGACGCCGTAGGGGACGCTAAGCCTCAGCCCGTTGATTCCTGGGTCTAG
ENSG00000151067	CACNA1C	2.1294	2.05538e-06	calcium channel, voltage-dependent, L type, alpha 1C subunit	chr12:2789528-2789740 (+)	GATGCACTGCTGTGACATGCTGGATGGTGGGACCTTCCCTCCCGCCCTGGGCCCCCGCAGGGCTCCTCCCTGTCTGCATCAGCAGCTCCAGGGTTCCCTGGCGGGGCTGAGAGAGGACACACCCTGCATCGTGCCTGGCCACGCTTCACTGTGCTGCTCTTCCAGAGTAGGAGAGTGGCTCCCAGCAGGCTGCACAGCCCCCCAGCATGCCAG
ENSG00000131389	SLC6A6	2.12651	0.0968436	solute carrier family 6 (neurotransmitter transporter, taurine), member 6	chr3:14489324-14489695 (+)	GTAAGGCCACCTCATTGAAGCAAGGAGGAGGACATGGGTGGGGCAGAGAGGATGGCCCACTTCCTTATCTCCTCCCCTGGGATACAGGAGCCACTGTCTTCGGGGGAGTGGGAGGAGGGTGCAGATCTGGAGATAAATTTATGCCTTTGGCCATAGACAGGACTGGAATCCCAGTTCTGCCACTTACTGGCTGTTTGACCTTAGGCAAGCCACTCCTCCTTTCTGAGCCTCAGTTTCTTTACCTGTAAGATAAAAAGAATGAATCATTACTACCCTGTGAGGCAGGTATGCATACTTATGTTGTCTAAAAATGATACAGTTTTCTTAATGTATTTTAGGAAAAAATATATTCTGTTATTGCACAGAGAAAAA
ENSG00000155657	TTN	2.10202	0.0733717	titin	chr2:179596419-179596697 (-)	AGTCACCTTATTTTACCAAGGAATTTAAGCCAATTGAAGTCTTAAAGGAGTACGATGTCATGTTGCTGGCTGAGGTGGCAGGCACTCCTCCCTTTGAGATCACTTGGTTCAAAGATAACACAATCCTGCGAAGTGGTAGAAAGTATAAGACTTTCATTCAGGATCATCTGGTTAGCCTGCAGATCCTCAAGTTTGTAGCTGCAGATGCTGGCGAATACCAGTGTCGGGTGACCAATGAGGTGGGCAGCAGCATCTGCAGTGCCAGGGTGACTTTAAGAG
ENSG00000088387	DOCK9	2.08587	0.0196554	dedicator of cytokinesis 9	chr13:99512436-99512657 (-)	GTAACGCTCCATGCTCTTGTGGGCTTCTCTCCACCATCACTCTGAAAGTGTCTTGGAGCCAATAGTTGGTGAACGTGTCACACTTGTGTGGTAGGACCTTGAAGTCTAAGTTGCTTTCCTGAGTATTCTTTTCCTGCTTGTGATAGTCAACAACTGAAACCCCTCAGCCATGCCCTGAAATAAAGGTCCCGGATGCCTGTGACTCCTCAGGATCATACAGTT
ENSG00000155657	TTN	2.03579	9.285e-05	titin	chr2:179595651-179595929 (-)	AACCTGCAACAATCACCGAGGAAGCTGTGTCTATAGATGTCACCCAAGGAGACCCAGCCACTTTGCAGGTTAAATTTTCAGGGACTAAGGAGATTACAGCCAAATGGTTTAAAGATGGCCAAGAACTGACCCTGGGCTCAAAATATAAAATCAGTGTCACTGATACAGTCTCAATACTGAAGATTATTTCTACAGAAAAGAAAGATAGTGGAGAATATACTTTCGAGGTCCAAAATGATGTTGGGAGGAGCAGCTGCAAGGCTAGAATTAATGTATTAG
ENSG00000105939	ZC3HAV1	2.03555	0.0262767	zinc finger CCCH-type, antiviral 1	chr7:138745631-138745780 (-)	GTAAGTGTTCTGAAGCAGCTGTTTGCTGACAGATGCTTGAGATGTTCATGCCCTGGGCTCATCAAGTCACTCGTGAATCTGGAGCCTGTTTTCCTGAAAAGTTCCTGTTTGCATTACTCTGCAGTTTCCATTTGCATTATCGATGAGTAA
ENSG00000144283	PKP4	2.02918	1.74547e-05	plakophilin 4	chr2:159533379-159533866 (+)	GTAAGACGCCAGTTGGGTGTGTGATACAGTCTCTTGAAAAGCCGCATTTCCAGGCGCTTGGCCAGTGGCCTGGGAAGTAGCCTGTGCTTGTATTGAGACAGTCCCCCAGCAGCAAACCATGTTCCAGTCATTCCCTTTCCTACTTTGGGGATTGTTGCCTTTTCTGCTTGTTTAAAGTAAAACAAGCATGTACTTGTTTGTATGTATGTATGTATGTAGTTGTACGGTGGGCACAAATAAAAAGAGGGCTGTATCCAAATAAATCATTTCTGGCTGCTCACTGGCACAGTCCCTTTGCTCCGTCCCCTCCTGGCTCGAGCAGTCTCTGTGTTTTCCACATGCATCAGAACCGTCAGCCCAGTGTCACTTTGCAGGGGCCACATCTTCTAGACTGGCTCA…
ENSG00000155657	TTN	1.99909	0.000303054	titin	chr2:179596031-179596309 (-)	AACCCCCATCCTTCATAAAGAAGATCGAGAGTACCAGCTCCCTCCGGGGAGGCACAGCTGCCTTCCAGGCCACTCTGAAGGGCTCCTTGCCAATTACGGTGACTTGGCTAAAAGACAGCGATGAAATCACTGAAGACGATAATATAAGAATGACCTTTGAGAACAATGTGGCCAGTTTGTACCTCAGTGGCATTGAAGTCAAGCATGATGGGAAATATGTCTGTCAGGCCAAAAATGATGCAGGAATACAAAGATGTTCTGCATTACTCTCAGTAAAAG
ENSG00000198053	SIRPA	1.94849	6.89298e-06	signal-regulatory protein alpha	chr20:1895744-1896100 (+)	GAGTGGCGGGTGAGGAGGAGCTGCAGGTGATTCAGCCTGACAAGTCCGTGTTGGTTGCAGCTGGAGAGACAGCCACTCTGCGCTGCACTGCGACCTCTCTGATCCCTGTGGGGCCCATCCAGTGGTTCAGAGGAGCTGGACCAGGCCGGGAATTAATCTACAATCAAAAAGAAGGCCACTTCCCCCGGGTAACAACTGTTTCAGACCTCACAAAGAGAAACAACATGGACTTTTCCATCCGCATCGGTAACATCACCCCAGCAGATGCCGGCACCTACTACTGTGTGAAGTTCCGGAAAGGGAGCCCCGATGACGTGGAGTTTAAGTCTGGAGCAGGCACTGAGCTGTCTGTGCGCG
ENSG00000151967	SCHIP1	1.9357	0.0728972	schwannomin interacting protein 1	chr3:159557887-159558002 (+)	CGCCCGCCGGTGGATGCTCCGCGCCTGCCCTCCGCAGCCTCGCTCAGCAGTCCTGCGTTGGGGTCTGCGCCCTAGGATGCACTGAGATGGTACATCAGGATAACTGCTCGTATCAG
ENSG00000166689	PLEKHA7	1.92611	0.00195687	pleckstrin homology domain containing, family A member 7	chr11:16807839-16807912 (-)	GACCTGCAGTTGCTGGAACGGGTCGTGCAAGGGGAAAAAAAGGACAAGGAGGAGAATGGCTGGTTGAAAGTGCA
ENSG00000166147	FBN1	1.92434	0.00335155	fibrillin 1	chr15:48933185-48935042 (-)	CTCACAGTATTTGATCATTAACACAGACCTTATCCTATTGTAAACTATTTATAAAGCCTTCCTAAAAACAGGGTATTAATAGAATTGTAATTATGTGTGTTCCTAATTCTCATGTTAATTATAAGATTTTATAATAAGTGATATATATATATACACACACACACACACACACACATACACGGGGGTGAAAATAATAATTTAAAAATATATACAATTAAAAGTATTTCCCTGCCACCTTTCAGAGACCATTTTCTTGTGTATTTTTCTATAAATCTTTTAGGCATATGTATACATGTACAAATAAACACAAATATATATGTATACATACACATGTGTGTGTGTATCCTTTTTAATACATGGAATGTATTGTACATGCAATATTCTGAACTTTACTTACTT…
ENSG00000154723	ATP5J	1.89729	0.0161856	ATP synthase, H+ transporting, mitochondrial Fo complex, subunit F6	chr21:27106643-27106685 (-)	GAATATGCACTGAAGAGGCAGCGAACCTACTAACCTTTGGCCG
ENSG00000107771	FAM190B	1.88651	0.00629681	family with sequence similarity 190, member B	chr10:86267049-86267088 (+)	GAGTTGAGAAGTTAGTCCATTACTTCTCTGACAAAGCGTG
ENSG00000163110	PDLIM5	1.87704	0.00734558	PDZ and LIM domain 5	chr4:95377394-95378331 (+)	GCTGGAGTGCAGTGGCGCAATCTCGGCTCACCACAACCTCCATCTCCCGAGTTCAAGCGATTCTCCTGCCTCAGCCTCCCGAGTAGCTGGGATTACAGGCATGTGCCACCACGCCTGGCTAATTTTGTATTTTTAGTAGAGACCAAGTTTCCCTATGTTGGTCAGGCTGGTCTTGAACTCCCGACCTCAGGTGATCTGCCCACCTCGGCCTCCCAAAGTGCTAAGATTACAGGCGTGAGCCACCGTGCCTGGCCCACACTGTTTTATACTTTGCTTTTTTTTGCAACAATTTACCCTGAGATCATTCTCTATTAATATATAAGGAGGTATGTGTGTTTTTTTAAAACAATTGTATAATTTTATTTTATAAGGAAAGTGACATTTAACCAATCCCCTACT…
ENSG00000166689	PLEKHA7	1.86312	0.00517301	pleckstrin homology domain containing, family A member 7	chr11:16807775-16807838 (-)	GGCCATGCCTGTCACTGAGTTGGACCTGGAGCCTCAAGACTATGACTTGGACATCAGCAGAGAG
ENSG00000166689	PLEKHA7	1.83697	0.0315848	pleckstrin homology domain containing, family A member 7	chr11:16807913-16807933 (-)	TGGAAGCGTGAGCAGGACTTT
ENSG00000160741	CRTC2	1.83416	0.00317529	CREB regulated transcription coactivator 2	chr1:153921309-153921375 (-)	CTTGCTCTTTGATGACTTCTGCCTTGACCCGTTCTCTTCCTGGCATGCACATGCTCTGGCCCAGCAG
ENSG00000104870	FCGRT	1.82707	2.5608e-05	Fc fragment of IgG, receptor, transporter, alpha	chr19:50028590-50028712 (+)	CCCATCAGACACTTGGTGCTGGAATCTCCGAGGCTGGGAGGGACTGGGAGCGCCCCAGTTCTGTGTCCTGACTGGGTGGGGTGGAGGGGCTGCTCCACATCTCACAGCGTTCTCTGGCTGCAG
ENSG00000164707	SLC13A4	1.81913	0.0849981	solute carrier family 13 (sodium/sulfate symporters), member 4	chr7:135366229-135366447 (-)	GTGAAAGCTGGCCTGGGAGTCAACGTTATTGGACTGGTGATAGTAATGGTGGCCATCAACACCTGGGGAGTTAGCCTCTTCCACCTGGACACTTACCCAGCATGGGCGAGGGTCAGCAACATCACTGATCAAGCCTAACGCCAAGTGTACAAACTGGCCCAACCACAGGAGCTGCCAGTATCCAGCAGTATCTGGACCACAGGCAAAGAAAACCACTAG
ENSG00000155657	TTN	1.79428	0.000593699	titin	chr2:179663221-179664212 (-)	GTAAAGCTGCCATAGAGAGAGCAGATTATTGCACATTTTGGAACTAGGTTTTGAAACGAGAAAGATTCCCTTGTCCCCCTCGCAGGGCATGCGACGCGGAGAGTGGTTCGCTTCTTCAGTGTCCCGCTGCTCAAACCTCTAGGGGAGCATACAAACGGGCAGGTTGTGGGGCTCCGTGTTCCTCTGGACATCCAGCCGCTTGTGTGTCTGCCTACTAGGGTCTCAGGGGTTTTTATAGGCATAGGGTGTGGGCGTGGCAGGTCAGGGTGATCTTGGGAAATGCAACATTTGGGCGGGAAGGCAGGAGTGTTTGTCCTCACCTAGGTCCATGGGCACAGGCCTCGCTAGGGACCACGCACTTCTCTTCCCAGCACTTCCCTGCCCTCCTCCCGTGTAAGT…
ENSG00000176826	FKBP9L	1.78809	0.000993533	FK506 binding protein 9-like	chr7:55748766-55750319 (-)	GCCAGGGAGTACGTGACACCAAGCCAACTGTGTGGCAGAACGTGCAGTGAGGGTGCAAGGGTCTTTCAGAAGTTGCATCATTAGCCAGTAGTAGGTGGGTCACATAGTACCTGGTGTACACATCGGGGTGGGTTGATATATGGGGTGAGAAGTTTAGGCTGATCGCCAGTGATAGTAAACAAAATCTGTGCAGAGGGCCTTAGCATGGGATGTGTCCAGTATTGAAAAGGCTGCACTGCCAACCATGATTTGTGAACCTTCTGGGAAATTTTGTTATTAAAAGAATATATAGTGTCAGACGGAAGTTATAATCATCTTGGAGGAACCATAAGAAAAAGTGTCCAGGGTATCTATATAAAGAGGGTTAAATTTTTTTTTAACTTGCTGGTTAAAACATTT…
ENSG00000118194	TNNT2	1.77364	0.00840585	troponin T type 2 (cardiac)	chr1:201342246-201342323 (-)	CTTGCCTGAGTGGGGTCCTCTCCCGCCGCTGCCCTGACACCTGGTCCAGGAGCCTCCCAGCTGTCCCTCGGATTCTGG
ENSG00000164808	KIAA0146	1.68094	0.00748043	KIAA0146	chr8:48648478-48648867 (+)	CTTTGCAGTTCACTACTTTTGGGAAAATGTTCTAGGGAACTGTATCACAGGTGAAACTGTTACCCATAAAGTGTAGCTCTCTGAACTGGTGTGATCGTGTCTCTGCTGAATGGTGGTGGGGATAGCTGGCTCCACCACACACACCTGTTTTAATTAGGCTGGGTAATGTGCACGGAGAGCAAAGATCACAGACTAAGGAGCAGTCAGTCGGATATTTGCTTTGCTGGCAAAGATTTAAACCAAGAATTAATTATCTTTGGACACTATAAAGATTTTGTTCCCTTCCTTATAGCAATATAATCATGACAGGCCATGGTTAACTACATCAGATACACGTAGCAGCCGTGACCAAGACATGGTGCCCTAATACCAAGTGTTCTTGGGTTAAAG
ENSG00000148700	ADD3	1.63139	0.0301033	adducin 3 (gamma)	chr10:111892062-111892157 (+)	ATGCTGAGCAGGAATTACTCTCAGATGACGCTTCATCTGTTTCACAAATTCAGTCTCAAACTCAGTCACCGCAAAATGTCCCTGAAAAATTAGAAG
ENSG00000163875	MEAF6	1.5982	0.00132433	MYST/Esa1-associated factor 6	chr1:37962307-37962336 (-)	CCCGTCTGGCATGTTTGATTATGACTTTGA
ENSG00000155657	TTN	1.59691	0.0315379	titin	chr2:179602808-179603086 (-)	CTGCCCCAGTGATCAAGAGGAAAATCGAACCCCTGGAAGTAGCACTGGGCCACCTAGCCAAATTCACCTGTGAGATCCAAAGTGCTCCCAATGTCCGGTTCCAGTGGTTTAAAGCTGGCCGAGAAATTTATGAGAGTGACAAGTGTTCTATTCGATCTTCAAAGTATATCTCCAGCCTTGAAATCCTGAGAACCCAGGTGGTTGACTGCGGCGAGTATACATGCAAAGCTTCCAATGAGTATGGCAGTGTCAGCTGTACAGCCACACTAACTGTGACAG
ENSG00000153944	MSI2	1.58918	0.016236	musashi homolog 2 (Drosophila)	chr17:55709151-55710542 (+)	ACTATTTGCCGGTTTCACAAGACATAATTTTTATCAACTAGCTCTTAAGAGAGGCATAGCAAAGTGGGGGTTGCTACCATTTCTAGAGAGAGAGGACACAGTCCCGGCCTGGGCTGCCCCCGCTCCAGTCAATGCTCACTGAAAGTCTGTCTTAGCTGCCTGTTTGAATGACTGTTCTTTTTCTCATTTTTAATTCTTGGACTCATGTCCTCATTGCTTCACTCAATTAAAAAAAAATTATTCTCCAGTCCCCTCCCACTTTGCTTCTTGTATGCATTGTGACCGACCCCACTTCCTCAGAATGTAACGGGGCCAGAGGGAAACTTCTCACAAACTTCGTAGAGCCTCCTCAGGGGAAGCTAGGAAGAAGACATCAAATGTTTTTAAGTCATGACCAAA…
ENSG00000104870	FCGRT	1.58006	0.00224629	Fc fragment of IgG, receptor, transporter, alpha	chr19:50028421-50028460 (+)	GAGACTGACTTCCCACTGCTCTGCCTGCCTCTCCCCACTG
ENSG00000115221	ITGB6	1.56944	0.00591646	integrin, beta 6	chr2:161127636-161127759 (-)	AGCAAAATGTCAGGGAGGAGAGAAGCATGGCCTCTCGAGACAAACCCAGGCTGCTAAGAATGTAAGCTCTGGTCTCACTTTGCGTTCCAGCCAAACACCTAAGTGCTCCTTTCTATGACCAAAG
ENSG00000166689	PLEKHA7	1.56647	0.00680507	pleckstrin homology domain containing, family A member 7	chr11:16805246-16805379 (-)	CTGTCCAAACCAGAGAAGGTGTCAATCCCTGAGCGCTACGTGGAGCTAGATCCCGAAGAGCCACCCAGCCTTGAGGAGCTGCAGGCGCGGTACCGCAAAGCCGAGAAGATCCGCAACATCCTCGCCCGGTCAAG
ENSG00000155657	TTN	1.55355	0.0442184	titin	chr2:179600237-179600800 (-)	AGGCATATCCACCAACCTTTCTCTCCAGACCTAAGTCCCTTACAACTTTTGTGGGTAAGGCAGCCAAGTTCATCTGCACAGTGACAGGGACTCCTGTGATAGAAACCATTTGGCAGAAAGATGGTGCTGCACTCTCACCTTCACCTAACTGGAGGATTTCCGACGCAGAAAACAAACACATTTTAGAACTCTCAAACCTTACCATTCAAGATAGAGGAGTTTATTCTTGTAAGGCTTCCAACAAGTTTGGAGCAGACATCTGCCAAGCAGAGTTGATCATCATTGATAAGCCACATTTCATTAAAGAATTAGAGCCTGTGCAGTCCGCTATCAATAAGAAGGTCCACCTTGAGTGCCAAGTAGATGAAGACAGAAAAGTCACAGTTACGTGGAGCAAAG…
ENSG00000237004	ZNRF2P1	1.53491	0.00380983	zinc and ring finger 2 pseudogene 1	chr7:32768802-32769594 (+)	GAAACCCGGCACGTAACACCTGCGGTGTCGCTGCCGCGTAGACACGTGGTTTTGTTTTTAAACATCGTGAGCACCCACACCTCAGCGGGTACTCAGTAGAGATAGTCTATTTTCCAGTGAGTTGACTGGAGCAAATGTTGTTTTACAGCAAACCCACGAAATAGCCCTTGTGGTTGTGGCTTTTAGTACCAGGAAGTCAGGAGGAGACGGTTGCTAAATGTAGTTCTATCTGGGGACTCGAGTGGGGCACAATTTTTAAAAGCCAAAAGTCAGAGGGTCTCAAATGAACTCTGAGTTACCATCTTTGGACCGACTTTTAATATAAAGCTGTAATCCTTAAATCTGTGTCAGTAGTCCCACTTACTATGTCACTTTAATTGGATGAATGCGTTAATGAAA…
ENSG00000084112	SSH1	1.53116	0.0315379	slingshot homolog 1 (Drosophila)	chr12:109205104-109205409 (-)	CCAAGTACACATGTGGCCTCCGCCAGCAGAGCACCAGCCCTGGGCAGCTGCCTCCCTGCTGTAGAGTGGGCGTGCGGTCAGCCCACACTGCACCCAAAAGCCTCAGCTGAGCACTTACGGAGTTGTGTCCACAGGGCCATCCCAGACCTGTGTCTTCTAGAATTCATCAGTGAACGGTTCCTATGCAGACAGCCTACTCCCACACGTACGTCCAACAGCCCGTCCTGGACCAGGTGGTGAGCTGGAAAGGCTGTACACGTAGGTGGGTAGACGCTGACTCCACATGTCTTCTCTCCCCCATCGCAG
ENSG00000141644	MBD1	1.53074	0.0161237	methyl-CpG binding domain protein 1	chr18:47801739-47801813 (-)	CACCTTGCTCACCGCCTGCGTCGCCGTCATCAGAGATGTCAGCGACGCACTCCCCTGGCTGTGGCTCCCCCAACT
ENSG00000104870	FCGRT	1.52738	0.0014719	Fc fragment of IgG, receptor, transporter, alpha	chr19:50028033-50028420 (+)	GTGAGGTCCCGCCAGGTGGTGATGCTCCTGGTTTCCCGTTGCCTTGTCTCACTGCTGCGCCGGTCCTTCCTGAGTCTGACCTTCCTCCCCACTGCTGCCACCTCCTTGAATCTGACTGCCTTGAACCTCACGCCTGTCAGTGCCCCCAAAACCTGATGGCTTGTCCTTCCCAAGGCCAACTGCCTTCCGTCTCCTGCTGCTTCTGGCCTCACTGAGTCTGAAGAGCTGTTAACTACCATGGCCAGTCCTCCCTGAGTCTGACCATCTTCCATCCTGCTGCTGCTGCTGCTGCTGCTGCGGGTCTTCCTGGAATCTGACCATTCGTTGTCTGCTATGCCCGTCCTCACCAAGACTGACTGCCTGCTGCTTTGCTACTGCCCGGGCCCAT
ENSG00000114374	USP9Y	1.51991	0.0427063	ubiquitin specific peptidase 9, Y-linked	chrY:14971537-14972763 (+)	GTTTTGTAACAAATGACTGGTCCTAATCTGTAAATGAGAAAGGTATATATACTATGTTAATGTCTGACTGTTAATTCTTAAGCAAGAAACTTTTTTTGATGAAAACAAGTCAGATCTACACAGTCACACAATTATTTTTTGTTGTGTTCACTACATTGTGCAATTGATATTGCCTGCTTTGAGCAGTTTGGTCAACTTACCAACTTCCCCCCAAAAAAGGGAACATAAAAGAGCCCATCTTTGTCAGTTTACACCAATAGTTTCTTGTTAATCCTTCTTTCCTGGATATATAAGGCTGGTGGTAACTTTTGAATTATATGGTTGATGTGGAAAATTGGCAGTGTAACATTTCTAGATACTTTTCATTACCTTTTTATTCTGGTATATAGGCTAACCACT…
ENSG00000164808	KIAA0146	1.49465	0.018494	KIAA0146	chr8:48648475-48648477 (+)	GCA
ENSG00000130595	TNNT3	1.48182	0.00038272	troponin T type 3 (skeletal, fast)	chr11:1947924-1947938 (+)	AGGAAGTTCAAGAAG
ENSG00000174611	KY	1.47571	0.00826406	kyphoscoliosis peptidase	chr3:134325842-134327489 (-)	GTGAGCCCGGAGCAGGTGCCAGTGTGCTAGCAGCAGGAATGGAGCATTTCGCACTGTCCTCCAGGAGCCCGCCTGAGACTGCGCTTTCAAGGCATGCCCTTCCAGACGCATGGCTTGTGAGCTTAGCACAAAGCTTGTGTGTGCATGTGGATGAGTGGAGGCTGCTGAGGCAGCCCAGGCCATCAGGGCAGGGAAGGGCCATAGGCCACATCAGCAGGGACAAAAGCTCACTCACACTAGCATAAACCCAGAAAGGGATGTGTCTGAAGGCTGCAGGTTTCCTAGAACTTGAAGGCTGAACACACAGCCTGGCATGTCACAGAAGCCAGGGCTGGGCACTTCCTAGCTGGGTGAGTCTCTCTCAGTTCACATAGCAGGGAAAAGGACTACGTCACCCTG…
ENSG00000164808	KIAA0146	1.46677	0.00840585	KIAA0146	chr8:48648473-48648474 (+)	AA
ENSG00000171055	FEZ2	1.38332	0.0329249	fasciculation and elongation protein zeta 2 (zygin II)	chr2:36787927-36787987 (-)	CTCAAATGTCATTCAGAATGGCCTCCGCCACACCTTTGGAAATTCAGGTGGAGAGAAACAG
ENSG00000166689	PLEKHA7	1.36947	0.0407235	pleckstrin homology domain containing, family A member 7	chr11:16804300-16804442 (-)	CATGTGCAACCTACAGCCGACCTCAGGCCAGGACCAGAACAGTGTGGCTGACCTGGACTTGCAGCTGCAGGAGCAGGAGCGCATCATCAACATCTCCTACGCCCTGGCCTCCGAGGCCTCCCAGCGTAGCAAGCAGGTGGCAG
ENSG00000145476	CYP4V2	1.35812	0.0352174	cytochrome P450, family 4, subfamily V, polypeptide 2	chr4:187113163-187113190 (+)	GCGCTGCTGATGAAGCCGGACGGGCGAG
ENSG00000077942	FBLN1	1.34451	0.00801418	fibulin 1	chr22:45958791-45959231 (+)	CCGCTGTGAGCGCTTGCCTTGCCATGAGAATCGGGAGTGCTCCAAGCTGCCTCTGAGAATAACCTACTACCACCTCTCTTTCCCCACCAACATCCAAGCGCCCGCGGTGGTTTTCCGCATGGGCCCCTCCAGTGCTGTCCCCGGGGACAGCATGCAGCTGGCCATCACCGGCGGCAATGAGGAGGGCTTTTTCACCACCCGGAAGGTGAGCCCCCACAGTGGGGTGGTGGCCCTCACCAAGCCTGTCCCCGAGCCCAGGGACTTGCTCCTGACCGTCAAGATGGATCTCTCTCGCCACGGCACCGTCAGCTCCTTTGTGGCCAAGCTTTTCATCTTTGTGTCTGCAGAGCTCTGAGCACTCGCTTCGCGTCGCGGGGTCTCCCTCCTGTTGCTTTCCTA…
ENSG00000172869	DMXL1	1.3382	0.0857587	Dmx-like 1	chr5:118454509-118454698 (+)	GGCTTCTGTATGTAATGTACTGTTGACTTGCTGCAAAGATAATGTGTGTCGTCTTTGGGTAGAGACATTTTTACCAAATGATTGTTTGCTATACGGAGGTGACTGCAGCCATTGGACTGAATCAATTAATTTAACAAATAACTTCAAGAGAAATGCTTCCAGTAAAGAACGAGTTCAAAATGCTTTAGAA
ENSG00000182534	MXRA7	1.31927	0.000416959	matrix-remodelling associated 7	chr17:74679928-74680008 (-)	GATTGAGCTGACCTCTGACCTCACTTCCCTGTAGCAAGTTCCTTAGGTCCTGAGCCACAAATATTCTTGCAAATCCTTTTG
ENSG00000140279	DUOX2	1.30819	0.0491909	dual oxidase 2	chr15:45391226-45391579 (-)	GTCAGTTCTGGGGATGGTTTCTCCTGGGACTCATAGGGTGGGCCCAAGGGTATAATAGAAAAAGAAATAGGCAGGCCGGGCGCGGTGGCTCACGCCTGTAATCCCAGCACTTTGGGAGGCCGAGGTGGGCGGATCACGAGGTCAGGAGATCGAGACCATCCTGGCTAACACGGTGAAACCCCGTCTCTACTAAAAATACAAAAAATTAGCCGGGCGTGGTGGTGGGCGCCTGTAATCCCAGCTACTCGGGAGGCTGAGGCAGGAGAATGGCATGAACCCAAGAGGCGGAGCTTGCAGTGAGCCGGGATAGCGCCACTGCAGTCCAGCTTGGGCGAAAGAGTGAGACTCCGTCTC
ENSG00000107562	CXCL12	1.19848	0.0223294	chemokine (C-X-C motif) ligand 12	chr10:44872611-44873352 (-)	CCTGATCAGCGCCGCACCAGCCGGGAAGAGGGTGATTGCTGGGGCTCGTGCCCTGCATCCCTCTCCTCCCAGGGCCTGCCCCACAGCTCGGGCCCTCTGTGAGATCCGTCTTTGGCCTCCTCCAGAATGGAGCTGGCCCTCTCCTGGGGATGTGTAATGGTCCCCCTGCTTACCCGCAAAAGACAAGTCTTTACAGAATCAAATGCAATTTTAAATCTGAGAGCTCGCTTTGAGTGACTGGGTTTTGTGATTGCCTCTGAAGCCTATGTATGCCATGGAGGCACTAACAAACTCTGAGGTTTCCGAAATCAGAAGCGAAAAAATCAGTGAATAAACCATCATCTTGCCACTACCCCCTCCTGAAGCCACAGCAGGGTTTCAGGTTCCAATCAGAACTGT…
ENSG00000122375 or ENSG00000122367	OPN4 or LDB3	1.11869	0.0196808	opsin 4 or LIM domain binding 3	chr10:88426550-88426604 (+)	AGGCGAGCTTCATCAGGCAGGAGCCAGAGGCCAGAGAGACAGCGTGCAGCTCCAG
ENSG00000137076	TLN1	1.11314	0.0242023	talin 1	chr9:35732071-35732100 (-)	GCGGGCGGGGCGCAGAGCCAGGCAGCGCAG
ENSG00000219481	NBPF1	1.09276	0.0196554	neuroblastoma breakpoint family, member 1	chr1:16931912-16934185 (-)	GTCCTGGGGGAGTAGGAGCCAGTGCAAGGAGAGAAGTCCATTGAGAAAGGCAAATGGATGACATCAGACCCAGGGGCTGAGGTCCCCAACTGCAGCTGGGTAGCTTCTGGAGTGGACAAGGAGCAACAGGGAAGTTCGTGGCCTGGTGTTCTGGGATCCACTGTCTCATCTCATTCTTGTGGGCACCAGAACGTATCCAAAGACAAGACTCAGTGTCTCTGGCAACAGTGAGCCAGAGATAGAATGTGTTTCAGAGGAGGAGGAAGGGGTTGTTGTACCCCATGGAAACAGTATATTGTTTTACAGTAGCGTGTCTTTCTCTAATAACTACTTAGCGTGTTCCTGTTAATGGAAAATATTGGTGGTGTAAGTTTCCCCACTGTTCTCATCTTCATGTAA…
ENSG00000131018	SYNE1	1.00654	0.0962803	spectrin repeat containing, nuclear envelope 1	chr6:152443491-152443738 (-)	CAGAGTCCTCCGAGCAGCTCTTCCCCTTCAGCTTCTCCTGCTCCTCCTCATCGGGCTTGCCTGCCTTGTACCAATGTCAGAGGAAGACTACAGCTGTGCCCTCTCCAACAACTTTGCCCGGTCATTCCACCCCATGCTCAGATACACGAATGGCCCTCCTCCACTCTGAACTAAGCAGATGCCATCTGCAGAAGTGCTGGTAGCATAAGGAGGATCGGGTCATAAGCAATCCCAAACTACCAACAAGA
ENSG00000155657	TTN	-1.09816	0.082401	titin	chr2:179419591-179419878 (-)	GTGGTCCTGTAATTGATTTGCCTCTAGAATATACAGAAGTTGTCAAATACAGAGCAGGTACATCTGTGAAGCTCAGAGCTGGCATTTCTGGCAAACCTGCGCCTACTATTGAGTGGTATAAAGATGATAAAGAATTACAAACCAATGCACTGGTGTGTGTTGAAAATACCACGGACCTCGCATCTATACTCATCAAAGATGCCGATCGCCTTAATAGTGGATGCTATGAATTAAAACTAAGGAATGCCATGGGCTCAGCCTCAGCCACCATCAGAGTACAGATCCTTG
ENSG00000155657	TTN	-1.2105	0.00680507	titin	chr2:179418640-179418942 (-)	TTACACCTGGGCCACCAGGCATACCAGAAGTGACAAAGATTACCAAGAATTCGATGACTGTTGTATGGAGCAGGCCAATTGCAGATGGCGGTAGTGATATAAGTGGCTATTTCCTTGAAAAACGAGACAAGAAGAGCCTAGGATGGTTTAAAGTACTAAAAGAGACTATCCGTGACACCAGACAAAAAGTAACAGGACTCACAGAAAACAGTGACTATCAATACAGAGTTTGTGCTGTAAACGCTGCTGGACAGGGTCCATTTTCTGAACCATCTGAATTCTACAAAGCTGCTGATCCTATTG
ENSG00000155657	TTN	-1.22594	0.00335155	titin	chr2:179418228-179418533 (-)	ATCCTCCAGGTCCACCTGCTAAGATAAGAATCGCAGATTCAACCAAGTCATCCATCACCCTTGGCTGGAGTAAGCCTGTCTATGATGGGGGCAGTGCTGTTACTGGGTATGTTGTCGAGATAAGACAAGGAGAGGAAGAGGAATGGACTACTGTCTCTACCAAAGGAGAGGTCAGAACTACAGAATATGTGGTATCCAACCTGAAACCTGGAGTCAATTACTACTTCCGGGTATCTGCTGTAAACTGTGCTGGACAAGGAGAACCTATAGAAATGAATGAACCTGTACAAGCTAAAGATATACTTG
ENSG00000107562	CXCL12	-1.24446	0.0351523	chemokine (C-X-C motif) ligand 12	chr10:44868069-44868537 (-)	GCCATTATTGTACTTGCCTTATTAGAGTGTCTTTCCACGGAGCCACTCCTCTGACTCAGGGCTCCTGGGTTTTGTATTCTCTGAGCTGTGCAGGTGGGGAGACTGGGCTGAGGGAGCCTGGCCCCATGGTCAGCCCTAGGGTGGAGAGCCACCAAGAGGGACGCCTGGGGGTGCCAGGACCAGTCAACCTGGGCAAAGCCTAGTGAAGGCTTCTCTCTGTGGGATGGGATGGTGGAGGGCCACATGGGAGGCTCACCCCCTTCTCCATCCACATGGGAGCCGGGTCTGCCTCTTCTGGGAGGGCAGCAGGGCTACCCTGAGCTGAGGCAGCAGTGTGAGGCCAGGGCAGAGTGAGACCCAGCCCTCATCCCGAGCACCTCCACATCCTCCACGTTCTGC…
ENSG00000198467	TPM2	-1.28292	0.0444926	tropomyosin 2 (beta)	chr9:35685060-35685135 (-)	CCGAGCCAGACAGCTGGAGGAGGAACTTCGAACCATGGACCAGGCCCTCAAGTCCCTGATGGCCTCAGAGGAGGAG
ENSG00000204642	HLA-F	-1.29476	0.0119501	major histocompatibility complex, class I, F	chr6:29695733-29697105 (+)	GCCCAGCTCCTGAGTGTCTCTACCTCTCAAACAAGTATTCTCATCCAGGAGCAATTTTCCCACCAGAGGACATTAGCTATGTCTGGAAAAATGTTTTGTTGCCATGACTGGAGTGAGGAGGAGGTGCTACCAGCATCTTGTGGGGAATGACCAGGGATGCTGAACATCCTGCAGTGCACAAGTCAGCCCAATCACCCACATAACAGATAATTATCCAGCCCCAATACCAAGATTGCCAAGGGTAAGGAGGCCTGCCAGGACTTTCTCTCCCTTGAGTACAAGCTTCCTTGAACTGAGGGACACCCTGAAGGAAAAGTGTGGTCCCACCCCAGTCATCTCTCCCTTCCCTGGAGCTCCATCTGTATGCCTGTAGTGCTTAGGCCTGTAACCTGGGGTCCA…
ENSG00000162065	TBC1D24	-1.29965	0.0248553	TBC1 domain family, member 24	chr16:2552127-2553485 (+)	TTTTCTGTGAGCCTCTCACCTTACAGCCTTTGGGCCCCTGGGCCCCTGCCCTGCCTGAGCCCTGCGCTGGCCAGACGCAGGTAGGTGCCAGGGGAGGCCTTGCCTCTGGGCACTATAGGGGGCAGCCCCCTGCCTTGTGACCTCCCTCCATGCCCCATGACCTCCTTCAACTCGTCTTGAGGGTCTGGTCACCACGGAGGGGAGAAGGGAGACACAGAGGCCCAAGTGGCTGTTCTGGGACCATGGAAGCCTGGGTCACAGAGGCAGGTACCAGCAGTCCTGCCCCCACCCCCGTCCCTGCTGGCCTCCAGCCAGTGCCACTTGGAGTCCCCTGCACCGTGCCACTTTCCATCCCCACACCATTGCCTGCTCCTCCCATGGGGCTTTAGCCTCCCCTGA…
ENSG00000107562	CXCL12	-1.32745	0.0158176	chemokine (C-X-C motif) ligand 12	chr10:44868538-44868790 (-)	GAGGTTCAAGATGTGAGAGGGTCAGACGCCTGAGGAACCCTTACAGTAGGAGCCCAGCTCTGAAACCAGTGTTAGGGAAGGGCCTGCCACAGCCTCCCCTGCCAGGGCAGGGCCCCAGGCATTGCCAAGGGCTTTGTTTTGCACACTTTGCCATATTTTCACCATTTGATTATGTAGCAAAATACATGACATTTATTTTTCATTTAGTTTGATTATTCAGTGTCACTGGCGACACGTAGCAGCTTAGACTAAG
ENSG00000103260	METRN	-1.33134	0.0194838	meteorin, glial cell differentiation regulator	chr16:767817-769498 (+)	GCAGGAGAGGAAAGGGGCAGAGGGGCATAGGGTCCCTCGGGTACGGTGGGGGCAGGCGGGCGCACAGCGCTCCGGCTCTGAGCCAGGCCTGTGAGGGAAGGGGCTGCAGGCTGGCAGGGTGCCGACTTCCCCCATGGCTGCTGTGAGCCCGCAGAGTCATCCTTGGCCCCGTCCCGCCCTTGGGGAAGAATGGGCCCCTCTGTCCTCAGGCCCCTTCGACGTGCTGAGCATCCAGACGTGGCGAGGAGCCCGAAGGGTGTGGGGTCCCCTCTGCAGGGTCCTGCTTGTTGCCTGTTTCCGGCGGGCGGGGTGCACAATGGGGTCTCTAAGGACCGTTTCCCGCCACTGGCCCCATTGTCACTGTCTCCGCCTTCCTCCTCGGCCTTTCAGCCGCATAAA…
ENSG00000130962	PRRG1	-1.33734	0.0209072	proline rich Gla (G-carboxyglutamic acid) 1	chrX:37312900-37316541 (+)	CATTTTTAAAATACTAATGGAAGAACTTTCTAGCACTTTACCACTACATAAATGTTCATTGACTTATTTTATTGGACTCTTACCGCATACCACTTCACACTTGTTTTATTTTCTTTAGTTTTGTTTCTTGTTATAGAATCATTATCCATGCTCATTTTTGCTAGGGGAAATATATGAAGAGGGAAAACATACTAATGGGGGTCTTTCTGTGATGTGATGAGACATACATGTAAGTGTATATATGTGTGTATAGGCATATATACGTGTGTATGCATCAACACAGTATATGTAAAACTGTCTTAAAAATCCATTAACTTCTACCTAAATCACCTGGAAGGAGAGCATTACTCACCAAAATTGCAAAACAAGGGTATCAAGAATTTGTGTAATAGCCAGTGA…
ENSG00000128524	ATP6V1F	-1.44848	0.0243246	ATPase, H+ transporting, lysosomal 14kDa, V1 subunit F	chr7:128505173-128505256 (+)	TTCACTTGGAAGCCTTCCGGGCAGTGTTGTAGAAGCCAACCCTAATCAGCGTGACCCTCCGCTTTGGGATGAAATTGATTCTAG
ENSG00000175265	GOLGA8A	-1.4673	0.0542745	golgin A8 family, member A	chr15:34692912-34692959 (-)	AAACTGTTGTCGTTGTCAACTGGGTTGTCTTCCTGAAGTATGAATCCG
ENSG00000058404	CAMK2B	-1.48776	0.000586587	calcium/calmodulin-dependent protein kinase II beta	chr7:44268986-44269099 (-)	CCCCCAGGGTCCCCGACATCCTGAGCTCAGTGAGGAGGGGCTCGGGAGCCCCAGAAGCCGAGGGGCCCCTGCCCTGCCCATCTCCGGCTCCCTTTAGCCCCCTGCCAGCCCCAT
ENSG00000155657	TTN	-1.50768	0.00212289	titin	chr2:179416356-179418122 (-)	AGGCACCAGAGATTGACCTGGATGTGGCTCTCAGAACTTCTGTTATTGCCAAAGCTGGTGAAGATGTACAAGTGTTGATTCCCTTTAAAGGCAGACCTCCACCTACTGTCACATGGAGAAAAGATGAGAAGAATCTTGGCAGTGATGCCAGATACAGCATTGAAAACACTGATTCATCCTCATTACTCACCATTCCTCAAGTTACTCGCAATGATACAGGAAAATATATTCTCACAATAGAAAATGGAGTTGGTGAACCTAAGTCTTCAACTGTGAGTGTTAAAGTGCTTGACACACCAGCTGCCTGCCAGAAACTACAGGTTAAACATGTTTCTCGAGGCACAGTCACTTTGCTCTGGGATCCTCCTCTCATTGATGGAGGATCTCCAATAATTAATT…
ENSG00000175265	GOLGA8A	-1.51121	0.0149872	golgin A8 family, member A	chr15:34691355-34691403 (-)	GTATGTATTGTGTGGAGGAGCATTACGTATTGAACTTCTCACAAAACAG
ENSG00000175265	GOLGA8A	-1.53022	0.0161856	golgin A8 family, member A	chr15:34690834-34690929 (-)	GGCTGAAGCAGTGCCTACTCGACAGAACCGGTCATCGTACAAAGAAATGCCACGTGACTCAAAGGCAAAGCCAGAGTGCAGCTTGGAGCAAAGAAG
ENSG00000224597	RP11-534G20.3	-1.54786	0.00232997		chr10:29712717-29713106 (+)	GGATGCATTGTTAAAAAAATAATATTTCTGGGGAAAAGGCTCAGTGCTCAACGGTTACTCTATAAAGAGATTTAAAAAGAAAGTCAAGGGAAGATAAGGAAGGTAGCATGGCTAACAACCTCGTGGGTTCTACTAGCATTATTTCATGCAAAATGTCATTAACCTTTATATAGGAGAGAATAAGTCTGGGAATCAACTGGCATCTAAACTCCATTTCTTGTTTTGTCACTGCTTCCCTGGTTGACTATGGAAAATACATTTGGTCTTTTGATACCTTGGTTTCAACAACTATAACATGACTTAAGAACTTTTATGCATGGACTTTGTAATAGTTATCTATTTCTGCATACAAATTACTTCAAAACTTAAATCGTCGTTTGAAACAACAAA
ENSG00000155657	TTN	-1.56974	0.0578413	titin	chr2:179411326-179411631 (-)	ATGCACCAGGCAGACCAGAGGTGACAGATGTCACAAGATCAACAGTATCACTGATTTGGTCTGCCCCAGCGTATGATGGAGGCAGCAAGGTTGTGGGCTACATCATAGAGCGTAAGCCAGTCAGTGAGGTAGGAGATGGTCGCTGGCTGAAGTGCAACTACACCATTGTATCTGACAATTTCTTCACCGTGACTGCTCTCAGTGAAGGAGACACTTATGAGTTCCGTGTGTTAGCCAAGAATGCAGCAGGCGTAATTAGCAAAGGGTCTGAATCTACAGGCCCTGTCACTTGCCGAGATGAATACG
ENSG00000155657	TTN	-1.61715	6.27953e-06	titin	chr2:179414712-179414999 (-)	TTCCACCAATAGTAGAGTTTGGCCCTGAATACTTTGATGGTCTCATTATTAAGTCCGGAGAGAGCCTTAGAATTAAAGCTTTGGTACAAGGAAGACCAGTGCCTCGAGTAACTTGGTTCAAAGATGGAGTGGAAATCGAAAAGAGGATGAATATGGAAATAACCGACGTACTTGGATCCACCAGCCTATTTGTTAGAGATGCTACTCGGGACCATCGTGGTGTATACACAGTGGAAGCCAAAAATGCATCTGGTTCTGCAAAAGCAGAAATTAAAGTGAAAGTACAAG
ENSG00000260807	RP11-161M6.2	-1.6226	0.0511493		chr16:1026786-1026911 (-)	CCATGAACCCGCGCTGGCGGGAGTAGCTACTGACCGCTGGGGACCCCTGCCCAGGCTGTTCGCATGTGGAAAGGATTCAGGGAGCAGGCGATGCCCAAAGCGTGGAGACCAGCACTGCTCTCTCCC
ENSG00000140416	TPM1	-1.62746	0.0012638	tropomyosin 1 (alpha)	chr15:63335904-63335973 (+)	CTCGAGGAGGACATCGCGGCCAAGGAGAAGTTGCTGCGGGTGTCGGAGGACGAGCGGGACCGGGTGCTGG
ENSG00000058404	CAMK2B	-1.68146	5.52215e-05	calcium/calmodulin-dependent protein kinase II beta	chr7:44266114-44266242 (-)	CCCCCAGGATCTCTGACATCCTGAACTCTGTGAGGAGGGGCTCAGGGACCCCAGAAGCCGAGGGCCCCTCGCCAGTGGGGCCCCCGCCCTGCCCATCTCCGACTATCCCTGGCCCCCTGCCCACCCCAT
ENSG00000140464	PML	-1.69201	0.0069377	promyelocytic leukemia	chr15:74339112-74340152 (+)	GCCTGATGCTCCAATCACAGACTCTGCTCAGCATCCCCAGAGGAACCACTGAGAAGCCTTTTGCCTGGATAGGAGGGGGCTCTCCCAGGCATAGGCTTGTGGCCACTTGCCCAGCACAACTGTGTTTTGTGGGGCGTCTTTTAGGACTTAGCAGAGCTGAGAGCCCTTTGTTGCTCAATGCTGTGAGCCTTAAGCATGTGAATCCCCCCACATGACAAGTGGGGAGACCCAGGGTAGGCTTTCCTTTGGATCATCTCCAAATGGGAGTGCCATGTGGCAGGAAAGAAGCACCGATTTCAAGAATTACTTCCTAGAGAAAGTCAGGAACTAGAGACCAGAGTCTGCAGGAACTTTGCCACTGCCCTTCACTGGCTAATCCTGTACTTCTCTCTGTGTTCC…
ENSG00000198467	TPM2	-1.69407	0.000431178	tropomyosin 2 (beta)	chr9:35684547-35684727 (-)	GTAGAGGGGAGCAGAGGGGCAGTGAGGATGGGGTCCCACAGGGGAGGGAGGTGAGGGGCCCAAGGCAGGGAGGGGCTGGGTGTTCAACGGAGGCAAGATGACCAGGAGCCTACGGGGTACAATGGAGAAATGAAGGATCTGTGGTAGCGCTGTACTGATGGCGTGTGTGTGTCCCCAAAAG
ENSG00000155657	TTN	-1.71363	5.98512e-06	titin	chr2:179415693-179415986 (-)	ACCCACCTGGCACTCCTGACTACATTGATGTCACCCGGGAAACCATCACACTTAAATGGAACCCACCATTGCGTGATGGAGGCAGTAAGATTGTGGGCTATAGCATTGAGAAACGGCAAGGAAATGAACGCTGGGTGAGATGCAACTTTACTGACGTCAGTGAATGTCAGTACACAGTTACAGGACTCAGTCCTGGGGATCGCTATGAGTTCAGAATAATTGCAAGAAATGCTGTTGGAACTATAAGCCCGCCCTCACAGTCTTCTGGCATTATTATGACAAGAGATGAAAATG
ENSG00000058404	CAMK2B	-1.71527	9.01037e-06	calcium/calmodulin-dependent protein kinase II beta	chr7:44268394-44268522 (-)	CCCCCAGGATCTCTGACATCCTGAACTCTGTGAGAAGGGGTTCAGGAACCCCAGAAGCCGAGGGCCCCCTCTCAGCGGGGCCCCCGCCCTGCCTGTCTCCGGCTCTCCTAGGCCCCCTGTCCTCCCCGT
ENSG00000116604	MEF2D	-1.71727	0.000264151	myocyte enhancer factor 2D	chr1:156450434-156450568 (-)	GCGCTGCACAAGAAGCACAGGGAATGTGAGAGCCCTGAGGTGGACGAGGTGTTTGCCCTGACCCCCCAGACGGAAGAGAAATATAAAAAGATAGACGAGGAGTTTGATAAAATGATGCAGAGTTATAGACTGGCC
ENSG00000155657	TTN	-1.72573	0.00366165	titin	chr2:179412133-179414199 (-)	CTGTTCCTGATGCCCCTGGCATTCCAGAACCTAGCAACATAACAGGCAACAGCATTACCCTGACATGGGCAAGGCCAGAATCAGATGGTGGCAGTGAAATTCAACAGTATATCCTTGAAAGAAGAGAAAAGAAAAGCACAAGATGGGTAAAAGTGATCAGCAAACGACCAATCTCTGAAACAAGATTCAAAGTCACTGGTCTGACAGAAGGCAATGAGTATGAATTCCATGTCATGGCTGAAAATGCTGCAGGAGTTGGACCTGCAAGTGGCATCTCAAGACTCATTAAATGTAGAGAGCCCGTCAACCCACCAGGTCCTCCCACAGTGGTCAAAGTAACAGACACATCAAAGACAACTGTGAGCTTAGAATGGTCCAAACCAGTGTTTGATGGTGGCA…
ENSG00000155657	TTN	-1.77895	5.0805e-08	titin	chr2:179414296-179414595 (-)	ATACACCAGGAAAAGTAGTTGGGCCAATAAGATTCACCAATATTACTGGGGAGAAGATGACTCTGTGGTGGGATGCCCCACTCAATGACGGTTGTGCTCCCATAACCCACTACATCATTGAAAAACGGGAAACCAGCAGACTTGCCTGGGCACTAATTGAGGATAAATGTGAAGCCCAAAGTTACACTGCCATTAAACTAATAAACGGCAATGAATACCAATTCCGTGTTTCTGCAGTTAACAAGTTTGGTGTTGGCAGGCCACTTGATTCTGATCCAGTGGTTGCTCAAATACAATATA
ENSG00000183793	RP11-82O18.1	-1.81039	0.0180171	Uncharacterized protein	chr16:15457814-15457925 (-)	GTCAGAATGGCGGCAGTGGAGCATCGTCATTCTTCAGGATTGCCCTACTGGCCCTACCTCACAGCTGAAACTTTAAAAAACAGGATGGGCCACCAGCCACCTCCTCCAACTC
ENSG00000137497	NUMA1	-1.82686	4.84259e-06	nuclear mitotic apparatus protein 1	chr11:71723446-71723487 (-)	GTGGAGCAGCTAGAGGTATTTCAGAGAGAGCAAACTAAGCAG
ENSG00000133392	MYH11	-1.85344	0.00392044	myosin, heavy chain 11, smooth muscle	chr16:15802659-15802692 (-)	CCCCCCCACAGGAAACTTCGCAGTGATGCACCAG
ENSG00000120256	LRP11	-1.87719	0.0671426	low density lipoprotein receptor-related protein 11	chr6:150147246-150147398 (-)	GTAAATGTCCACCTTGGAAACCCTTTGCAGACTGTAGTCTTCTCAGAACTGCATGCCCTCTGGCTGAGGATATTCCCTGAGGCCATGAGAGCTCAGGACAGGAGGAGTCCGTCAGTGGACCGAAAGAACTGTCTCCTCGTTGCTTGTATTGCA
ENSG00000095637	SORBS1	-1.89888	0.0014719	sorbin and SH3 domain containing 1	chr10:97175477-97175941 (-)	GTTCTCTCTCCCCCACGCCCTCCTCTCCCTCAAAAGGACCGCTTTGCATGGCAGTCCCCCACCATCCACAATACCTATAAGGATTCCCTCTACCTGAGCTCACCAAAGCCTTATGTCCCACTCGGCACCCCCAGACAGCAGAACCCCTCACAACCCCAGCCTATCTCTGTCCTCCTGGCAGCTGGATCGGCTCCCAAAGGTGTGGTGTGCCCTGGTTCCTTGCTTCCGGACTCCACGTTCCCCAGTGCTTCATCCCAACCCCAGCAGCGCTATGCAGCCACCAGGACAGTTTATCATAAGAATGTGAGCTCTAACCCATGTCATGAGGCAGTTGGGATTAAAAAGGTCAGCAGCTTATATGTACCTTGTTTATCCAATAACATTTGCCTGGCGGCGTCA…
ENSG00000260807 or ENSG00000103227	RP11-161M6.2 or LMF1	-1.90787	0.0395058	lipase maturation factor 1	chr16:1031144-1031271 (-)	CGCCTGAGGTCTCGCCCGCAGGCCGGTGGCGCGGGGTCAGCTGCTGCCTGCGGTCCAGGACAGGGTCGGTTCCGCCGCGCAGCGCCCAGGCCCAGCTCGTCCAGAGTCTGCGGACAGCGCACGTCCAG
ENSG00000151067	CACNA1C	-1.94074	0.0511493	calcium channel, voltage-dependent, L type, alpha 1C subunit	chr12:2614007-2614110 (+)	GTCAATGATGCCGTAGGAAGGGACTGGCCCTGGATCTATTTTGTTACACTAATCATCATAGGGTCATTTTTTGTACTTAACTTGGTTCTCGGTGTGCTTAGCGG
ENSG00000139116	KIF21A	-1.95463	0.00170177	kinesin family member 21A	chr12:39715149-39715449 (-)	TCCCATCTGCTACCTTTTGTTCCAGAATTAATTTTAATGATGGCAGAACTTTCTTGCATGTGCTTGAGGTGGCCTATGTAATTAACTGTTGGATCTGCTGTTAGAGATTGCTAACCAGAATAGTTTATGGCTTCATTGCTTTTGTGATAAGATGAGAATAGAAGAAATGCTTTTGGTGAAGGTAGTGATGTAGAACTGAGGTCAGATTTTAGGAACTAAATGTGTTAGGTATTTAGTCTGTCAGATGAGTGAGACTTTTGGAACTTCAAGACTAAATCTGTGGCCTGGAATCCAGATTCAG
ENSG00000133392	MYH11	-1.98824	0.00380983	myosin, heavy chain 11, smooth muscle	chr16:15802694-15802697 (-)	AGGG
ENSG00000133392	MYH11	-1.99599	0.0055875	myosin, heavy chain 11, smooth muscle	chr16:15802693-15802693 (-)	C
ENSG00000107562	CXCL12	-2.06631	7.26971e-08	chemokine (C-X-C motif) ligand 12	chr10:44871314-44871479 (-)	GGGGCGCAGAGAAGAAAAAGTGGGGAAAAAAGAAAAGATAGGAAAAAAGAAGCGACAGAAGAAGAGAAAGGCTGCCCAGAAAAGGAAAAACTAGTTATCTGCCACCTCGAGATGGACCACAGTTCACTTGCTCTCGGCGCTTTGTAAATTTGCTCGATCCTCCTCC
ENSG00000077044	DGKD	-2.18322	0.00360279	diacylglycerol kinase, delta 130kDa	chr2:234363002-234363109 (+)	AGAAAGGAGCCAGACACAGAGCCCACGACCGCATGATCCCATTCCTGTGAACTGCCTAGAAGAGGCGCCTCCGTGGAGGTGGAAAGTAGACGAGAGGCGCCAGGGATG
ENSG00000204164	RP11-508M1.3	-2.18605	1.95568e-10		chr10:48927372-48930272 (-)	GTAATTATGAGAAAGTGACTATCTAAAATTGCTTAGGTAGAAGGAGACAGATTGGATTTTTGTGTGTTTGGTATTTGGGATAAGAGGGATGTGGGTGTGTACTTGACATGGGTTGTTTATTCTCGCTCTCTCTCTTTTTTTTTTTTTTGAGAGGGAGTCTCACTCTGTCACCCAGGCTGGAGTGCTGTGGCACAGTCTTGGCTCACTGCAACCTCTGCCTCCCGAGTTCAAGGGATTCTCCTGCCTCAGCCTCCCGAGTAGCTGGGATTACAGGTGCCTGCCACCATGCCCGGCTAATTTTTGTGATTATTTTTTTTAGTGGAGACGAGGTTTCACTATGTAAGTGAAGCTGGTCTCGAACTCCTGACCTCAGATGATCCACCCGCCTCAGCCTCCCAA…
ENSG00000188659	FAM154B	-2.2588	0.000753482	family with sequence similarity 154, member B	chr15:82575920-82577270 (+)	GTTCAAGTTAGCAAGAGGCACTGTGGTGTGGCAAGGAAAGGCTCTGTGTGCTGGGAATCGAAGGACTTGAGTTCAAGTTCTGACTAATAATTATTATTATTTTTAGAGACAGGGTCTCACTGTCACCCGTGCTGGAGTCCAGTGGCATAATCACAGCTTACTGCAGCCTCAGCCTCCTGAGCTCAAGTGATCCTCCTGCCTCAGCCTCCCAAATAGCTGGGACTACAAGGGTGTGCCACCACACCTGGCTATTTTTTTTAAACATACTTTGTAGAGACAGGTTCTTGCTGTATTAGTCAGGCTGTTCAATCTATTGGCCAGGCTGCTATTGAATCCCACCTTGGCTTCCCAAAGCACTGGGATTACAGGCATGAGCCACTATACCCAACCTGAGTTTAA…
ENSG00000260807	RP11-161M6.2	-2.31554	0.00493755		chr16:1030913-1031139 (-)	CGCGCTTCAAGGGGCCGCGGCTCGGAGCTGGGGGACCCCGGGCCGCCCTGCCCATACGAGTGCGAGCGTGGAGAGCGCGGGCGGGGGCGCGGTCCCGGGGGCCGGCCAGCTGGAGGGGGCGGGAGCGCTGGGCGGGGCCTGCGCTGACCCCGGCGCTGAGTCCCTGGGGCCGCCGGGCGGATGGCGTGGCCGGACGCGGGGGCCCCGGGCCTTCCGGGCGTGACCTA
ENSG00000118473	SGIP1	-2.33228	0.0874928	SH3-domain GRB2-like (endophilin) interacting protein 1	chr1:67147551-67147975 (+)	GAAATGACCAGTCAGCCACAGAGGTCAAAATTGAAAAACTACCATCCATCAATGACTTGGACAGCATTTTTGGGCCAGTATTGTCCCCCAAGTCTGTTGCTGTTAATGCTGAAGAAAAGTGGGTCCATTTTTCTGATACATCCCCGGAACATGTTACTCCGGAGTTGACTCCAAGGGAAAAAGTGGTGTCCCCACCAGCTACACCAGACAACCCAGCTGACTCCCCAGCTCCAGGCCCTCTCGGCCCCCCAGGTCCCACAGGCCCCCCAGGGCCTCCTGGGCCTCCTCGCAATGTACTATCGCCGCTCAATTTAGAAGAAGTCCAGAAGAAAGTCGCTGAGCAGACCTTCATTAAAGATGATTACTTAGAAACAATCTCATCTCCTAAAGATTTTGGGT…
ENSG00000163110	PDLIM5	-2.34015	0.0345214	PDZ and LIM domain 5	chr4:95500671-95500687 (+)	AAAACACAAGTGACAAA
ENSG00000261553	RP11-29G8.3	-2.37286	0.0233763		chr13:76379896-76381255 (+)	GTTTGTCGTTGTGCATGTTTCTGTCACACCAGTGTTCATTCAGTACCCCAGCTGGGGTTCTATGTGCATGTTTTTTATAATAATAAGAGAGACAGAGAAAGTCTAATTAGTTCTCTAGTATCTGCGGAACCTATATAATGGAAATGAATTTCTGTTTAAATTTAAACCTGAGGATCTAGATCTTAAAAAGCCCTGTTCTATACATAGTCATAGCACGGCATTATTTTTAGTAGTTCTGTTTTTCTCCAATTCTTTGTCTCATTCCCTCTTCCCTTCTTTTCTTCATGTCACTCACAGTAGAAGGAATTCAGACTCTGAGGATGAGGACTCAGGTTCTGACAGAAGCGCCACCGTTTTTAGTAGAGCACAAAAAGCAGAGCATAGGCTAGACGGCAACTG…
ENSG00000259606	RP11-316E14.6	-2.41824	0.0641661		chr14:75321919-75322243 (+)	GAAGGATCTGAGTCTCTCCCTGCGGAGACAGCCCTGAAGAACTCCTGTAACGTCAAGCTGGCAATTTCCAAGAAGCAATCTGGAACCTGCATTTCCAAAGAGACCCACAAGAAAGAAAAGACGTGAGGTTGGGAAGCACTGGTGCCAGAGCCCTCACTAGCGGGTGCTGCCTGTTTCTTGGGTAGTGGGCTAGGAGCATCCCTGCTCTAGTGGCCCCTGATTCTGCAACCCTAGGACTCCTCTGCTTCCTCATCAGACACAAACCTTGATAAGACAGCTCCAGTGAGAAAGCCCTGGGAGAAGGTGAATTAAGGACACTTCCTTT
ENSG00000074054	CLASP1	-2.44252	0.0483169	cytoplasmic linker associated protein 1	chr2:122203024-122203071 (-)	AGTCCAGACACATGAGGGAAGACATGGAGTACATAGGCCTGGACTCAG
ENSG00000074964	ARHGEF10L	-2.5967	0.0440531	Rho guanine nucleotide exchange factor (GEF) 10-like	chr1:17961042-17961056 (+)	GCCTGCCAACCACAG
ENSG00000136717	BIN1	-2.60002	0.0114152	bridging integrator 1	chr2:127818171-127818215 (-)	AAAGAAAAGTAAACTGTTTTCGCGGCTGCGCAGAAAGAAGAACAG
ENSG00000100372	SLC25A17	-2.75546	1.59794e-05	solute carrier family 25 (mitochondrial carrier; peroxisomal membrane protein, 34kDa), member 17	chr22:41175761-41175897 (-)	GACTGGTGAGGAATATTTTAATATCTCAAGATGGTGTTAAATTGGGATCATATGTTTTCAAAAAAGAAGCACCTGGCTCATTGTATTGTTCTACTCTGAGGCAACCTTGGGGGGCCAAGATCCCCATCCTTAAGCTT
ENSG00000095587	TLL2	-3.20926	0.0542745	tolloid-like 2	chr10:98136448-98136575 (-)	CTGGCTGTGCACACAAGATCAGCAGTGTGGAGGGGACCCTGGCGAGCCCCAACTGGCCTGACAAATACCCCAGCCGGAGGGAGTGTACCTGGAACATCTCTTCGACTGCAGGCCACAGAGTGAAACTC
ENSG00000186868	MAPT	-3.3262	5.98678e-12	microtubule-associated protein tau	chr17:44049224-44049310 (+)	AATCTCCCCTGCAGACCCCCACTGAGGACGGATCTGAGGAACCGGGCTCTGAAACCTCTGATGCTAAGAGCACTCCAACAGCGGAAG
ENSG00000166268	C12orf28	-3.71422	0.0213593	chromosome 12 open reading frame 28	chr12:70349142-70349216 (+)	ATCTGGAAATTATAATTACAATATTCCTGTTAATAAACACACACCCACCAATGTCAAGTTCTCTCTGGAAATAAA
ENSG00000154553	PDLIM3	-3.80339	9.52443e-11	PDZ and LIM domain 3	chr4:186435423-186435467 (-)	GCATAATATTCGGCCCAAACCTTTCGTGATCCCGGGCCGAAGCAG
ENSG00000154553	PDLIM3	-3.85182	4.60982e-11	PDZ and LIM domain 3	chr4:186435468-186435490 (-)	GACGGGAACTACTTTGAACACAA
ENSG00000064042	LIMCH1	-4.388	0.0479715	LIM and calponin homology domains 1	chr4:41631508-41631750 (+)	AAACCAGGGCCACACAGAAGAGGTGAAGTTGATAGTGACCTGTAACATGAGGGCTCAGGAAAGTGAACCTGTGGAAGGAGGACTCAGGAAGGTGCCAGATCTTCACAAGGATGACCTGGCCCAGCAGAGAATTCAGGGCAGCCTTGCCCCTCACCGCGAGCCCCCGAGCTTCATTACGCTCTCCAACATAACAGAAGCTGACTTGGAGACGTGGGAGAGACTCAAAGTGTCAGAAAAGGCGAG
ENSG00000099797	TECR	-4.38801	0.069671	trans-2,3-enoyl-CoA reductase	chr19:14655925-14655991 (+)	CAGAGAGATGATTCTTCAAGAAACCAAAGCAGCCTGTGGCATTCCAGCGATTCCTCATTGCTCAAGG
ENSG00000214776	RP11-726G1.1	-4.63243	0.0860293		chr12:9713569-9716754 (+)	GTGAGAGAGGAGAAGCACCAGGCTTTCCTTGTTCCTGGGCATTGCCTGCCTTGCCCTGCCTCTGGCTTTCCTGATCTGGAATATGAATATTCTTCCTGTGCATATGAAACCTTCTGAGGCACTGCAGTCCTGGGCCTGTGGTGGGTTGGTCAGCAGCACCATTCCTGCTTTGTGCATGTTTAACTACAGCCTGGATGTGACTTCTTCTGAGTCTCTTGTCTGCCTTATTCAGTCTCTAGTCCTTCCCGAGTCAGTCCTCTTCAGAAATTAAACTAGAAATAGAAGGGAGGGGAGAGAAAGGGAACCTAGAAAAGAAACTTTCATAAATTTGGAGACAGTCAATGTATAAAGGGAGGGGGCTGTGAGTGTATGAGGAAGGAAAGTTTATTCCTGTCCATG…
ENSG00000232653	RP11-1000B6.4	-5.46144	0.0444926	Uncharacterized protein	chr15:32890268-32890377 (+)	AAGAGTCCAAGGACCTGGCTGTCCGTCTGCAACATTCATTGCAGTGTAAAGGAGAGTTAGAGAGCGCTCTGTCTGCTGTCATCGCCACAGAGAAGAAGAAGGCAAACCAG
ENSG00000234745	HLA-B	-36.1659	1.20092e-05	major histocompatibility complex, class I, B	chr6:31324862-31324936 (-)	AGATGCTGGTCATGGCGCCCCGAACCGTCCTCCTGCTGCTCTCGGCGGCCCTGGCCCTGACCGAGACCTGGGCCG
