# Supplementary material for: Splicing misregulation of SCN5A contributes to cardiac-conduction delay and heart arrhythmia in myotonic dystrophy
Source: Nat Commun. 2016 Apr 11;7:11067. doi: 10.1038/ncomms11067 (PMC4831019; doi:10.1038/ncomms11067)
Supplement: Supplementary Data Set 2 — DEXSeq analysis [file ncomms11067-s3.xlsx]

## Sheet: nonUTRevents_monotonic_withSeqs
#Event	Symb	Trueval	Mean	Std	CT_psi	DM_psi	delta_psi	Z-score	delta_psi	Z-score	Sequences
chr2:122204913:122205083:-@chr2:122203025:122203072:-@chr2:122202515:122202538:-@chr2:122187649:122187753:-	CLASP1	-9	-0.151515	4.0311	0.94	0.06	-0.88	-2.19505	-0.88	2.19505	CTTCTACAGTTAGTACCAAATCTGTGTCAACGACTGGGTCCCTCCAGCGATCTCGAAGTGATATTGATGTGAACGCAGCAGCCAGTGCCAAATCCAAAGTCTCCTCATCTTCGGGCACGACGCCTTTCAGCTCTGCAGCAGCTTTGCCTCCAGGGTCATACGCATCCTTAG	AGTCCAGACACATGAGGGAAGACATGGAGTACATAGGCCTGGACTCAG	ATGGTACTACCACTAAAGCGGAGG	GTCGGATCCGCACAAGACGGCAAAGCTCTGGGAGTGCCACCAACGTCGCCTCTACACCTGATAACCGGGGCCGCAGTCGCGCTAAAGTGGTTTCACAGTCCCAGC
chr17:44039687:44039836:+@chr17:44049225:44049311:+@chr17:44055741:44055806:+	MAPT	-9	-0.393939	3.53287	0.93	0.13	-0.81	-2.436	-0.81	2.436	GTGAACTTTGAACCAGGATGGCTGAGCCCCGCCAGGAGTTCGAAGTGATGGAAGATCACGCTGGGACGTACGGGTTGGGGGACAGGAAAGATCAGGGGGGCTACACCATGCACCAAGACCAAGAGGGTGACACGGACGCTGGCCTGAAAG	AATCTCCCCTGCAGACCCCCACTGAGGACGGATCTGAGGAACCGGGCTCTGAAACCTCTGATGCTAAGAGCACTCCAACAGCGGAAG	CTGAAGAAGCAGGCATTGGAGACACCCCCAGCCTGGAAGACGAAGCTGCTGGTCACGTGACCCAAG
chr4:186444516:186444600:-@chr4:186435424:186435491:-@chr4:186427676:186427806:-	PDLIM3	-9	-0.0707071	4.80163	0.78	0.03	-0.76	-1.85964	-0.76	1.85964	GGGAGAAACTCACTTATGGTCTCCACAAGTATCTGAAGATGGGAAAGCCCATCCTTTCAAAATCAACTTAGAATCAGAACCACAG	GACGGGAACTACTTTGAACACAAGCATAATATTCGGCCCAAACCTTTCGTGATCCCGGGCCGAAGCAG	CGAGCCCACAGCCTCGGTGCCCCCCGAGTCGGACGTGTACCGGATGCTCCACGACAATCGGAATGAGCCCACACAGCCTCGCCAGTCGGGCTCCTTCAGAGTGCTCCAGGGAATGGTGGACGATGGCTCTG
chr4:186456496:186456712:-@chr4:186444516:186444600:-@chr4:186435424:186435491:-	PDLIM3	-9	-0.434343	4.00798	0.73	0.01	-0.71	-2.13715	-0.71	2.13715	CGGTGACGTCACCCCCAGCGGGGATAAAGCGCCCCCGCCCGGGTCGGGGCCAGGACGCCGCCCGGCGCGGAGTGGCTGCCCTGCGCGGGGACACTTAGAGCCCGGTGGGCGGGAGGAAGGCGGCATGCCCCAGACGGTGATCCTCCCGGGCCCTGCGCCCTGGGGCTTCAGGCTCTCAGGGGGCATAGACTTCAACCAGCCTTTGGTCATCACCAGG	GGGAGAAACTCACTTATGGTCTCCACAAGTATCTGAAGATGGGAAAGCCCATCCTTTCAAAATCAACTTAGAATCAGAACCACAG	GACGGGAACTACTTTGAACACAAGCATAATATTCGGCCCAAACCTTTCGTGATCCCGGGCCGAAGCAG
chr7:882978:883157:+@chr7:889157:889240:+@chr7:891021:891119:+	SUN1	-9	-0.0606061	4.33873	0.7	0.12	-0.59	-2.06037	-0.59	2.06037	GTGGAAATAAAGCTGCCATTCAGGGAAACGGGGATGTGGGAGCCGCCGCCGCCACCGCGCACAACGGCTTCTCCTGCAGCAACTGCAGCATGCTGTCCGAGCGCAAGGACGTGCTCACGGCGCACCCCGCGGCCCCCGGGCCCGTGTCGAGAGTTTATTCTAGGGACAGGAATCAAAAAT	CTCATGCCAGTTACTATGGGAGAATGAATGTGAGAGAGGTTCTCAGAGAGGATGGCCACCTCAGTGTAAATGGGGAAGCGCTGT	GTTACTTCTTGCTGCAGATTCTGCGCAGGATCGGAGCTGTGGGCCAGGCTGTGTCCAGGACGGCGTGGTCGGCCCTTTGGCTGGCCGTGGTTGCTCCAG
chr20:61557903:61557784|61557791:-@chr20:61545562:61545758:-	DIDO1	-9	-0.636364	4.63725	0.93	0.35	-0.58	-1.80357	-0.58	1.80357	CTCGTCCTCCGCCCGCCGCGCGGGGGCGCCGCTCTAGCCCCGCGCCATCTCGGTGGCCGTCCGCCCACTCCGCGGCGTTCGGGGAAATGGCTGCGAGACCCTAGAGGCCTGCG	GAGCTTACTCCACGGGAACAGCCTCTAGATAATCTGAGTTGTTGAAAATACGAAGCCTGTTACTCGTGAACAGTGGCTGACAACAGTGTTGTTGTGAGCCTGGCTGTCTGCTTGGACCCAGAGGTTTCGTCTGCCAGGGTTTTTGGTTGTATTTAGGATTTCAGGGAAAAGTGTCCAAGCTTTCAGTGTTGGAGCAG
chr10:116247717:116247775:-@chr10:116245056:116245139:-@chr10:116233638:116233715:-	ABLIM1	-9	0.171717	4.55725	0.83	0.25	-0.58	-2.01256	-0.58	2.01256	GCTCCACCGTTTGGCATCCCGACTGTAAGCAATCTACGAAGACCGAGGAAAAGCTGCGG	CTGCCAAACATTCGGCGTTCTTCATCCGATTTCTTTTATTCCAAAAGTCTGATTCGACGCACAGGACGGTCTCCGTCTCTGCAG	CCTACCAGGACATCCTCGGAAAGTATTTATTCTAGGCCAGGCTCCAGTATTCCTGGCTCACCAGGTCATACTATCTAT
chr4:186696381:186696520:-@chr4:186696214:186696265:-@chr4:186605908:186606000:-@chr4:186599950:186599976:-	SORBS2	-9	0.454545	4.00826	0.85	0.28	-0.56	-2.35877	-0.56	2.35877	ACACTTGGATTGGACTTAATCTTAAACCTCTGGAGTTCAAGACCTTTTAAAAAGGGCTAAATAAACAATCTCTACATGTAAAAGGCCACTGACTCCTACTTCCTCTGTATAGAGCAACTGTTGAACTCAGCTGCCTGTAG	GTAAACACGGTGTTCCAGAATACAGCAGGAGCATCTGGGCATTTTTGTGGCT	ATAGCGGTGGGTGTGCTCGCAAACGTGCCGCCATGTCTGTTACGCTAACATCTGTGAAGAGAGTGCAAAGTTCTCCAAACCTATTGGCTGCAG	GGCGTGATTCTCAGTCACCAGACTCAG
chr14:52379727:52379846:+@chr14:52380828:52380992:+@chr14:52406499:52406809:+@chr14:52417368:52417483:+	GNG2	-4	0.0505051	2.0859	0.71	0.19	-0.53	-1.94185	-0.53	1.94185	GGATGATACTGTGAAGTGTTCAGGAATGAAGTCTCGTGATGTCTGCTACCTAGTTTCAAATGGCAGGAGAGACAGAGGGATGGGGAAGCAAAAGTGACCATTGTTAACTCTAGGTGGTTG	AAGATATTGAAATTGCAATCATCTTGTTTTTGGGGGAATGGAGTCATTCCATATTGGCTCTTGAGTATGTCTGCCACCACTCTGATTCTAGCTGGAGGCTGCCAGAAATGACTGTGCCATTGAATGGAGTTATTAGGCAACATAAAACGGACAAGCCAGACCAAG	GTCATAAAATTGCTGTTATGTATGTGAAAACGGCCAAATATACCATAGACCCCAGATTAGGATCAGTCTGGTGCCTCTGAAAATGTGAATTGAGAAGAACTGAAAGAAAATCTTTCCCTGGGGAGACTGCAGCCGAAACACCCTTCTGACGAATGTGCTGACCTAATCTAAGCCTCAATTTCCTTCAACAAGGGATGCATCGCTCACTTCCCTTGAGTTGTGAGAATGAAACAAGATAATGCGTTAAAGCCCTTGGCCCAGTTCCTGGCATGTGGCGAGCTCTTGGTCCATAAGCAAATCTTCGTATTAGT	TGTTTCTGAAAGATCTATCCAGCACTCCGATGGCCAGCAACAACACCGCCAGCATAGCACAAGCCAGGAAGCTGGTAGAGCAGCTTAAGATGGAAGCCAATATCGACAGGATAAAG
chr11:82868137:82868673:+@chr11:82872369:82872494:+@chr11:82874721:82874909:+	PCF11	-9	0.0808081	4.12354	0.85	0.33	-0.52	-2.20219	-0.52	2.20219	CTTTTACCGCACATTTCCCCTCCCCTAGTTCATTTCGCACGACGCAGCGGTTGGGAACACAGACATTTTCGGAGCTGGAGCCGCCACTGCCGCCGCCATTTTGTGTCTGTGGAGAAAGAAGCTTCTGTGGCGGCTGGAAGTGGACGGAGATCACCCGCGAGACGGCGGCGTTTCATACCCGAGGTTCCCCCTGTGTCGTCCCCCATCCCCCCTCCGCGGTCAGCATGTGGTGAAGCCGGAGCCGCGAGAGAGCCGGGGAGAGGAAGAGGAGTCGGAAGGGAGGCGGGGTATCCAGAGCGGCTTCAGCTTCAGCTGCAGCGGACCTCGGAGGGGGGCCGCGGCGCAATGTCAGAGCAGACGCCGGCCGAGGCCGGTGCTGCGGGGGCCCGGGAGGACGCC…	GCTCCTTCCTCAGAGAAGCTTCCTGTTATGTACCTTATGGATTCTATTGTGAAAAACGTTGGAAGAGAGTATCTCACTGCCTTTACTAAAAATCTAGTTGCAACATTTATTTGTGTGTTTGAAAAG	GTGGATGAAAATACTAGGAAAAGTTTATTTAAGTTACGTTCTACATGGGATGAAATATTCCCTTTGAAGAAACTTTATGCCCTGGATGTCAGAGTCAATTCATTAGATCCTGCTTGGCCTATTAAACCTCTACCCCCCAATGTGAATACGTCTAGCATCCATGTGAATCCTAAATTTTTAAATAAATCG
chr17:12608445:12608510:+@chr17:12613812:12613855:+@chr17:12618836:12618891:+	MYOCD	-8	0.040404	3.69799	0.68	0.17	-0.51	-2.17426	-0.51	2.17426	TTTTACAGTTAAGACTTCAACAAAGAAGGACCCAGGAACAACTGGCTAACCAAGGCATAATACCAC	ACTAATCCAAGCTACAGCAGCCACATACTTACTGCAAAACCTTG	CACTGAAACGTCCAGCTGAATTCCATGAGCAAAGAAAACATTTGGATAGTGACAAG
chr6:150920999:150921153:+@chr6:150971864:150971922:+@chr6:151054720:151055228:+	PLEKHG1	-6	-0.151515	3.3223	0.84	0.34	-0.5	-1.76037	-0.5	1.76037	GAGGAAGAGGAAGTCGGAGCCCGAGCCTGAGCCCGAGCCCGAGCCCGACGGCGGCTGCAGGGCGCTCCGGCAGCCCGAGCCGGCGCAGCGCAGCCCGCACCCTCCCCGCCCGACCTGCGAGCGCCGCCCGGGCATGCGAAGCCGTCCCTCCCCGG	GTGAAGACTGATGAGAAGAGTCTGTGGGTGAAGACATTGAAAAGGTTTCAACTATAAAA	ATGGGCACCAGTTGCGTCTTGAAGTGCCATCAGCTGTAACCAAAGTTCCACATCCCAAGACGACAGCCAGGCGTTCCTGCCCTCAAGAACTGAAGACAATGGAGCTCTCTGATAGTGACCGACCCGTCAGCTTCGGTTCCACATCATCCTCGGCCTCTTCCCGCGACAGCCATGGTTCCTTCGGCAGCAGAATGACCTTAGTTTCAAATAGCCACATGGGCTTGTTTAACCAGGATAAGGAGGTAGGGGCCATAAAACTGGAGCTGATTCCTGCCAGGCCGTTTTCCAGCAGCGAGCTGCAGAGGGACAACCCCGCCACGGGGCAACAGAACGCGGATGAGGGCAGCGAAAGGCCACCCAGAGCGCAGTGGAGAGTGGACTCAAACGGGGCACCCAAGA…
chr18:51731368:51731527:-@chr18:51729472|51729496:51729050:-	MBD2	-9	0.333333	4.28292	0.89	0.39	-0.5	-2.1792	-0.5	2.1792	TCCAAGTGGTAAGAAGTTCAGAAGCAAGCCTCAGTTGGCAAGGTACCTGGGAAATACTGTTGATCTCAGCAGTTTTGACTTCAGAACTGGAAAGATGATGCCTAGTAAATTACAGAAGAACAAACAGAGACTGCGAAACGATCCTCTCAATCAAAATAAG	TTTGTGTGCACTTTTCTGCTCTAGCTGCGCTGGAACACTCATCGTCCTGCACCATGGCATGCGCTTTCAAGACTCTGCTTGCTCATACGCTGTTTGCTCTGCTTGGAATGTGCTTACCCCCTTCCCCTTCATCTGGTGAACTCCTACTCATCCAAGACCCAGCTTCATTGTCTCCATCTCTGGGAAGCCTGCCCTGCATACTCCAGGCAGAACCAATCCTTTCCTCCATAATGCTTCCCTGGTGCTTTGCCATTGTATTTGTGACTTGTTTGTCTGCTTCAGCTAGACTGTGAGCTCCATGAGGGCAGGGACCATGTCTTTTTTTGCTTTTGCACACGGTAGGTACTTAATATTGCTTTATGTTTATTTGATTTACCATCCACCTCATTCTAGAAGTGT…
chr13:98009736:98009889:+@chr13:98017390:98017425:+@chr13:98018713:98018807:+@chr13:98043576:98046374:+	MBNL2	-7	-0.0808081	3.95346	0.84	0.35	-0.49	-1.75016	-0.49	1.75016	GCCTTTCCCCCTGGTGCTCTTCATCCTTTACCAAAGAGACAAGCACTTGAAAAAAGCAATGGTACCAGCGCGGTCTTTAACCCCAGCGTCTTGCACTACCAGCAGGCTCTCACCAGCGCACAGTTGCAGCAACACGCCGCGTTCATTCCAACAG	GGTCAGTTTTGTGCATGACACCCGCTACCAGTATTG	TACCCATGATGCACAGCGCTACGTCCGCCACTGTCTCTGCAGCAACAACTCCTGCAACAAGTGTCCCCTTCGCAGCAACAGCCACAGCCAATCAG	ATAATTCTGAAATAATCAGCAGAAACGGAATGGAATGCCAAGAATCTGCATTGAGAATAACTAAACATTGTTACTGTACATACTATCCTGTTTCCTCCTCAATAGAATTGCCACAAACTGCATGCTAAATAAAGATGTAGTTCTTCTGGACAGACCACAACTCTAAGAAGCTAGTGCTGCTATCTCATATATGAGTATTAAATATGGTATGCTTAGTATATTCCAACCTAAGATAGTTAACTACCTGAGACCAGCTGTGATGTTTAAAGACATAAAGGATAAAGTTTACTTTTAAAGGGTTTCTAAACATAGTTTCTGTCCTAGGAATATTGTCTTATCTCCATAACTATAGCTGATGCAGAAAGTCCAGCCAGTTTACTCATTTCGATTCAGAATATT…
chr6:111805947:111806064:+@chr6:111895824:111895861:+@chr6:111897565:111897673:+	TRAF3IP2-AS1	-7	-0.181818	3.4913	0.66	0.17	-0.49	-1.95291	-0.49	1.95291	GTGCATTTTAGTGGTTACCAGGTTGCCACGTATTTGAAGTGGTGTGAGAGCTACTCGTTTGGAACCGTTGTGGATTTTCAAATAGGAAAATCAAAAGGCCCAAAGAGACAGCTCACTG	GAAATGACCTCATTCTTGATGGCTGCTGCTAACTTATG	TATTCCCACGAGCATTCTGCTGAGATGAACAATCAGATGACCTCGTGTGAGATTTGGAGGAGAGAAGGAAATGGAGAGCATGCGTCTGCCGCTTCTGTGGTTTCTGTCG
chr13:99852679:99853193:+@chr13:99853683:99853821:+@chr13:99883688:99883767:+@chr13:99890681:99890808:+	UBAC2	-9	0.0606061	4.43771	0.89	0.4	-0.49	-2.04173	-0.49	2.04173	AGCTTCGAGGGACCGCCCGGAAAGACACAACGCGCGTGGAAGGCGCCGGGCGTCCAGTCTCGGGAGAGATTAGAAGTGGCGCTCCTGCCCAGCGCCGGCAATCCAGGGGAATCCGCGGCCATCGCGGATCCACCAGGGGTGAGGCGGCACTGAGCACAAGTGTGAGGCTCTCGGGAGCTACGCCTCCGCTTCCCCAGTGCCACCCGTTTTTACCTCAGGCGGTTCTGACCGCCATCGTTTCAACCTGGAGAGGTGAGCCCTCCCCTACCGACGCACTTCCCTTCCCCGGCAGGAAGGAGGGCGCTGACCCAGCGGGCGCACGCCCCTGACTGCGCATGCGCCGGGTGCGCCGTTCGTCAGCGGCGAGTGGCCTCGCGGCGCCGGATTCGTCGCTCCGCC…	TCTCCAAGAAGAGTTTTTAGACAAACACACACTGATGAGAGTGCTTTCAAGTGGAGGGAAGTTAGGAAGTCGTGGCGAGGGAGCGCAGCTGTGCTGCTGGATGTTGCTGTTTTCCTGGCGTGTTAGCGGTGGTCAGCAG	ATGGAGTTTCTCCCTGTCGTCCAGGCTGGAGTACAATGGTGTGATCTCGGCTCACTGCAGTCTCTGTCTCCTGGGTTCAA	ACAAGGCGCCTCTGTCGAAGAGCCTTCTGCTGGTCCCCAGTGCCCTCTCCCTCCTGCTCGCCCTCCTCCTGCCTCACTGCCAGAAGCTCTTTGTGTATGACCTTCACGCAGTCAAGAACGACTTCCAG
chr3:58124009:58124256:+@chr3:58127585:58127623:+@chr3:58128377:58128479:+	FLNB	-8	0.464646	4.103	0.81	0.32	-0.49	-2.06304	-0.49	2.06304	GTCCTGGAATCGCCTCCACTGTGAAAACTGGCGAAGAAGTAGGCTTTGTGGTTGATGCCAAGACTGCCGGGAAGGGTAAAGTGACCTGCACGGTTCTGACCCCAGATGGCACTGAGGCCGAGGCCGATGTCATTGAGAATGAAGATGGAACCTATGACATCTTCTACACAGCTGCCAAGCCGGGCACATATGTGATCTATGTGCGCTTCGGTGGTGTTGATATTCCTAACAGCCCCTTCACTGTCATG	GCCACAGATGGGGAAGTCACAGCCGTGGAGGAGGCACCG	GTGACCGAAGAGGCCTATGTCCCAGTGAGTGACATGAACGGCCTGGGATTTAAGCCTTTTGACCTGGTCATTCCGTTTGCTGTCAGGAAAGGAGAAATCACTG
chr22:41188529:41188680:-@chr22:41175762:41175898:-@chr22:41175013:41175129:-	SLC25A17	-9	-0.424242	4.07528	0.58	0.08	-0.49	-2.10434	-0.49	2.10434	CCTGGCACCATATCGAGGGTGGTTTCCAGTGATTTCCAGTCTCTGCTGCTCCAATTTTGTCTATTTCTACACTTTTAATAGCCTCAAAGCACTCTGGGTCAAAGGTCAACATTCTACCACTGGAAAAGATCTGGTAGTTGGGTTTGTTGCAG	GACTGGTGAGGAATATTTTAATATCTCAAGATGGTGTTAAATTGGGATCATATGTTTTCAAAAAAGAAGCACCTGGCTCATTGTATTGTTCTACTCTGAGGCAACCTTGGGGGGCCAAGATCCCCATCCTTAAGCTT	GAGTGGTTAATGTGTTGCTAACAACTCCACTCTGGGTGGTAAACACCAGACTGAAGCTTCAAGGAGCAAAATTTAGGAATGAAGACATTGTACCAACAAACTACAAAGGTATCATTG
chr5:176950266:176950160|176950164:-@chr5:176948975:176949072:-	FAM193B	-3	0.313131	2.48489	0.86	0.39	-0.47	-1.33331	-0.47	1.33331	CACTTTGGGAGGCCGAGGCGGGTGGATCACCTGAGATCAGGAGTTCAAGACCAGCCTGGCCAAGTTGGTGAAACCCCGTCTCTACTAAAAATAGAAAAATAAG	GTTCTGTTTGGATTCTGCAAAGCAGACTCGTCAGAAAGTTGCTGTGAACTGGACCAACTTCAGCCTCAAGAAAACCACTCCTAGCACAGCTCAGTGAG
chr3:58124009:58124256:+@chr3:58127585:58127656:+@chr3:58128377:58128479:+	FLNB	-9	-0.131313	4.43277	0.94	0.47	-0.46	-2.00071	-0.46	2.00071	GTCCTGGAATCGCCTCCACTGTGAAAACTGGCGAAGAAGTAGGCTTTGTGGTTGATGCCAAGACTGCCGGGAAGGGTAAAGTGACCTGCACGGTTCTGACCCCAGATGGCACTGAGGCCGAGGCCGATGTCATTGAGAATGAAGATGGAACCTATGACATCTTCTACACAGCTGCCAAGCCGGGCACATATGTGATCTATGTGCGCTTCGGTGGTGTTGATATTCCTAACAGCCCCTTCACTGTCATG	GCCACAGATGGGGAAGTCACAGCCGTGGAGGAGGCACCGGTAAATGCATGTCCCCCTGGATTCAGGCCCTGG	GTGACCGAAGAGGCCTATGTCCCAGTGAGTGACATGAACGGCCTGGGATTTAAGCCTTTTGACCTGGTCATTCCGTTTGCTGTCAGGAAAGGAGAAATCACTG
chr1:155161974:155162101:-@chr1:155160639:155160707:-@chr1:155160484:155160530:-@chr1:155160198:155160334:-	MUC1	-7	0.0808081	3.04404	0.56	0.11	-0.46	-2.32612	-0.46	2.32612	CTACCACAGCCCCTAAACCCGCAACAGTTGTTACGGGTTCTGGTCATGCAAGCTCTACCCCAGGTGGAGAAAAGGAGACTTCGGCTACCCAGAGAAGTTCAGTGCCCAGCTCTACTGAGAAGAATGCT	TTTAATTCCTCTCTGGAAGATCCCAGCACCGACTACTACCAAGAGCTGCAGAGAGACATTTCTGAAATG	ATTTATAAACAAGGGGGTTTTCTGGGCCTCTCCAATATTAAGTTCAG	GCCAGGATCTGTGGTGGTACAATTGACTCTGGCCTTCCGAGAAGGTACCATCAATGTCCACGACGTGGAGACACAGTTCAATCAGTATAAAACGGAAGCAGCCTCTCGATATAACCTGACGATCTCAGACGTCAGCG
chr7:31132258:31132349:+@chr7:31135281:31135364:+@chr7:31139741:31139824:+@chr7:31142851:31142980:+	ADCYAP1R1	-5	-0.040404	3.01149	0.71	0.26	-0.45	-1.64689	-0.45	1.64689	GTTAACTTTGTGCTTTTTATTGGCATTATCGTCATCCTTGTGCAGAAACTTCAGTCTCCAGACATGGGAGGCAATGAGTCCAGCATCTACTT	AACAAATTTAAGCCCGCGAGTCCCCAAGAAAGCCCGAGAGGACCCCCTGCCTGTGCCCTCAGACCAGCATTCACTCCCTTTCCT	CAGCTGCGTGCAGAAATGCTACTGCAAGCCACAGCGGGCTCAGCAGCACTCTTGCAAGATGTCAGAACTGTCCACCATTACTCT	GCGACTGGCCCGGTCCACCCTGCTGCTCATCCCACTATTCGGAATCCACTACACAGTATTTGCCTTCTCCCCAGAGAATGTCAGCAAAAGGGAAAGACTCGTGTTTGAGCTGGGGCTGGGCTCCTTCCAG
chr4:87515063:87515263:-@chr4:87320900:87320959:-@chr4:87275683:87275797:-	MAPK10	-4	0.242424	2.27898	0.81	0.36	-0.45	-1.86154	-0.45	1.86154	AGTGCCTTGGGCCTGGCTTTTCGCGTTCTTCGGACTAGCCAGAGGCTCAGGTTGGTGACCGAGCGGCAGAGTTCCTAGCGCCTGCAGTGTGGTGAACTCCAACTTTTAGGCCAAGTTGAAAATGCAGCCGACGACCCCCACACTTCTAACTTCAGAATCAAAACTATGACCCTAGGGAGTGAGGAGGAGAGTGAAAAATGC	GTTCAAACCACTAGGACAGCATTTGCCACATTATTGTTCCACTAATGAACCACCTCAGTG	GCTAGTGTGAGAAACACCAACAGCAGGCCCATCTCAGATCTTCACTATGGCAACTTATGCAAGAAACTGTTGAATTAGACCCGTTTCCTATAGATGAGAAACCATACAAGCTGTG
chr17:37985640:37985741:-@chr17:37947669:37947836:-@chr17:37913968:37922746:-	IKZF3	-3	0.0909091	1.62736	0.62	0.17	-0.45	-1.89934	-0.45	1.89934	AAAGTGCAGCGGTTTTGAATGACTACAGTTTAACCAAATCTCATGAAATGGAAAATGTGGACAGTGGAGAAGGCCCAGCCAATGAAGATGAAGACATAGGAG	GTGAACGCCCATTCCAGTGTAATCAGTGTGGGGCATCTTTTACTCAGAAAGGTAACCTCCTCCGCCACATTAAACTGCACACAGGGGAAAAACCTTTTAAGTGTCACCTCTGCAACTATGCATGCCAAAGAAGAGATGCGCTCACGGGGCATCTTAGGACACATTCTG	GTGAGAAGCGCCACTGCTTTGATGTCAACTATAATTCAAGTTACATGTATGAGAAAGAGAGTGAGCTCATACAGACCCGCATGATGGACCAAGCCATCAATAACGCCATCAGCTATCTTGGCGCCGAAGCCCTGCGCCCCTTGGTCCAGACACCGCCTGCTCCCACCTCGGAGATGGTTCCAGTTATCAGCAGCATGTATCCCATAGCCCTCACCCGGGCTGAGATGTCAAACGGTGCCCCTCAAGAGCTGGAAAAGAAAAGCATCCACCTTCCAGAGAAGAGCGTGCCTTCTGAGAGAGGCCTCTCTCCCAACAATAGTGGCCACGACTCCACGGACACTGACAGCAACCATGAAGAACGCCAGAATCACATCTATCAGCAAAATCACATGGTCCTGT…
chr1:155161502:155161530:-@chr1:155161063|155161092:155160639:-	MUC1	-2	0.020202	1.0539	0.7	0.25	-0.45	-1.91688	-0.45	1.91688	GCCGGCCCCGGGCTCCACCGCCCCCCCAG	GCCGGCCCCGGGCTCCACCGCCCCCCCAGCCCATGGTGTCACCTCGGCCCCGGACAACAGGCCCGCCTTGGGCTCCACCGCCCCTCCAGTCCACAATGTCACCTCGGCCTCAGGCTCTGCATCAGGCTCAGCTTCTACTCTGGTGCACAACGGCACCTCTGCCAGGGCTACCACAACCCCAGCCAGCAAGAGCACTCCATTCTCAATTCCCAGCCACCACTCTGATACTCCTACCACCCTTGCCAGCCATAGCACCAAGACTGATGCCAGTAGCACTCACCATAGCACGGTACCTCCTCTCACCTCCTCCAATCACAGCACTTCTCCCCAGTTGTCTACTGGGGTCTCTTTCTTTTTCCTGTCTTTTCACATTTCAAACCTCCAGTTTAATTCCTCTCT…
chr4:151119154:151119255:+@chr4:151120180:151120230:+@chr4:151124947:151125041:+	DCLK2	-9	-0.030303	3.94266	0.53	0.08	-0.45	-2.27504	-0.45	2.27504	AATGTCGTGTCCTGAAGTCATCTTATTCTCGATCCTCAGCTGTTAAGTATTCTGGATCCAAAAGCCCTGGGCCCTCTCGACGCAGCAAATCACCAGCTTCAG	TAAAGCGGGGTGGCCACTACTCCAGTGCCTATTCTACAGCCAAATCCCCAG	TTAATGGAACTCCCAGCAGCCAACTTTCTACTCCTAAATCTACGAAATCCTCCAGTTCCTCTCCAACTAGTCCAGGAAGTTTCAGAGGATTAAAG
chr10:88441193:88441560:+@chr10:88445435:88445457:+@chr10:88446826:88447029:+	LDB3	-9	0.191919	3.64782	0.57	0.12	-0.45	-2.51984	-0.45	2.51984	GACCCCGCTCTGGACACGAACGGCAGCCTGGTGGCACCCAGCCCCAGCCCTGAGGCGAGGGCCAGCCCAGGCACCCCAGGCACCCCGGAGCTCAGGCCCACCTTTAGCCCTGCCTTCTCCCGGCCCTCCGCCTTCTCCTCACTCGCCGAGGCCTCTGACCCTGGCCCTCCGCGGGCCAGCCTGAGGGCCAAGACCAGCCCAGAGGGGGCCCGGGACCTACTCGGCCCAAAAGCCCTGCCGGGCTCGAGCCAGCCGAGGCAATATAACAACCCCATTGGCCTGTACTCGGCAGAGACCCTGAGGGAGATGGCTCAGATGTACCAGATGAGCCTCCGAGGGAAGGCCTCGGGTGTCGGACTCCCAGGAGG	GTGGTAGTCAACTCTCCAGCCAA	CGCCGACTACCAGGAACGCTTCAACCCCAGTGCCCTGAAGGACTCGGCCCTGTCCACCCACAAGCCCATCGAGGTGAAGGGGCTGGGCGGCAAGGCCACCATCATCCATGCGCAGTACAACACGCCCATCAGCATGTATTCCCAGGATGCCATCATGGATGCCATCGCTGGGCAGGCCCAAGCCCAAGGCAGTGACTTCAGTGG
chr3:158449987:158450317:+@chr3:158451740:158451826:+@chr3:158522108:158522160:+	MFSD1	-5	-0.343434	3.7877	0.47	0.04	-0.43	-1.22939	-0.43	1.22939	CGGAAGTTGAAGAAGTGAAGCGCCGCGCGCGCCGCCTGCTGCAGGAGCCTGCGCGGGACCCCAGCATCCTGAGGCTGCCCAGGGTCGTCGGGGTCCCCGGACCCCGCGGGCGCCGCCACCGGGGCGAGCAACAGCAGCAGCGCGAGCAGCGGGGCGGTGGGGCGCGGGCCCCTGGGCCCGGACCAGGGAGCAGGCAGCCGTTGCCGGCGGGGCTGCATGGACGCAGGAAAGTTGGCTCGGCACCCGACAGACACGGGCTCGGAGCGGGCAGTGCCGGCGCTCGCGGAAATAAGGCCGTGGTGGGCCCCTCCCCTCCGCCCCCAGGGCGAAG	ATAATTGTGAAACACCTGTGCCAGGCCCTGGGGGAATGAGGGTGAACAATCTTAAACATCTCTGCCTTCCTGGAGCACACCTTCTAG	GCAGCTATTTTTGCTATGATAATCCTGCTGCCCTTCAGACTCAAGTTAAACGA
chr15:102513423:102513428:+@chr15:102513431:102513555:+	WASH3P	-6	-0.545455	4.18577	0.69	0.26	-0.43	-1.30312	-0.43	1.30312	GAGAAG	GACTTTCCTGTGTGCGTGAGCACCAAGCCGGAGCCCGAGGACGATGCAGAAGAGGGACTTGGGGGTCTTCCCAGCAACATCAGCTCTGTCAGCTCCTTGCTGCTCTTCAACACCACCGAGAACCT
chr7:50450238:50450405:+@chr7:50459427:50459531:+@chr7:50467616:50472798:+	IKZF1	-3	0.20202	2.34835	0.66	0.24	-0.43	-1.36352	-0.43	1.36352	GAGAACGGCCCTTCCAGTGCAATCAGTGCGGGGCCTCATTCACCCAGAAGGGCAACCTGCTCCGGCACATCAAGCTGCATTCCGGGGAGAAGCCCTTCAAATGCCACCTCTGCAACTACGCCTGCCGCCGGAGGGACGCCCTCACTGGCCACCTGAGGACGCACTCCG	TCATTAAAGAAGAAACTAATCACAGTGAAATGGCAGAAGACCTGTGCAAGATAGGATCAGAGAGATCTCTCGTGCTGGACAGACTAGCAAGTAACGTCGCCAAAC	GGGACAAGGGCCTGTCCGACACGCCCTACGACAGCAGCGCCAGCTACGAGAAGGAGAACGAAATGATGAAGTCCCACGTGATGGACCAAGCCATCAACAACGCCATCAACTACCTGGGGGCCGAGTCCCTGCGCCCGCTGGTGCAGACGCCCCCGGGCGGTTCCGAGGTGGTCCCGGTCATCAGCCCGATGTACCAGCTGCACAAGCCGCTCGCGGAGGGCACCCCGCGCTCCAACCACTCGGCCCAGGACAGCGCCGTGGAGAACCTGCTGCTGCTCTCCAAGGCCAAGTTGGTGCCCTCGGAGCGCGAGGCGTCCCCGAGCAACAGCTGCCAAGACTCCACGGACACCGAGAGCAACAACGAGGAGCAGCGCAGCGGTCTCATCTACCTGACCAACC…
chr14:52344335:52344375:+@chr14:52379727:52379846:+@chr14:52406499:52406809:+@chr14:52417368:52417483:+	GNG2	-5	-0.0606061	2.7185	0.86	0.43	-0.43	-1.81695	-0.43	1.81695	CCAGATCTGCCAGTGAGCCTCAGGCTTTAGGAACTGAAGAG	GGATGATACTGTGAAGTGTTCAGGAATGAAGTCTCGTGATGTCTGCTACCTAGTTTCAAATGGCAGGAGAGACAGAGGGATGGGGAAGCAAAAGTGACCATTGTTAACTCTAGGTGGTTG	GTCATAAAATTGCTGTTATGTATGTGAAAACGGCCAAATATACCATAGACCCCAGATTAGGATCAGTCTGGTGCCTCTGAAAATGTGAATTGAGAAGAACTGAAAGAAAATCTTTCCCTGGGGAGACTGCAGCCGAAACACCCTTCTGACGAATGTGCTGACCTAATCTAAGCCTCAATTTCCTTCAACAAGGGATGCATCGCTCACTTCCCTTGAGTTGTGAGAATGAAACAAGATAATGCGTTAAAGCCCTTGGCCCAGTTCCTGGCATGTGGCGAGCTCTTGGTCCATAAGCAAATCTTCGTATTAGT	TGTTTCTGAAAGATCTATCCAGCACTCCGATGGCCAGCAACAACACCGCCAGCATAGCACAAGCCAGGAAGCTGGTAGAGCAGCTTAAGATGGAAGCCAATATCGACAGGATAAAG
chr3:171405161:171405374:-@chr3:171404475:171404588:-@chr3:171395356:171395484:-	PLD1	-9	-0.272727	4.51444	0.87	0.43	-0.43	-1.93319	-0.43	1.93319	CCTGCCGCAATGGAGTCTATGGAATCCTTAAGACTCAAAGATAAAAATGAGCCTGTTCAAAACCTACCCATCCAGAAGAGTATTGATGATGTGGATTCAAAACTGAAAGGAATAGGAAAGCCAAGAAAGTTCTCCAAATTTAGTCTCTACAAGCAGCTCCACAGGCACCACCTGCACGACGCAGATAGCATCAGCAGCATTGACAGCACCTCCA	GTTATTTTAATCACTATAGAAGTCATCACAATTTAATCCATGGTTTAAAACCCCACTTCAAACTCTTTCACCCGTCCAGTGAGTCTGAGCAAGGACTCACTAGACCTCATGCTG	ATACCGGGTCCATCCGTAGTTTACAGACAGGTGTGGGAGAGCTGCATGGGGAAACCAGATTCTGGCATGGAAAGGACTACTGCAATTTCGTCTTCAAAGACTGGGTTCAACTTGATAAACCTTTTGCTG
chr17:48615440:48615558:+@chr17:48616245:48616325:+@chr17:48616548:48616676:+	EPN3	-9	0.282828	4.49251	0.59	0.16	-0.43	-2.06629	-0.43	2.06629	CCTCCTCTTCGTCACCCCGCTATACCTCCGACCTGGAGCAGGCCCGGCCTCAGACGTCAGGGGAAGAGGAACTGCAGCTGCAGCTGGCCCTCGCCATGAGCCGTGAGGAGGCAGAGAAG	CCTGTCCCCCCAGCCTCCCACAGGGACGAGGACCTGCAGCTGCAGCTGGCTCTGCGCCTGAGCCGGCAGGAGCACGAGAAG	GAGGTGAGGTCCTGGCAGGGTGATGGCTCCCCCATGGCCAATGGTGCAGGGGCCGTGGTCCACCATCAGCGGGACAGAGAGCCTGAGAGAGAAGAGAGAAAGGAGGAGGAGAAGCTAAAAACCAGCCAG
chr14:24459391:24459568:+@chr14:24470593:24470726:+@chr14:24473546:24473601:+	DHRS4L2	-9	-0.181818	3.56856	0.97	0.54	-0.43	-2.47108	-0.43	2.47108	GATCGGCTTCGCCATCGCCCGGCGTTTGGCCCAGGACAGGGCCCACGTGGTCGTCAGCAGCCGGAAGCAGCAGAATGTGGACCAGGCGGTGGCCACGCTGCAGGGGGAGGGGCTGAGCGTGACGGGCACTGTGTGCCATGTGGGGAAGGCGGAGGACCGGGAGCGGCTGGTGGCCATG	GGCTTCAGTCCTTACAATGTCAGTAAAACAGCCTTGCTGGGCCTCAACAATACCCTGGCCATAGAGCTGGCCCCAAGGAACATTAGGGTGAACTGCCTGCACCTGGACTTATCAAGACTAGCTTCAGCAGGATG	CTCTGGATGGACAAGGAAAAAGAGGAAAGCATGAAAGAAACCCTGCGGATAAGAAG
chr14:21499171:21499324:+@chr14:21503953:21504251:+@chr14:21504350:21504433:+	TPPP2	-6	-0.848485	3.61915	0.63	0.21	-0.42	-1.4234	-0.42	1.4234	GGCCAAGAACGCCCGAACCATCACGTTTCAACAGTTCAAAGAGGCAGTGAAGGAACTGGGCCAGAAGCGCTTCAAAGGGAAGAGTCCAGATGAAGTCCTGGAGAACATTTATGGACTCATGGAGGGCAAAGACCCAGCCACCACTGGCGCTACT	TTTCCCTGGTTACCTATGCAAGAAACCTGAAAGTGATCCTAGACCCCTCCACCTCCCCAATCCCAGCTACGGGGAGGCGGTCCTGCATGGTGGTTAAGATCAAGGCTTTTGAGTGAAACAGACCAGGAATTGAATCCTGCCTCTGCAGCTTACAAACTGCACACCATCTATCTGTTTACGAAACCACTGAAAGCTTCCTTGTTTCATCTGTTCATGAGGATAGTATTTTTTACCTCACGGCAGTATGAGGATCCATTAAGATGTATATCAAGAGTTTTTAGACCAGTGCCCGGCACATG	TGGATGCTCTCGTCTCGCCTGGACAGCACACACACTCCAACTCCAGTAAGACTCAACTCAAATATATCTCTTATACAACTTCAA
chr1:210502250:210502448:+@chr1:210522277:210522410:+@chr1:210560812:210560925:+	HHAT	-4	-0.131313	2.43977	0.65	0.23	-0.42	-1.58568	-0.42	1.58568	ACGGCGGCAGGGGCGTGCTCGGAGGACGCGCGCTGCGCTGCTCCTCCAAAGGGCAGCTCCGGGGGAAAGAGGGTGGCGTCCCGGGGAAGCCCGCAGCCGCCGCCGATGTCGCTGGGACTCGGAAGTGCCGAAAGAGGGGTGTTGGGAACTCGCGGCGCGCGTGAACGTTGCCGTCGCCGCCGCCCGGGACAGCCCGGAG	AAACTCTCAGCGTAGGCATCGGGAACCTTCGTGCCAAGGAGCCATGCTGCCCCGATGGGAACTGGCACTTTACCTACTTGCCTCACTAGGCTTCCACTTCTATTCCTTCTATGAAGTTTACAAAGTCTCCAGAG	GATGCGACCGACTTTGAGTGGAGCTTCTGGATGGAATGGGGGAAGCAGTGGCTGGTGTGGCTTCTCCTTGGCCACATGGTAGTGTCTCAAATGGCCACACTGCTGGCAAGAAAG
chr22:41215199:41215392:-@chr22:41213207:41213381:-@chr22:41195565:41195675:-@chr22:41195027:41195087:-	SLC25A17	-5	0.212121	2.73131	0.79	0.37	-0.42	-1.90829	-0.42	1.90829	GTGGTTCTAGGGCAGGCGGGCGGGTTTGAGAGGGCGGGGATTGCGACTCTCACACCCTGAGCTCCGGTGCTCCTTTCCTAACTCCACTGGCTGCGGCATCTGTGGGAAAAGTGTGGCTGGGTCTTCGAGGAGCCGCACCAATGGCTTCCGTGCTGTCCTACGAAAGCCTGGTCCACGCCGTGGCCGGAGCCGTG	GCTAACCATTAAGAGGCCGAGAAAATAAGATTGCACCAGCAAAGGAGACAAACGAAGGATGGATCAGTACTGCAGGAGGGAAGCTAAGAACTAAGAGTGAAAGCCACGTGAAGAAAGTGTTTCTGGGGAAGGAAGTAGACCAGCTGGGTCAGATGCTGCTGATGGGTCAAGTAAG	TTGTGACTCCCGGCCAGGCACAGTGGCTCACACCTGTAATCCCGGCACTTTGGGAGGCCTGAGGCGGGTGGATCATGAGGTCAGGAGATCGAGACCATCCTGGCTAACATG	GGAAGCGTGACAGCAATGACAGTGTTTTTTCCCCTGGATACAGCTAGACTTCGACTTCAGG
chr1:67145361:67145435:+@chr1:67147552:67148052:+@chr1:67154831:67154958:+	SGIP1	-7	0.020202	3.08787	0.86	0.44	-0.42	-2.27348	-0.42	2.27348	CACCTCCACCACTGCCTCCAAAAAATGTACCAGCTACCCCACCCCGAACAGGATCCCCCTTAACAATTGGACCAG	GAAATGACCAGTCAGCCACAGAGGTCAAAATTGAAAAACTACCATCCATCAATGACTTGGACAGCATTTTTGGGCCAGTATTGTCCCCCAAGTCTGTTGCTGTTAATGCTGAAGAAAAGTGGGTCCATTTTTCTGATACATCCCCGGAACATGTTACTCCGGAGTTGACTCCAAGGGAAAAAGTGGTGTCCCCACCAGCTACACCAGACAACCCAGCTGACTCCCCAGCTCCAGGCCCTCTCGGCCCCCCAGGTCCCACAGGCCCCCCAGGGCCTCCTGGGCCTCCTCGCAATGTACTATCGCCGCTCAATTTAGAAGAAGTCCAGAAGAAAGTCGCTGAGCAGACCTTCATTAAAGATGATTACTTAGAAACAATCTCATCTCCTAAAGATTTTGGGT…	GTGCATCATCCCCTGCTCGACCAGCCACTCCTTTGGTTCCTTGCAGAAGTACCACTCCACCTCCACCTCCTCCCCGGCCTCCATCCCGGCCAAAGCTACCTCCAGGAAAACCTGGAGTTGGAGATGTG
chr1:155161974:155162101:-@chr1:155160639:155160707:-@chr1:155160484:155160539:-@chr1:155160198:155160334:-	MUC1	-6	0.232323	2.66602	0.52	0.1	-0.42	-2.33769	-0.42	2.33769	CTACCACAGCCCCTAAACCCGCAACAGTTGTTACGGGTTCTGGTCATGCAAGCTCTACCCCAGGTGGAGAAAAGGAGACTTCGGCTACCCAGAGAAGTTCAGTGCCCAGCTCTACTGAGAAGAATGCT	TTTAATTCCTCTCTGGAAGATCCCAGCACCGACTACTACCAAGAGCTGCAGAGAGACATTTCTGAAATG	TTTTTGCAGATTTATAAACAAGGGGGTTTTCTGGGCCTCTCCAATATTAAGTTCAG	GCCAGGATCTGTGGTGGTACAATTGACTCTGGCCTTCCGAGAAGGTACCATCAATGTCCACGACGTGGAGACACAGTTCAATCAGTATAAAACGGAAGCAGCCTCTCGATATAACCTGACGATCTCAGACGTCAGCG
chr13:113744382:113744474:+@chr13:113745435:113745509:+@chr13:113748828:113748949:+	MCF2L	-9	-0.454545	3.62726	0.82	0.4	-0.42	-2.3559	-0.42	2.3559	ATGACACGGTCACTAGCTCTGCCTCAGAAAGCTCTGCGCTTTCCAGAAAGCGCTTTACCCTGCAGGGTTTTGCTAACCTCAAAGGTCAGAAAG	CTTCTCCTACCAGTCCTGACAAAAAAGCCAAGCGGCATGAAGTAAAGAGCGACCCGACTCCCTTTGGTGTGCGAG	GTTGGAGCAAAACGTCCCACTCACTGGAGGCACCTGAGGACGACGGGGGCTGGTCAAGTGCAGAGGAGCAGATTAACTCGTCCGACGCAGAGGAGGACGGCGGGTTGGGCCCCAAGAAGCTG
chr15:100345134:100345005|100345010:-@chr15:100341180:100341384:-	DNM1P46	-3	-0.191919	1.88924	0.8	0.39	-0.41	-1.48635	-0.41	1.48635	CACCGACCATGTGCCGAGAGCTAACTGTGTCAAGAAGAGCATGCTTCAGTTGGCTGGAGTGAGCAATTCAACTTGTGGAGGAGTGAGAAATGTTAGTGTTGAGACAAGAAACGTAAAACCCCAGG	GACAGCAAGGCTGAGGAGAATGGCTCCCACAGCTTCATGCACTCCATGGACCCACAGCTGGAGCGGCAAATGGAAACCACCCAGAACCTGGTGGACTCCTACATGGCCATTGTCAACAAGACCGTGTGGGACCTCATGGTTGGTGCGAAGCCCAAGACCACCATGCATATCATGATCTACAATGTGCATGCACCGCCTCATGGGG
chr19:38042273:38042567:+@chr19:38056933:38056991:+@chr19:38060752:38060898:+	n/a	-5	-0.0606061	3.29008	0.73	0.33	-0.41	-1.5013	-0.41	1.5013	CGCGTCACAGTGACAGCCACCGTTGCCTGGGGACGGGCCCTAGCGGCTTGGCGGAGCTGGAGCCCTCCCTGGCAGTGCGTCGGCGCTGGGCTATGGCCCCCTCCTCTCCGGGGGATCGTCGCCTTGGTCCCCCGACCCTAGGAGTCGGGCAGGGCAGAACCAGGCTAAAGAAACGTCCAGCGTAGCTTCAAGGATGCACCGCGTGATCCCTATCGGATCTCCCCGACGCGTCAGGCCTGCCTAGACGGTGCTGGGAGCGCGTCTCCTTGAACGTTGTCCCGCCTGGGATTGCGAG	GAATTATCCGATGAAAAGTAGAAGAGGTTGAATGACTTTCAGTGGCCTTTTCTTCACAG	GGCTCACCTGAAACTTCATGTACCATTGCACTTCCTGAGAAGCTGTCCCCAATCCCAGGCTCCTAGCAATGCTGTTCCAGTAATCTCTCTTCTGTAAGACAGCCACTCCACCCACTGCAGTCTACAAGGAAAGCCTCCATAGCTGTG
chr7:882978:883157:+@chr7:889157:889240:+@chr7:889560:889670:+@chr7:891021:891119:+	SUN1	-8	-0.363636	4.65682	0.54	0.12	-0.41	-1.63982	-0.41	1.63982	GTGGAAATAAAGCTGCCATTCAGGGAAACGGGGATGTGGGAGCCGCCGCCGCCACCGCGCACAACGGCTTCTCCTGCAGCAACTGCAGCATGCTGTCCGAGCGCAAGGACGTGCTCACGGCGCACCCCGCGGCCCCCGGGCCCGTGTCGAGAGTTTATTCTAGGGACAGGAATCAAAAAT	CTCATGCCAGTTACTATGGGAGAATGAATGTGAGAGAGGTTCTCAGAGAGGATGGCCACCTCAGTGTAAATGGGGAAGCGCTGT	GCGACGACTGTAAGGGCAAGAGGCACCTCGACGCGCACACAGCCGCCCACTCGCAGTCGCCACGGCTGCCCGGTCGGGCAGGGACCCTCTGGCACATCTGGGCATGTGCAG	GTTACTTCTTGCTGCAGATTCTGCGCAGGATCGGAGCTGTGGGCCAGGCTGTGTCCAGGACGGCGTGGTCGGCCCTTTGGCTGGCCGTGGTTGCTCCAG
chrX:31152219:31152311:-@chrX:31144759:31144790:-@chrX:31137345:31140047:-	DMD	-9	-0.575758	5.05743	0.82	0.41	-0.41	-1.66572	-0.41	1.66572	GTGAGGAAGATCTTCTCAGTCCTCCCCAGGACACAAGCACAGGGTTAGAGGAGGTGATGGAGCAACTCAACAACTCCTTCCCTAGTTCAAGAG	GAAGAAATACCCCTGGAAAGCCAATGAGAGAG	GACACAATGTAGGAAGTCTTTTCCACATGGCAGATGATTTGGGCAGAGCGATGGAGTCCTTAGTATCAGTCATGACAGATGAAGAAGGAGCAGAATAAATGTTTTACAACTCCTGATTCCCGCATGGTTTTTATAATATTCATACAACAAAGAGGATTAGACAGTAAGAGTTTACAAGAAATAAATCTATATTTTTGTGAAGGGTAGTGGTATTATACTGTAGATTTCAGTAGTTTCTAAGTCTGTTATTGTTTTGTTAACAATGGCAGGTTTTACACGTCTATGCAATTGTACAAAAAAGTTATAAGAAAACTACATGTAAAATCTTGATAGCTAAATAACTTGCCATTTCTTTATATGGAACGCATTTTGGGTTGTTTAAAAATTTATAACAGTTAT…
chrX:123095164:123095285:+@chrX:123095636:123095706:+@chrX:123155217:123155281:+	STAG2	-6	-0.0505051	2.99621	0.63	0.22	-0.41	-1.98568	-0.41	1.98568	GGGTGGCCCAAAATGGAGAACGCGGAGCAGCGCAAGATGGAGGCTCCGCTTCTCTGTGTAGCAGTAGATTTAGGTTCCTTTTCTCCGGCAGGCTCCTAAGCCTAGGAGAGCCCGAACTGGAG	CGCGTGGTGGGGGAACTGCTGGGGAAGGCGATTGGCATCGATCTCTCCATCCCTTCCGAGGCCCGACTTCG	GTGGCCACCGAGTACTAAATTCACTTGGGAATAAAAGAAAAACATAAGAAAATTATAAGAGAAAG
chr17:33446130:33446191:-@chr17:33443878:33444056:-@chr17:33434385:33434466:-@chr17:33433405:33433500:-	RAD51D	-6	-0.323232	2.78824	0.64	0.23	-0.41	-2.03596	-0.41	2.03596	TGGTGGACCTGGTTTCTGCAGACCTGGAAGAGGTAGCTCAGAAATGTGGCTTGTCTTACAAG	ACATGGAGGGCGCACTCAAGTGGGAACCTGGGAGGACTGCAGCTGCCTCAGGTCCCCGCAGGGAGATCGTGGAGTGGGGTCAGGAATGCTCTGAAGAAGGCAGGACTTGGGCATGGAGGAACAGATGGACTTTCGCTGAATGCTTTCGATGAACGAGGCACTGCGGTCAGCACTTCACG	TCTTGATAAACTGCTTGATGCTGGTCTCTATACTGGAGAAGTGACTGAAATTGTAGGAGGCCCAGGTAGCGGCAAAACTCAG	GCAGAAGCTCTCCGGAGGATCCAGGTGGTGCATGCATTTGACATCTTCCAGATGCTGGATGTGCTGCAGGAGCTCCGAGGCACTGTGGCCCAGCAG
chr16:87417601:87417802:+@chr16:87423157:87423319:+@chr16:87423368:87423478:+@chr16:87425204:87425459:+	MAP1LC3B	-2	-0.10101	1.85044	0.66	0.26	-0.4	-1.02624	-0.4	1.02624	GGTGATGCCGAGTGCAAAACGTTAGACTGCCCCGTGTGAGGCTCGAACTCACGACCTTCAGATTATGAGACTGACGCGCTGCCTACTGCGCTAACGAGGCTGCTCGGCGACCACTTCGCGCCGCGGCTTTTGTGGAGATAGGGGTCGCCCCTCGCGCCCGTGCGTCCCGCTTCCGGCGCCCGAAACTGTGCCGCGCCGGCCG	TTGTCCAGCAAGAGAAAGAAAAAGCCCATTTCTTACAAAGCAGCAACTCAGCCAAGAACGCACTCACCAGTCAATACTTAATATCATAAAAATCCAGAAAAGAAAGCAACACAGACTCCACTCTTTAAGACTTCAAAACTGATACTTTGTTGTTTGGCAGAAG	AATACAAACCAACAGACTGTAGCCATCTTCTGAACGCTGTCCTAGATCATGTGAAGGCACAGCTTCAGAGGTTAAAAATTTCGGAATCTGGAAACCAGAGAGAATGTTTAA	CCACCAGGAGAGTTCCAGGCGCCGCGGCAGGGGGACTGGGAGAGGGGACTGCGCCCAGAATGAAGGCTCGGGACAAAAGCAGTTGCGCAAACGCGCCAAGGCTGGGCGTCGAGTGACCGCGGGCGGAGGTCACCAGCGGCCACTCCCCGGAAGCCACCCACGGACCACGCGCGCCCCTGCACGCAGAGGGGGCCAGGGCTCCACGGGCGAGCGGCGACCCTGCCTCCCGGAGACGGCGCGGCCTGCCCTGCGCGCC
chr1:155161699:155162074:-@chr1:155161502:155161530:-@chr1:155160639:155161092:-	MUC1	-2	-0.0606061	1.36935	0.6	0.2	-0.4	-1.41629	-0.4	1.41629	TTGTTACGGGTTCTGGTCATGCAAGCTCTACCCCAGGTGGAGAAAAGGAGACTTCGGCTACCCAGAGAAGTTCAGTGCCCAGCTCTACTGAGAAGAATGCTGTGAGTATGACCAGCAGCGTACTCTCCAGCCACAGCCCCGGTTCAGGCTCCTCCACCACTCAGGGACAGGATGTCACTCTGGCCCCGGCCACGGAACCAGCTTCAGGTTCAGCTGCCACCTGGGGACAGGATGTCACCTCGGTCCCAGTCACCAGGCCAGCCCTGGGCTCCACCACCCCGCCAGCCCACGATGTCACCTCAGCCCCGGACAACAAGCCAGCCCCGGGCTCCACCGCCCCCCCAGCCCACGGTGTCACCTCGGCCCCGGACACCAG	GCCGGCCCCGGGCTCCACCGCCCCCCCAG	GCCGGCCCCGGGCTCCACCGCCCCCCCAGCCCATGGTGTCACCTCGGCCCCGGACAACAGGCCCGCCTTGGGCTCCACCGCCCCTCCAGTCCACAATGTCACCTCGGCCTCAGGCTCTGCATCAGGCTCAGCTTCTACTCTGGTGCACAACGGCACCTCTGCCAGGGCTACCACAACCCCAGCCAGCAAGAGCACTCCATTCTCAATTCCCAGCCACCACTCTGATACTCCTACCACCCTTGCCAGCCATAGCACCAAGACTGATGCCAGTAGCACTCACCATAGCACGGTACCTCCTCTCACCTCCTCCAATCACAGCACTTCTCCCCAGTTGTCTACTGGGGTCTCTTTCTTTTTCCTGTCTTTTCACATTTCAAACCTCCAGTTTAATTCCTCTCT…
chr1:16693525:16693803:+@chr1:16713997:16714289:+@chr1:16717045:16717121:+@chr1:16717870:16717919:+	C1orf144	-3	-0.222222	1.94134	0.71	0.31	-0.4	-1.43086	-0.4	1.43086	AGATAACGCGTTGGCCCTTAAGAAAGATGGCATCTTTCCGCCTTCTCTGCCCCCTTCCAAGATGGCTGCCCTAATGTACACTTGGGACCTTGCCTGGCGCCTCTTCCGGGCTTGGCAGCGGGCGGGGTCCATTGAGTAAAGCCTTGCGTGCCTGCGCCCGCGACGGAGGCGCGCTTCAAAGCGCAGGCGCGGGGAGGGGGTGGGGGAGGAGGGAAAGCGGCGAGTAAGATGGAAGATGAGGAGGTCGCTGAGAGCTGGGAAGAGGCGGCAGACAGCGGG	ATCTGGCCCTGTCTGCCAAAGCTTGTTGGCCGTCATTAGGCAGGGCAAGTGCTCTTTGGTGCCCTGCAGCCCCTTCACTTCCCCAGGTATGCTCCGTGCGAGTGGAGTTTGGCTGCTTGCCTGGTCTATGAAGGCATTTGGTCTCAACCCTCAAAGGCTTCTAAATTCTACAGCTGTCAAGGCTCTGTTTATGATGGAGAAACTCGAATAGGCAGTCTTGTATTTAGAGTGGAGCGAAATGATACAGTATGAAACTTTAAAACAAGAAGTTACTTGTGAGAAGCCCTTAAAAG	GTTCCCCATGTTCACTTGTAGACCATGGACCTCCAAAGCCACAAACATAAGGCATAGGTTTTACTCTAAGCCTTTCG	GAAATAGACAGACGGTTGGAAAAAAAACTGAAGATCACACAAAAAGAGAG
chr2:242752030:242752556:+@chr2:242754471:242754651:+@chr2:242755676:242755882:+	NEU4	-4	-0.0808081	2.53332	0.57	0.17	-0.4	-1.54706	-0.4	1.54706	GCGATGGGGTGCTGGCCTGCCAGGAGCACAGATACAGAGCTAGAGCCCAGCGAGGCCTGTGCTGCGAGGGGCTGTGCTGTGCCAGGGGAGGCCCCGCACCCGGGAAGCCCAGAGGAGAGTGTGCACTCACGGAGCCCTCCTGGCAGGGCCGCGTCTCTGGAGCAGCAGACCCGTGTCCCTCTGGGAGGTCAACTGCGGCCTCACAGCTGGGCCTGTCCCAGCACAGCCCTTGTTGGAGGGCGCACCCCCGTGTCCTCAGCACCCCAGTGTTGAGTGCATTGACCTGCAGAGGGGAGCCTGTGCTGGTCCCGGGCGTCTGTGTGGCTCCTGGGTGCCCATCTGCACCCCTGGCCCTGCTCTGGGCTTCAGTGGAGCCGTGCCACCGTGGGAGTGTCCAGG…	CCCCGCATCCAGGTGCCCCGTGTGCCCGGCCTGGGCGGCTGGCCGTGGATCTGACCGCTCCTGCATGGTGGAGGACCAGCGTTCCCACTGTCTGCAGCTGTGCCACCTCCCTGTGCCGGGCTGTGCGTGCTCACGCTCGGCTCCGTCTGCCTTTGTGCGATCAGACTGAGAGACCCCCCAG	CAGAGCATGGGGGTCCCTCGTACCCCTTCACGGACAGTGCTCTTCGAGCGGGAGAGGACGGGCCTGACCTACCGCGTGCCCTCGCTGCTCCCCGTGCCCCCCGGGCCCACCCTGCTGGCCTTTGTGGAGCAGCGGCTCAGCCCTGACGACTCCCACGCCCACCGCCTGGTGCTGAGGAGGGGCACGCTGGCCGGGGGCTCCGTGCGG
chr7:148947772:148947898:+@chr7:148948301|148948371:148948418:+	ZNF212	-5	-0.161616	2.6389	0.53	0.13	-0.4	-1.83349	-0.4	1.83349	GTGTCCAGGTCACTGGAGAATGATGGCGTCTGTTTCACCGAGCAGGAATGGGAGAATCTGGAGGATTGGCAGAAGGAGCTCTACAGAAACGTGATGGAGAGTAACTATGAGACACTGGTCTCTCTGA	GTTCAAGCGATTCTCCTGCCTCAGCCTCTCGAGTAGCTGAAATTACAG
chr22:44224940:44225078:-@chr22:44223394:44223520:-@chr22:44220387:44221993:-	SULT4A1	-3	0.121212	1.64085	0.65	0.25	-0.4	-1.9022	-0.4	1.9022	GACCTGGTGACGATGGTGGAGCAGCTGGCCAGATTCCTGGGGGTGTCCTGTGACAAGGCCCAGCTGGAAGCCCTGACGGAGCACTGCCACCAGCTGGTGGACCAGTGCTGCAACGCTGAGGCCCTGCCCGTGGGCCGGG	CACATTGCGTCTTTGCTCGGAAGATCTTCTTGAGTTGGTGAGAATGCAGGGCCGAGTAGCCAGCTGCATTGCTTAGATTTGATTCATGTCACAGCATAAATTGTCTTGATTCCAAATCCTAAACCAG	GAAGAGTTGGGCTGTGGAAGGACATCTTCACCGTCTCCATGAATGAGAAGTTTGACTTGGTGTATAAACAGAAGATGGGAAAGTGTGACCTCACGTTTGACTTTTATTTATAATAACAGAAACAACAACCTGCATGCTCACAATACCCAGACAGTCTACTAGCCAAAAGTCCTGTATGCATTCATTTATTCCTTGCTGGACAAACTCTGGAAGCAGCGTGTGAAACAGCGGGGGAAGGGAAGAGCGGCGTGAGCGGAGGGAGTGTGATGATTCCCAACCGAAAGCAGCTGTCTCGCCTTTAGAACGTGCAGCCTCTCCATGTCTGATTACAAACAGTCTCCACATTGCAGTTCCAATGGCCTGGACCGTAAGGATAAAGCCTGTAATATATGCAACTAG…
chr1:156452229:156452432:-@chr1:156450435:156450569:-@chr1:156449378:156449588:-	MEF2D	-9	0.171717	4.80539	0.52	0.13	-0.4	-1.90863	-0.4	1.90863	GTGACTTTCACCAAGCGGAAGTTTGGCCTGATGAAGAAGGCGTATGAGCTGAGCGTGCTATGTGACTGCGAGATCGCACTCATCATCTTCAACCACTCCAACAAGCTGTTCCAGTACGCCAGCACCGACATGGACAAGGTGCTGCTCAAGTACACGGAGTACAATGAGCCACACGAGAGCCGCACCAACGCCGACATCATCGAG	GCGCTGCACAAGAAGCACAGGGAATGTGAGAGCCCTGAGGTGGACGAGGTGTTTGCCCTGACCCCCCAGACGGAAGAGAAATATAAAAAGATAGACGAGGAGTTTGATAAAATGATGCAGAGTTATAGACTGGCC	TCAACTGTCCCGGCCCCCAACTTTGCCATGCCTGTCACGGTGCCCGTGTCCAATCAGAGCTCACTGCAGTTCAGCAATCCCAGCGGCTCCCTGGTCACCCCTTCCCTGGTGACATCATCCCTCACGGACCCGCGGCTCCTGTCCCCCCAGCAGCCAGCACTACAGAGGAACAGTGTGTCTCCTGGCCTGCCCCAGCGGCCAGCTAGTGCGG
chr22:29927820:29927952:-@chr22:29927067:29927099:-@chr22:29925151:29925228:-	THOC5	-9	0.151515	4.52683	0.93	0.53	-0.4	-2.02162	-0.4	2.02162	GCTTCCCTTCCGGTGCAGGAGTACCTGTTTATGCCATTCGACCAGGCTCACAAGCAGTATGAGACAGCCAGACACCTGCCGCCTCCCCTCTATGTCCTCTTTGTTCAGGCCACTGCGTATGGGCAGGCCTGTG	CTCATATGAAATCCTCCCAGCCCCCTAGACAGG	ATAAGACGTTATCTGTGGCAATCGAAGGCAGTGTGGATGAAGCCAAGGCTCTGTTCAAACCTCCAGAGGACTCCCAAG
chr5:131649307:131649461:+@chr5:131656558:131656841:+@chr5:131657877:131658048:+	SLC22A4	-7	0.161616	3.31726	0.66	0.26	-0.4	-2.1589	-0.4	2.1589	GTTTGGCAGGAAGAACGTTCTCTTCGCAACCATGGCTGTACAGACTGGCTTCAGCTTCCTGCAGATTTTCTCCATCAGCTGGGAGATGTTCACTGTGTTATTTGTCATCGTGGGCATGGGCCAGATCTCCAACTATGTGGTAGCCTTCATACTAG	GCCACTTCTCTATAGCATGGGCAGATCCCCAACAAAAGGCAGAGCCATTGCCATTGGTCACATCTCCGCCCCAGGTGTAGTGAACCAAGGGCAGACTCTGTGGAAAGGGCCCAGAGCTCCGTGACAAGAGAAGGAGCTTTGTTCTTGGACTCCCATCTGGTGCCATCTCTGCTCACTGTGGCACTGAGCAGAGCAGAGGCCAATAGTCGCCTGCATGTCCTTTCCCAAAAAGCAGTGCCCGCACCAAGCAGTCATGGGCCTTTCTGCTGTTCAGGGAAAGCACT	GAACAGAAATTCTTGGCAAGTCAGTTCGTATTATATTCTCTACATTAGGAGTGTGCACATTTTTTGCAGTTGGCTATATGCTGCTGCCACTGTTTGCTTACTTCATCAGAGACTGGCGGATGCTGCTGCTGGCGCTGACGGTGCCGGGAGTGCTGTGTGTCCCGCTGTGGTG
chr4:186696381:186696520:-@chr4:186655253:186655308:-@chr4:186605908:186606000:-@chr4:186599950:186599976:-	SORBS2	-9	-0.272727	3.93333	0.88	0.48	-0.4	-2.2188	-0.4	2.2188	ACACTTGGATTGGACTTAATCTTAAACCTCTGGAGTTCAAGACCTTTTAAAAAGGGCTAAATAAACAATCTCTACATGTAAAAGGCCACTGACTCCTACTTCCTCTGTATAGAGCAACTGTTGAACTCAGCTGCCTGTAG	AGCGAGAATAGGACAGACTCGTATACCATTCTGATCTGGGTGCATTTCTTCAGAAG	ATAGCGGTGGGTGTGCTCGCAAACGTGCCGCCATGTCTGTTACGCTAACATCTGTGAAGAGAGTGCAAAGTTCTCCAAACCTATTGGCTGCAG	GGCGTGATTCTCAGTCACCAGACTCAG
chr7:43679048:43679280:-@chr7:43670783:43671381:-@chr7:43648055:43649240:-	C7orf44	-9	0.121212	4.06829	0.59	0.19	-0.4	-2.24203	-0.4	2.24203	GTGGCACCTTGACGAGGTCTTTTTAGAGCTCAAGGATGGTCAGCAGATTCCTGTGTTCAAGCTCAGTGGGGAAAACGGTGATGAAGTGAAAAAGGAGTAGAGACGACCCAGAAGACCCAGCTTGCTTCTAGTCCATCCTTCCCTCATCTCTACCATATGGCCACTGGGGTGGTGGCCCATCTCAGTGACAGACACTCCTGCAACCCAGTTTTCCAGCCACCAGTGGGATGATG	TGGTCTGGAACTGAAAGTGATGCGTATTTCTGAGTTATGCCTGTATTTAAGAAGCTGAGTGAAACCCAAAGAAGTCCATGATAGGACAGACTTCTGAAAACTAAAGACAGAAAAAAGCTTGAAAGCATCAAGAAAGAAGTGAAATCTTAGCTAGAGGGAAAAGTAACTCAGATGACAGTGGATTTCTCTCTGGAAACCATGGAGGCCAGAAGGAAGTGAGACAAGTTCTTTTAGTGCCAGAAGAACTATCAACTTGTGGCTGGGCACGGTGGCTCACACCTGTAATCCCAGCACTTTGGGAGACCAAGGTGGGCAGATCACTTGAAGTCAGGAGTTTGAGACCAGCCTGGCCAACATGGCAAAACCCTGTCTCTACTAAAAATACAAAAATTAGCCAGG…	TTGCACCTGGACTTGATATGAAAGTAACCATCAGAAAATCAACAGAGATCTTAAACTTGCCTACCACAGACACCTGCAGGAATATACTAAGAATCATCATAGTGGACCTTTATTGTCTCCTGAGCACCCATTCTTTGTTCTTTCAGAAACACAACTGGTTTTGAGAATCCATCCCTTCTTCACTCAGTCCACGTAAAGGTTAGGATGGTAGAAAGTGTTATACCTCTTCCTCCAGAGTTGGAGCCTATGACACTGATGACACTGGCATGGAAAGCCAAAGCCCTACACCAACCAGCACACTTACTGGTTCCAAATTGATCTACGCTGGTGTAATCAGAGTGAATCTCAGAACTTTGGACAGAGCTGTGAGCAGAGACTGACTTTCCTGCTGTCTCCAGG…
chr17:62817885:62818170:-@chr17:62810981:62811363:-@chr17:62800948:62801218:-	LOC146880PLEKHM1P	-5	0.858586	4.64499	0.5	0.11	-0.39	-1.26127	-0.39	1.26127	AACTACAGCGGAAGGAATCTCTGGATTCCATTTCCCATTCTTCAGGCTCTGAAGACATCGAAGTCCATCACTCGGGCCATAAGATACGGAGGAACCAGAAGCCGACTGCCTCCTCCCTCAGCCTGGACACGGCCAGTTCATCCCAGCTGTCCTGCAGCCTAAACTCTGATAGCTGCTTACTCCAAGAGAATGGCTCCAAGAGTCCAGACCATTGCGAGGAGCCCATGTCCTATGACTCAGACCTGGGCACAGCAAATGCTGAGGACTCAGACCAGTCTCTGCAAGA	GGTATTGTTGGAATTCAGCAAAGCCCAGGTAAACTGTGCCAACCAACGGACTGAGCCAAGAAACGGAGATCCCCACACCACAGGCCTAACTCTCCCTCCATGGCCTCAACACCAGCACACACCTGCACTGTGAGGCACCTGCAGAGCCCCTTCCTGCCCAGGCAGCCTCTGGAACTCAAGATGGTGTCCACGTGCAGGAGCCGCATCCCCAGGCGCCCAGCCCCCTGGACTTACAGCAGCCTGTAGAGAGCACCTCAGGCCAGCAGCCTTCTAGTACTGTCAGCGAGACAGCCAGAGAAGTGGGCCAAGGGAATGGCCTGCAGAAGGCCCAGGCTCATGACGGAGCTGGTCTGAAGCTGGTAGTTTCCTCACCCACCAGTCCG	AAAAACAAGAGCTGGATCTCAGAGGATGACTTCTACCGGCCTTCCCGGGAGCAACCCCTGAAGAGTGCTTCAGACCACCCAATAGCTTCTTACAGGGGGACTCCAGAGTCAAGGCCTGGTCTCCACAGGCATTTTTCTCAAGAACCAAGAAAAAACTGCTCCCTGGGGGCGTTAGACCAAGCGTGTGTACCTTCCCCAGGAAGAAGGCAAGCCCAGGCAGCCCCATCCCAGGGGCATAAGAGTTTCCAGGTGGTACACCGGAGGCAGATGG
chr1:155159701:155159850:-@chr1:155159206:155159367:-@chr1:155158300:155158685:-	MUC1	-4	0.0808081	3.09994	0.55	0.16	-0.39	-1.31641	-0.39	1.31641	GCTGTCTGTCAGTGCCGCCGAAAGAACTACGGGCAGCTGGACATCTTTCCAGCCCGGGATACCTACCATCCTATGAGCGAGTACCCCACCTACCACACCCATGGGCGCTATGTGCCCCCTAGCAGTACCGATCGTAGCCCCTATGAGAAG	AGGCAAAATGGGTGGAGCACTATGCCCAGGGGAGCCCTTCCCGAGGAGTCCCAGGGGTGAGCCTCTGTGCCCCTAATCATCTCCTAGGAATGGAGGGTAGACCGAGAAAGGCTGGCATAGGGGGAGGTTTCCCAGGTAGAAGAAGAAGTGTCAGCAGACCAG	GTTTCTGCAGGTAATGGTGGCAGCAGCCTCTCTTACACAAACCCAGCAGTGGCAGCCACTTCTGCCAACTTGTAGGGGCACGTCGCCCGCTGAGCTGAGTGGCCAGCCAGTGCCATTCCACTCCACTCAGGTTCTTCAGGGCCAGAGCCCCTGCACCCTGTTTGGGCTGGTGAGCTGGGAGTTCAGGTGGGCTGCTCACAGCCTCCTTCAGAGGCCCCACCAATTTCTCGGACACTTCTCAGTGTGTGGAAGCTCATGTGGGCCCCTGAGGGCTCATGCCTGGGAAGTGTTGTGGTGGGGGCTCCCAGGAGGACTGGCCCAGAGAGCCCTGAGATAGCGGGGATCCTGAACTGGACTGAATAAAACGTGGTCTCCCACTGCGCCAA
chr17:37948926:37949186:-@chr17:37947669:37947836:-@chr17:37913968:37922746:-	IKZF3	-3	-0.191919	1.7791	0.61	0.22	-0.39	-1.57837	-0.39	1.57837	ATGATTCAATGAAAGTGAAAGATGAATACAGTGAAAGAGATGAGAATGTTTTAAAGTCAGAACCCATGGGAAATGCAGAAGAGCCTGAAATCCCTTACAGCTATTCAAGAGAATATAATGAATATGAAAACATTAAGTTGGAGAGACATGTTGTCTCATTCGATAGTAGCAGGCCAACCAGTGGAAAGATGAACTGCGATGTGTGTGGATTATCCTGCATCAGCTTCAATGTCTTAATGGTTCATAAGCGAAGCCATACTG	GTGAACGCCCATTCCAGTGTAATCAGTGTGGGGCATCTTTTACTCAGAAAGGTAACCTCCTCCGCCACATTAAACTGCACACAGGGGAAAAACCTTTTAAGTGTCACCTCTGCAACTATGCATGCCAAAGAAGAGATGCGCTCACGGGGCATCTTAGGACACATTCTG	GTGAGAAGCGCCACTGCTTTGATGTCAACTATAATTCAAGTTACATGTATGAGAAAGAGAGTGAGCTCATACAGACCCGCATGATGGACCAAGCCATCAATAACGCCATCAGCTATCTTGGCGCCGAAGCCCTGCGCCCCTTGGTCCAGACACCGCCTGCTCCCACCTCGGAGATGGTTCCAGTTATCAGCAGCATGTATCCCATAGCCCTCACCCGGGCTGAGATGTCAAACGGTGCCCCTCAAGAGCTGGAAAAGAAAAGCATCCACCTTCCAGAGAAGAGCGTGCCTTCTGAGAGAGGCCTCTCTCCCAACAATAGTGGCCACGACTCCACGGACACTGACAGCAACCATGAAGAACGCCAGAATCACATCTATCAGCAAAATCACATGGTCCTGT…
chr3:107364683:107364934:+@chr3:107375909:107376019:+@chr3:107378415:107378617:+@chr3:107429299:107429469:+	BBX	-3	0.121212	1.93465	0.87	0.48	-0.39	-1.61332	-0.39	1.61332	AATCCTGCTGCATCACAGAAGCTGGAAGTTCTGATGTTCCACTGAAATCACAATGGAAAGTCTTGACTTGACTGGTAAGAGCTGTTGTGAAGGTACATCTTACTTACTTACCTGGAAGCAGTGAGGCAGTCAAGAATTATGTGCTGTCAGAGCTGGTCTCAGCATGATCAAGGAAGTGTGATCATTGGATATTTTTTTCTTGTCAATTTTATTATTTTTTAAAGTGTGACTTTTATTGATCTCCATTATCAA	GCATATGGGCCACTGAAAACTTCTGAGCAATGGATATAAATGAGATGGAACAGAAGGAAAAAAAGGTAGACATTGGAAAGACTGGTTTAGGGGGCTTTACTATTATCCTAG	ATGGGGAAACTGAAGAACAGAGAGGTGAAATTATCTGCCCAAGGTTACGCTGCTAATAAGTGGCAAAGCTGGAATTCAAACTCAGGCTGTCTGGCTGCAGGGTTTGTTCTCCTAACCACACCACCACACTGCCTGTAGATTATCCTCACATGTTTGGGTATCCTTTTACATTCATGTGCATGAATGCACTGTTTATTTTTAAC	GTCACAGTAATGAAAGGCAGTAATAGAAATAAGGATCATTCAGCAGAAGGAGAAGGGGTTGGAAAACGACCAAAACGAAAGTGTCTTCAGTGGCATCCATTGCTAGCAAAGAAACTTCTTGATTTTTCAGAAGAGGAAGAAGAGGAAGACGAAGAGGAGGATATTGATAAG
chr18:14132274:14132489:-@chr18:14124349:14124475:-@chr18:14084876:14085075:-	ZNF519	-6	0.30303	3.75366	0.79	0.4	-0.39	-1.67917	-0.39	1.67917	AATCAGGCGCGCAGCCAGGGAGGAAGGGGCGGCTTCCGGAATCTGGCGCGGCCTTTGTCTCACTTCAGCCAGAGCGCGGGGTTAGGGCTTCATTGCCTTGTGTCCTCTGCTCCGGGAGACTTCGGTGATTCTGCCACTCACTCCGTCGCTCTGTGACCTGCTGGCATTGAATGATTTATAGCTAAGACTCCAGGACACCCCTGAAGCCGAGAAATG	GAACTCTTAACATTCAGGGATGTGGCCATAGAATTCTCTCCAGAAGAGTGGAAATGCCTAGACCCTGCCCAACAGAATTTATATAGAGATGTGATGTTGGAGAACTACAGAAACCTCGTCTCCCTGG	TGGAAAAGCGAGATTGTCTTTGACCATTTGCTATGGACATTGTCAGGGATGGTGCAGCCTGAATGAGAATGTCTGCGGTATTTCCCGAAATAAGTATCCCTCAAGGATGATACTGTGGACCTCACTCAGGAAGAATGTGTCCTTCAGGGAAAGCTGCACAGAGACGTGATGCTGGAGAAGCAGTCATCTGGTTACTTTAG
chr3:152163071:152163328:+@chr3:152165514:152165562:+@chr3:152173331:152173366:+@chr3:152177060:152177134:+	MBNL1	-6	-0.373737	3.1159	0.79	0.39	-0.39	-1.80566	-0.39	1.80566	GTATGTCGAGAGTACCAACGTGGCAATTGCAACCGAGGAGAAAATGATTGTCGGTTTGCTCATCCTGCTGACAGCACAATGATTGACACCAATGACAACACAGTCACTGTGTGTATGGATTACATCAAAGGGAGATGCTCTCGGGAAAAGTGCAAATACTTTCATCCCCCTGCACATTTGCAAGCCAAGATCAAGGCTGCCCAATACCAGGTCAACCAGGCTGCAGCTGCACAGGCTGCAGCCACCGCAGCTGCCATG	GCTCTAGCCAACATGCAGTTACAACAGCATACAGCATTTCTCCCACCAG	GCTCAATATTGTGCATGACACCCGCTACAAGTGTTG	ATACCCATAATATCTGCCGAACATCTGACTAGCCACAAGTATGTTACCCAGATGTAGAATTTTCATCACTAAACA
chr1:144464864:144465099:-@chr1:144464534:144464651:-@chr1:144461309:144461433:-	AX746564	-2	0.151515	2.47967	0.57	0.19	-0.38	-0.867662	-0.38	0.867662	GATACATGATCCCTTAATTCAGGCTCAGGCTGAAGAACTGACCCACTTACAACAGAAGATACAGGAAGGGAGAGGTGTCTGCTACCTTTTCACCCAGCATGTGAAGAACACAGTCAAGTCTTTTGAGGGCCTTCTCAGGAACACTGACATTGCCTACTACCAGAGACAGAGATTCTGTGAGCAAATGGTACAAGGAAGCCAGCTGACAGAGATCCTTGTCAGAAAACTTGCCACAG	AGTCTTGCTCTCTTACCCAAGCTGGAGTGCAGTGACATGATCTTGGCTGACTGCAATCTGTGCCTCCTGGGCTCAAGCAATCTTCCCACCTCAGCCTCCCAAGTAGCTGGGACTACAG	AATCAACCCCAATGCTCACTAACAAACTGAGAAGAAAAAAAATAATTACCCCCAACAACATCTGAGGAAGCACAACAGGGACAGACTTGAAGGCACCTGGGCAGTCCTCTGGTTTTGGAGTAGAG
chr1:155161974:155162101:-@chr1:155160639:155160707:-@chr1:155160484:155160488:-@chr1:155160198:155160334:-	MUC1	-2	-0.181818	1.1314	0.61	0.23	-0.38	-1.60701	-0.38	1.60701	CTACCACAGCCCCTAAACCCGCAACAGTTGTTACGGGTTCTGGTCATGCAAGCTCTACCCCAGGTGGAGAAAAGGAGACTTCGGCTACCCAGAGAAGTTCAGTGCCCAGCTCTACTGAGAAGAATGCT	TTTAATTCCTCTCTGGAAGATCCCAGCACCGACTACTACCAAGAGCTGCAGAGAGACATTTCTGAAATG	TTCAG	GCCAGGATCTGTGGTGGTACAATTGACTCTGGCCTTCCGAGAAGGTACCATCAATGTCCACGACGTGGAGACACAGTTCAATCAGTATAAAACGGAAGCAGCCTCTCGATATAACCTGACGATCTCAGACGTCAGCG
chr15:44089554:44089339|44089343:-@chr15:44089043:44089138:-	SERINC4	-2	0.121212	1.25748	0.8	0.42	-0.38	-1.68687	-0.38	1.68687	GCAGACAGGTGCAGCTCAAGACTGTAGCTGGTTCCTGGCTGTCCTGCTGGCCACCCTAGGATTCTACAGCATGGCAGGTGTGGGAGCTGTGCTCCTATTCCACTATTATACACACCCAGCTGGCTGCCTGCTTAACAAGATGCTCCTCAGTCTGCACCTTTGCTTCTGTGGCCTCATCTCCTTCCTCTCCATCGCTCCTTGCATCCGCCTCA	AGCAACCCCGCTCTGGCCTCCTACAAGCTTCTGTCATCAGCTGCTATATCATGTATCTGACTTTCTCTGCACTGTCCAGCCGTCCTCCAGAGAGAG
chr15:93616939:93616793|93616813:-@chr15:93616145:93616260:-	RGMA	-5	0.131313	2.88376	0.46	0.08	-0.38	-1.77938	-0.38	1.77938	GTAGCTGAGATGCAGAGAGCCATCCTGCCCAGACCTAGACAACTCGGAAGTGGGTTTTTCAGCCTCCTGCACCGGTGTCGCGTCTGAGTGCGACTGATGAGCCAGGGGGCGTCGGTGGAAGCTTGGG	GGAGAGGCTAGTGGTAACAGGCCGAGCTGGATGGATGGGTATGGGGAGAGGGGCAGGACGTTCAGCCCTGGGATTCTGGCCGACCCTCGCCTTCCTTCTCTGCAGCTTCCCCGCAG
chr7:18535885:18535947:+@chr7:18542204:18542262:+@chr7:18582792:18583297:+@chr7:18624904:18625145:+	HDAC9	-7	0.0707071	3.94214	0.53	0.14	-0.38	-1.79362	-0.38	1.79362	ATGGGGTGGCTGGACGAGAGCAGCTCTTGGCTCAGCAAAGAATGCACAGTATGATCAGCTCAG	TTGAACTATGGGTGTTGACTTTCTTTTCATGAAGATAATATATCTGTTTAAATACTAAT	GTTTCCTTCCAAATTCTCTACCCACACACCTTAAGAGATTCTGATACATCATAAATAGAGGGACATACATCTTTACATGAAAACGACATGGAAGATTTTCTGAGGGACATGTGAATGGTGAATTTGCATGATGTGGAGACCCAAAATGGCTGAGGACTGCTGCTCAGTGCCCCAGCTCTGTTCACTCGCCTAGAGTTTCCTCAACAAGCCCTGCTGCTTCTGTCTTCTGAGCTCTGACCCACCAAGCCATTTCCTCTACTTGGAGTGCTTTCCTTCCCTTTCTGCTTTTCCCTTCTCAAAACCAAGCTAAAACATTGCCTGCTCTATGAAACTTATCCTATCACCCTGTTCAGATGCACATGCCTTTCTTCTCTACTTTTGTGACACCACATGCAGATC…	TGGATGTGAAGTCAGAAGTTCCTGTGGGCCTGGAGCCCATCTCACCTTTAGACCTAAGGACAGACCTCAGGATGATGATGCCCGTGGTGGACCCTGTTGTCCGTGAGAAGCAATTGCAGCAGGAATTACTTCTTATCCAGCAGCAGCAACAAATCCAGAAGCAGCTTCTGATAGCAGAGTTTCAGAAACAGCATGAGAACTTGACACGGCAGCACCAGGCTCAGCTTCAGGAGCATATCAAG
chr11:47546076:47546333:-@chr11:47528410:47528449:-@chr11:47522413:47522484:-	CELF1	-6	0.181818	3.16344	0.82	0.44	-0.38	-1.95414	-0.38	1.95414	AGTTCCCTGCTCCTCCCTCTCTGAGCACGGAGCAGAATCTGTTCTGCTGAAGCTGCTGTTCCACTTTTTAGCTTGCTATATTTGTACAGCAACAGCAGGAGCAGCCCACTAGCTAGGCCGTGTGGCCACCCTTTGGCACCCGCACCGGCTCAGACCTGCTCAGGACTCAGCCAGGGCACACAGTTTGTGTTCTTACGTGCATCCATCTGTCTGTCTGTGTGCGTCTCTGTGGAGGACTGAGGTTTTCAAGTGAAAGAG	AGTGAAGACATAGTCCAGAGAGGGAAGTGTAAAGCTACAG	GCTGAACATAACTTCTTTTTTTCAAAGTTCCCTGTGTTGTGAACTGAGCTTGGGTGAAGTGAAATCTTTGAG
chr1:156925495:156925591:-@chr1:156924684:156924713:-@chr1:156921365:156921491:-	ARHGEF11	-9	-0.0707071	3.92416	0.98	0.59	-0.38	-2.27547	-0.38	2.27547	AGCAGCAATTCCAAGAAAGAAAAGGATGCCTTGGAGGACAAGAAGCGAAACCCTATCCTCAAATACATTGGGAAGCCCAAAAGCTCTTCTCAAAGCA	CATTTCATATTCCCTTGTCCCCTGTGGAAG	TCAAACCAGGCAATGTGAGGAACATCATTCAGCACTTTGAGAACAACCAGCAGTATGATGCCCCAGAACCTGGGACACAACGACTCTCGACCGGAAGCTTTCCTGAGGACCTGCTGGAGAGTGACAG
chr4:106819058:106819158:+@chr4:106833345:106833395:+@chr4:106848493:106848585:+	NPNT	-3	-0.474747	2.51999	0.53	0.16	-0.37	-1.00209	-0.37	1.00209	GTGGCCCAGGCAAATAGTGTCATCGATTGGCCTATGTCGTTATGGTGGGAGGATTGACTGCTGCTGGGGCTGGGCTCGCCAGTCTTGGGGACAGTGTCAGC	CTTTCTACGTCTTAAGGCAGAGAATAGCCAGGATAAGGTGCCAGCTCAAAG	CTGTGTGCCAACCACGATGCAAACATGGTGAATGTATCGGGCCAAACAAGTGCAAGTGTCATCCTGGTTATGCTGGAAAAACCTGTAATCAAG
chr6:31691416:31691763:+@chr6:31692364|31692523|31692542:31692621:+	C6orf25	-1	-0.0606061	0.749656	0.69	0.32	-0.37	-1.2531	-0.37	1.2531	CTTCTCTGGACGGCCGCCCTGGGGACCGGGTGAATCTCTCCTGCGGAGGAGTCTCTCATCCCATCCGCTGGGTCTGGGCACCCAGCTTCCCGGCCTGCAAGGGCCTGTCCAAAGGACGCCGACCGATCCTGTGGGCCTCTTCGAGCGGGACCCCCACCGTGCCTCCCCTCCAGCCTTTCGTCGGCCGCCTACGCTCCCTGGACTCTGGTATCCGGCGGCTGGAGCTCCTCTTGAGCGCGGGGGACTCGGGCACTTTTTTCTGCAAGGGCCGCCACGAGGACGAGAGCCGTACAGTGCTTCACGTGCTGGGGGACAGGACCTATTGCAAGGCCCCCGGGCCTACCCATG
chr11:35965612:35965694:+@chr11:36022636:36022736:+@chr11:36103203:36103328:+	LDLRAD3	-4	0.181818	2.75374	0.58	0.21	-0.37	-1.51859	-0.37	1.51859	AGCAACGACGCCGGGCAGCGGGAGCGGCGGCCGCGCCATGTGGCTGCTGGGGCCGCTGTGCCTGCTGCTGAGCAGCGCCGCGG	GAAAGTGCCTGGAAAAATAGATGACAGCCAGAAAGAGAGCTTGGAGAAAAAAATGACTCCAAGGAGAAGGTGGTCATTTCCTAGAGTCTGGCTTGTCAGTT	CCAAGGCTAAGTCGAAATGTGGCCCAACCTTCTTCCCCTGTGCCAGCGGCATCCATTGCATCATTGGTCGCTTCCGGTGCAATGGGTTTGAGGACTGTCCCGATGGCAGCGATGAAGAGAACTGCA
chr7:27135713:27136007:+@chr7:27138693:27138985:+@chr7:27139398:27139877:+	HOTAIRM1	-6	0.121212	3.90615	0.9	0.53	-0.37	-1.56707	-0.37	1.56707	AAAAGTTTGCCGGCTTCCGCAGTGATGGATCACCGTTTTAGTGGCATTTAAATCCCCGGCGCTCCGCCGTCTAGGTGACGCGCAGTCGCCCCCCCAGGCAGCCTAGGCGGCGGCAGCTGCTGCGGCGACTGCAAAGGCCGATTTGGAGTGCTGGAGCGAAGAAGAGCAAAAGCTGCGTTCTGCGCGCGCCCGACTCCGCTGCCCGCCCCGCCAGGCCTCCGGGAGGTGGGGGCTGGGAGGCGTCCCCCGCTCCCGCCCCCTCCCCACCGTTCAATGAAAGATGAACTGGCGAGAG	AAAGCGTTTGATTTATGAGCGTAGGACGAATCGCATCCAGGAGCTGCGCAGCCCTGGCCGCTGCCGGGACGCCCTGCTCCGCGCTGAGCTTGGGGCCAGAAACCAGCCATAGTCCCCACACTCCGCCGCCGCAGCTGAGATTTAGCGGAGGAAGGGGCGAGGGAAGGTAGGGAGCAAACCTATGAAGAAACATCGCGTTGTCATTGGAACTTCCAAGCCTTTGCTGTTAAGAGCCAGGTTCTTAAATCAACCCGCCCCACACACATGTTGCTTACATGCTGCGTTTTCTCACG	GTCTGTTTTGCCTGAACCCATCAACAGCTGGGAGATTAATCAACCACACTGAAAATGTGGAGGGATTTATGGGGGAGGGGGTTGAAATGTGGGTGTTTGAAACAAAAGTGTATAAACAAATGAATTGTTGATAACTTAGTTATTGACCTGGAGACTGGTAGCTTATTAAAGAAACTCCGTGTTACTCATTCCTGGAGTTGGGGGTTTCTGTAGGCACTTTATTTCTCCACTTTCAAGAGCTTGGGCTTGGCCCAAATCTTAGACTGTCCAATTCTGCCTCTATTACCAATTTAAATCTATGGCTTGAACCTGTGCACTGAAAATCAAATCCTTTAAAAAGAAAGAGGAGAAGAAGAAGCAAAAAAGAAAGAAAAAACACTTATTAGAAGCCCTAGTCAT…
chr6:10784657:10784805:-@chr6:10779559:10779730:-@chr6:10775561:10775692:-	MAK	-2	0.171717	1.31072	0.7	0.33	-0.37	-1.65689	-0.37	1.65689	GCTTCCAGAGCCAGTACCCTCAGGCTCCAACCACTCGACAGGGGAAAACAAGAGCTTACCTGCTGTTACTTCCCTAAAATCTGATTCCGAATTGTCAACTGCTCCAACCTCTAAACAGTACTACTTGAAACAATCAAGATATCTTCCAG	GGCAGCATGACATTATACTACAAGGACTGGCGGATCTGTGACACTGGCCTTCAGGGAAAGAGACGCAAGAGTCATAGTTACTGACCTGCTACTACTAACCGGCTGTGTACTTGGAGCAAGATTCTGTTTTCTGTAACTTACGATGGGACTGCACCATCTGTCAGCTCACTCT	GTGTGAATCCCAAGAAGGTGTCCTTGATAGCCAGTGGAAAGGAAATAAACCCCCACACTTGGAGCAACCAGTTATTCCCCAAGTCACTGGGACCCGTTGGGGCAGAACTTGCTTTCAAAAGGAGCAATGCAG
chr1:155161974:155162101:-@chr1:155160639:155160707:-@chr1:155160484:155160488:-@chr1:155159701:155159850:-	MUC1	-4	0.242424	2.1277	0.56	0.19	-0.37	-1.99391	-0.37	1.99391	CTACCACAGCCCCTAAACCCGCAACAGTTGTTACGGGTTCTGGTCATGCAAGCTCTACCCCAGGTGGAGAAAAGGAGACTTCGGCTACCCAGAGAAGTTCAGTGCCCAGCTCTACTGAGAAGAATGCT	TTTAATTCCTCTCTGGAAGATCCCAGCACCGACTACTACCAAGAGCTGCAGAGAGACATTTCTGAAATG	TTCAG	GCTGTCTGTCAGTGCCGCCGAAAGAACTACGGGCAGCTGGACATCTTTCCAGCCCGGGATACCTACCATCCTATGAGCGAGTACCCCACCTACCACACCCATGGGCGCTATGTGCCCCCTAGCAGTACCGATCGTAGCCCCTATGAGAAG
chr11:11862970:11863771:+@chr11:11895347:11895406:+@chr11:11900171:11900196:+@chr11:11901724:11901927:+	USP47	-6	-0.131313	2.89076	0.92	0.55	-0.37	-2.03015	-0.37	2.03015	AGAGGGGAAAAGAACGTCAGGAGAGTGAACGGGAGCAAATAAAACGCTGTCCATTCTGACTGGAAGGGCCAGAGCCGTGTCTAAGGGCGGGGGCCGGGAGGTGGCCCGCGGTGGTGTCTCTACCAGGACGAGGCCTGGGGTATCTGAAGAGGGGATGACGTCCAGGCGCTTTGCTAAAGGGAAGCCAGAAGGGTATGAGTTGCTAGGGTCAGAGATGGGGCTTTCGGCTCGAGTCTTTCCCTGCAGGGCAGAGAGTCCGAAGAGCCCGAGAAGGCAGGGAGGACAGTGGGCCTGGTCCTTCCCCGGCCGGCAGAGGGAGTCCCGAGATGGAACGTCCAGCTCTCCTCTAACGAAAAGCGTTTGCATGGCTGTCTCGCCAATTCTGTACCTCCCGGGGCT…	GATGTGTTTTGGAGATGCAGACAAAATATCTTTGATGAAATGAAGAAGAAATTTTTACAG	AAATGTATTTTCTTTTTATTTTTTAA	ATAGAAAATGCTGCTGAAGAACCTAGAGTCTTATGTATTATACAAGATACTACTAATTCAAAGACAGTGAATGAACGGATCACTTTAAATTTACCAGCATCTACTCCAGTCAGAAAGCTCTTTGAAGATGTGGCCAACAAAGTAGGCTACATAAATGGAACCTTTGACTTGGTGTGGGGAAATGGAATCAATACTGCTGATATG
chr9:131608959:131609138:-@chr9:131607690|131607796:131607632:-	CCBL1	-6	-0.181818	2.82615	0.72	0.35	-0.37	-2.05869	-0.37	2.05869	CAGGTGGCTGAGAAGAATGTTGGATCCCCAGCTCCACGGCCCACCAGCCATCTGGGACTGGCAAACCCACAGGAACGGAAGGTTCCTCAGGGACCACAAAGCCCATGTGAGGTCCCTGCTGCTGAAGGGATTCTGAGGACAGGAGGAGCCAAATTACCTATCCAGGGTCACCCAGCCAAG	ACAGGATGGCGCTGTGGCCTGAAAGCAGCTGTCCCTCCTGTGTGCAAGCTCGGACTGCTGCACCCAGACAGATTCCATCTCTGACCTTCCACTTGTTCGTCTCCAGCTCGCCATGGCCAAACAGCTGCAGGCCCGAAGGCTAGACGGGATCGACTACAACCCCTG
chr16:57793640:57793748:-@chr16:57793037:57793065:-@chr16:57792129:57792821:-	KIFC3	-9	0.40404	4.36913	0.95	0.58	-0.37	-2.15238	-0.37	2.15238	TGGGAGCCGGCTTGTCAGACGCCACAGCCCTCGGCACGGGCCCACTCAGCCCCCAGCTCTGGGACCAGTAGCCGCCCTGGATCCATCCGGAGGAAGCTGCAGCCCTCGG	CCTGACGGCTGGGGCTGCAGAGTCTCTAG	GGAAGTCGCGGCCACTGCCTGTGTGACGGATGTGACCCCGCTGGGCCTGAAGCTGGGCCCTCACTGGCCTGTCCCTGCTGCAGCGCCAGGACCCCCGGAGGTAGAGGCGAGAGTGGAGGCTCTTCTTCTGCCCCGTCTCCCCTCAAAGATGAGAAACATGTTCAGAAGGAAACGGTGTCTCTCGGCTGTGGCTCTGAGTGCAAATTGCATGGGCGGAAAGGCGGGGGTGGCTGCTCTTCCTGGCAGGCCTGGGCCATCAGCGAACTGGGCCCCGTGAGGAGGGCGGGAGTGTGGAGGAGGGTGGGCCTCTCACCCAGGCTTTCTCGGCCCCTCTCCTCAGCTTGCAGAGCTGGCCAGCCCCCTCCTTAGGGGGTGGGCGAGGAGCCTCTGGGCAGACCC…
chr17:12887848:12888225:+@chr17:12890418:12890469:+@chr17:12893349:12894960:+	ARHGAP44	-8	0.0808081	3.29271	0.58	0.2	-0.37	-2.45415	-0.37	2.45415	TTTCAAAGAAGCTGGCACCGATTCCACCCAAGGTCCCCTTTGGCCAGCCGGGGGCTATGGCAGACCAGTCCGCTGGCCAGCCGTCCCCAGTCAGCCTGTCCCCCACCCCGCCCAGCACCCCGTCACCCTATGGACTGAGCTACCCTCAGGGGTACTCCTTGGCCTCGGGCCAGCTCTCCCCAGCTGCAGCTCCTCCCCTGGCCTCTCCTTCTGTCTTTACAAGCACTTTGAGCAAATCGCGGCCCACTCCTAAGCCGCGACAGAGACCTACTCTGCCGCCTCCTCAGCCTCCCACAGTAAACCTCTCGGCCTCTAGTCCACAGTCCACGGAGGCCCCCATGCTAGATGGCATGTCCCCTGGGGAAAGCATGTCTACAG	CTGTGTGACATGAGTGGCGCAGTTTTGGATACGTGTGAGGGGGATTTTCAGG	ATCTTGTCCACTTTGATATTCCCTCGATCCACATAGAGCTCGGGTCGACGCTCCGCCTGAGTCCCCTGGAGCACATGCGGCGACACTCAGTAACTGACAAGAGGGACTCGGAGGAGGAGTCTGAGAGCACCGCCCTCTGACATGACACCGCCCATCCTGCCTCGCGTGTACATACATCACGGGCCCTAGGAACGCCGCCAGGAGCAGCGTCCATGAGCTTGCCAAGTGTTCTCTGCTGGCTCTTTCCTGCCACTGCCAACACGAGGTTGGAATTTGGCAGAAAATTGTGATCTCCAGTCCGTGTGGTGATGCTGGTGGTGCAGGTTTTGTTTGTTCCTTTCGGGTGGTGACTTCGGCCTTTTGTTTGACCTTTGCCTTTTGACTTTGTGCCTCTTTTGA…
chr15:102514398:102514415:+@chr15:102514418:102514556:+	WASH3P	-2	-0.222222	1.94134	0.68	0.32	-0.36	-0.915748	-0.36	0.915748	ACCTACAAGATGGGGTAC	ACACCACCCCCACCGCCCCCACCACCACCCCCAGCTCCTGAGGTGCTGGCCAGTGCACCCCCACTCCCACCCTCAACCGCGGCCCCTGTAGGCCAAGGCGCCAGGCAGGACGACAGCAGCAGCAGCGCGTCTCCTTCAG
chr15:100347001:100347132:-@chr15:100341384|100341473:100341180:-	DNM1P46	-4	-0.535354	2.44666	0.59	0.24	-0.36	-1.41607	-0.36	1.41607	GTTAGGCTGCCGTTGGTCCCGAGACTCCCCCATCTGCGCCCCCGCCCTGCCCTGCGAGGCCGCCGCCGCGCGCCCCACCGTCTGTTGCAGTGGAGCGTGAGCCGCGGCTGCGGCTCCTGGTTCTTGTGGAAG	GTACCCTTGGAGGGACTGAGATCCTAGGGATTGCTGGAGCCTGGCTGCATGGCCTGGCCACCCTGATGCCCTTGCGTTCTCCGTGACAGGACAGCAAGGCTGAGGAGAATGGCTCCCACAGCTTCATGCACTCCATGGACCCACAGCTGGAGCGGCAAATGGAAACCACCCAGAACCTGGTGGACTCCTACATGGCCATTGTCAACAAGACCGTGTGGGACCTCATGGTTGGTGCGAAGCCCAAGACCACCATGCATATCATGATCTACAATGTGCATGCACCGCCTCATGGGG
chr15:59408889:59409125:+@chr15:59409427:59409567:+@chr15:59415716:59415826:+	CCNB2	-3	0.565657	2.25255	0.78	0.42	-0.36	-1.58294	-0.36	1.58294	GTTCAGCCAGTTTCCCGGAAGAAGCTTCAATTAGTTGGGATTACTGCTCTGCTCTTGGCTTCCAAGTATGAGGAGATGTTTTCTCCAAATATTGAAGACTTTGTTTACATCACAGACAATGCTTATACCAGTTCCCAAATCCGAGAAATGGAAACTCTAATTTTGAAAGAATTGAAATTTGAGTTGGGTCGACCCTTGCCACTACACTTCTTAAGGCGAGCATCAAAAGCCGGGGAG	GTTGATGTTGAACAGCACACTTTAGCCAAGTATTTGATGGAGCTGACTCTCATCGACTATGATATGGTGCATTATCATCCTTCTAAGGTAGCAGCAGCTGCTTCCTGCTTGTCTCAGAAGGTTCTAGGACAAGGAAAATGG	AACTTAAAGCAGCAGTATTACACAGGATACACAGAGAATGAAGTATTGGAAGTCATGCAGCACATGGCCAAGAATGTGGTGAAAGTAAATGAAAACTTAACTAAATTCATC
chr19:49840404:49840478:+@chr19:49840883|49841182:49841286:+	CD37	-8	-0.606061	3.91789	0.64	0.27	-0.36	-1.88722	-0.36	1.88722	TATTTTGGGATGCTGCTGCTCCTGTTTGCCACACAGATCACCCTGGGAATCCTCATCTCCACTCAGCGGGCCCAG	CTGGAGCGAAGCTTGCGGGACGTCGTAGAGAAAACCATCCAAAAGTACGGCACCAACCCCGAGGAGACCGCGGCCGAGGAGAGCTGGGACTATGTGCAGTTCCAG
chr4:987089:987224:-@chr4:986509:986723:-@chr4:984916:985518:-	SLC26A1	-6	-0.272727	2.82778	0.67	0.31	-0.36	-2.02536	-0.36	2.02536	ACCACTGCCTGCAGGTTGGCGCCACCACCCCCACTCTCCCCGCTGCTCGCGGGAGCCAGAGGGCCCTGCGGTCCTCGGTGGTCTTGCCAGCCCCTCGTCATCCCAGGGCCCTCCGCGCCTGTGAGGACTCCCTCAG	CGTGCAAACAGCAGGCTCAGCCCAGGCTCCAGGGTGTCCTGGGCACCTGGTGTCCTGGGAGCAAAGTCTTTGCCTAACGTCGCTGAGAAGAATGTTTAAAGTGAAAGTACATTGGAGTCTGCAAACAGGACAGACCCGAGGCCTCACGTGGGACCAGTCAGGCCTCTAAGCACCGCCTCCCTAACGCCACGGTGTTTTCCGAGATCAAGGGAAAG	GTCGGCCACGGGACCTGACGCAACAGGATGGACGAGTCCCCTGAGCCTCTGCAGCAGGGCAGAGGGCCGGTGCCGGTCCGACGGCAGCGCCCAGCACCCCGGGGTCTGCGTGAGATGCTGAAGGCCAGGCTGTGGTGCAGCTGCTCGTGCAGTGTGCTGTGCGTCCGGGCGCTGGTGCAGGACCTGCTCCCCGCCACGCGCTGGCTGCGTCAGTACCGCCCGCGGGAGTACCTGGCAGGCGACGTCATGTCTGGGCTGGTCATCGGCATCATCCTGGTGCCGCAGGCCATCGCCTACTCATTGCTGGCCGGGCTGCAGCCCATCTACAGCCTCTATACGTCCTTCTTCGCCAACCTCATCTACTTCCTCATGGGCACCTCACGGCATGTCTCCGTGGGC…
chr7:882978:883157:+@chr7:889157:889240:+@chr7:891587:891680:+	SUN1	-8	0.646465	4.10054	0.47	0.11	-0.36	-2.10862	-0.36	2.10862	GTGGAAATAAAGCTGCCATTCAGGGAAACGGGGATGTGGGAGCCGCCGCCGCCACCGCGCACAACGGCTTCTCCTGCAGCAACTGCAGCATGCTGTCCGAGCGCAAGGACGTGCTCACGGCGCACCCCGCGGCCCCCGGGCCCGTGTCGAGAGTTTATTCTAGGGACAGGAATCAAAAAT	CTCATGCCAGTTACTATGGGAGAATGAATGTGAGAGAGGTTCTCAGAGAGGATGGCCACCTCAGTGTAAATGGGGAAGCGCTGT	GGAAGGCAGCCTCTGGAGTGTTCTGGTGGCTGGGGATTGGATGGTACCAGTTTGTTACTTTGATTTCTTGGCTGAATGTGTTTCTTCTTACCAG
chr14:105932763:105932915:+@chr14:105933044:105933079:+@chr14:105935804:105935835:+	MTA1	-9	0.0909091	3.6545	0.99	0.63	-0.36	-2.48759	-0.36	2.48759	AGACCCACCCCCGCCCCCCCAAGCCTGACCCCGTGAAAAGCGTGTCCAGCGTGCTCAGCAGCCTGACGCCCGCCAAGGTGGCCCCCGTCATCAACAACGGCTCCCCCACCATCCTGGGCAAGCGCAGCTACGAGCAGCACAACGGGGTGGACG	GCAACATGAAGAAGCGCCTCTTGATGCCCAGTAGGG	GTCTGGCAAACCACGGACAGGCCAGGCACATG
chr17:46667487:46667631:-@chr17:46651199:46651376:-@chr17:46632893:46632980:-	HOXB3	-4	-0.272727	2.97742	0.96	0.61	-0.35	-1.25185	-0.35	1.25185	ATATTTCACATTCTCCAGAATGTTAAGTGACACTTTAACTGCTCGCTGTGGTGGGGAAGGGGGCAGAGGTAGGTGAGCACTCTCCCAGCCTGGAGCAGCCGGACCAGCCCAGAAGGCAGCGGCGGCCCAGGCCAGCATTCCCGCA	CAAATCTCCTTGGACCGGCTGTTGGGGGAAAAAAGTGTTAGCCGTCTCTCCCGGATCTGCAAGGGGGAAAAAATTTGGAACCATAAAGTTGAAAACTTTTTTCTCTCAGTTTGGAAGAAGCCCTTCGTCATGAATGGGATCTGCAGAGTTCGGGCGAGAGGAGGCGAGAGGCGCAAAG	GAGGGGAGATTTGTCGCCTGCCGCTCGCTCTGGGGCTCGATGTGAATATATATTATGTCTGCCTGTTCTCCCCTCGTCGGTGGCTAAG
chr14:21499171:21499324:+@chr14:21500479:21500539:+@chr14:21504350:21504433:+	TPPP2	-3	0.191919	2.47687	0.53	0.18	-0.35	-1.28869	-0.35	1.28869	GGCCAAGAACGCCCGAACCATCACGTTTCAACAGTTCAAAGAGGCAGTGAAGGAACTGGGCCAGAAGCGCTTCAAAGGGAAGAGTCCAGATGAAGTCCTGGAGAACATTTATGGACTCATGGAGGGCAAAGACCCAGCCACCACTGGCGCTACT	CTGCTTCCAAGAACAGGATGGAAGAATATATTTGGAGTAAAGAGATGAACCAGATGTGGAG	TGGATGCTCTCGTCTCGCCTGGACAGCACACACACTCCAACTCCAGTAAGACTCAACTCAAATATATCTCTTATACAACTTCAA
chr2:207621764:207621622|207621636:-@chr2:207613744:207613907:-	MDH1B	-1	-0.0505051	0.715961	0.74	0.39	-0.35	-1.32618	-0.35	1.32618	CTTTATTATGATGTCACCTCTAGCATGACGACTGAACTGATGATGGTAATTGCTCAAGAGAACCTGGGGGCACATATAGAAAAAGAGCAGGAGGAAGAAGCCCTGAAAACTTGCATCAACCCCTTGCAG	TGAGTGGGTAAAAAGAGAATTTGTGGCAATTCTTAAAAACTTGACCACCACAGGAAGACAATTTGGAGGCATTTTGGCTGCACACAGTATAGCCACTACACTGAAATACTGGTACCATGGCTCACCACCTGGGGAGATTGTATCTTTAGGAATATTGAGTGAAG
chr1:151009029:151009242:+@chr1:151009791|151010043:151010138:+	BNIPL	-5	-0.323232	3.38693	0.9	0.55	-0.35	-1.38083	-0.35	1.38083	GTGGCAAAACCTGTTTTGAAGATGAGGTTACCTCCCTTCCACACCTCCCTCCTTGGAGGCAAGAGCTACAACAGCTGAGACAGAAAAGAGGTAAGGAAGTGTTGGGGGCTGGGACAACCAGCTCCCCAACAACTCCTAGGTGTTTAAAGAAGGAGGCAGGAAGACTTGTGAAGATGGGAACTATACAAGAGGCAGGAAAAAAGACAGATGTTGG	GGTCAGGGAGATTGCAGAAGCACCAGAACTAGGAGCAGCCCTGAGACATGGGGAGTTGGAGCTGAAGGAGGAATGGCAGGATGAAGAATTCCCTAG
chr17:47918914:47918946:-@chr17:47917212:47917271:-@chr17:47915671:47916035:-	TAC4	-2	0.030303	1.38137	0.6	0.25	-0.35	-1.46978	-0.35	1.46978	GAAGACCTCTGATCCAGCCAAGGAGAAAAAAAG	CATATCAGCTGGAACACACGTTCCAGGGCCTCCTGGGCAAGAGAAGCCTGTTCACAGAAG	GCAGAGAGGATGAGGCCCAAGGTTCAGAGTAAAAGCCCCCACCACAGACTTCCCAGAGGACACGGTGCCGCTTCTTCCTACCTGGATGTCACAGCTGACAAGCCGGCAGGCCAACTCTCTTCTCTGTGTCTCCTGTCCTCATCGCTGGCACTTCACACAAGGCCCACACTGAACCCACTGGGCTTCTTCCTGGACTCTCAGTGTCAAGCAGCAGTCCTGCATAAATGCACAGCTTCGCCGTAGCAAGCTGCACTGACTCTGCCCTCCCTCACACTCAGAGTTGGCATCTCACTGCACAGCAGTGAGGAGACTCGCACACTCTGTATCCTGTGCCTAGCACACAGTAGGCACTCAATAAATGAGTG
chr8:23261467:23261586:-@chr8:23239904:23240026:-@chr8:23228156:23228275:-@chr8:23225510:23225947:-	ENTPD4	-5	-0.444444	3.07227	0.54	0.19	-0.35	-1.4828	-0.35	1.4828	CCATCGGAGACCAGAGCCGCCCCCTCTGCTCGAGAAAGGGGCTCAGCGGCGGCGGAAGCGGAGGGGGACCACCGTGGAGAGCGCGGTCCCAGCCCGGCCACTGCGGATCCCTGAAACCAA	ATGGAGTCTCGCTCTGTCACCCAGGCTGGAGTACAGTGGCACGATCTTGGCTGACTGCAAGCTTTGCCTCCCGGGTTCAAGCGATTCTCCTGCCTCAAGCCTCCTGAGTAACTGGGACTACAG	GTTCTGAACTCCCGGTCTCCCCAGTCCCTGGAGGCTGCCTGCAGCTTTGCTTAGCTTCTCAGCCTGTTGATCACTGCCGTGGAATTGGCGAGTATCTTCCGGGGGAAAGCAGAGACAAAA	AAAGCTCCTGCTGCTTCTGTACCCCGCCTGTCCCTCCCAGCTGCGCAGGGCCCCTTCGTGGGATCATCAGCCCGAAGACAGGGATGGAGAGGCCTCTGTGCTCCCACCTCTGCAGCTGCCTGGCTATGCTGGCCCTCCTGTCCCCCCTGAGCCTGGCACAGTATGACAGCTGGCCCCATTACCCCGAGTACTTCCAGCAACCGGCTCCTGAGTATCACCAGCCCCAGGCCCCCGCCAACGTGGCCAAGATTCAGCTGCGCCTGGCTGGGCAGAAGAGGAAGCACAGCGAGGGCCGGGTGGAGGTGTACTATGATGGCCAGTGGGGCACCGTGTGCGATGACGACTTCTCCATCCACGCTGCCCACGTCGTCTGCCGGGAGCTGGGCTACGTGGAGGCCA…
chr6:33154404:33154595:-@chr6:33151922:33152101:-@chr6:33148888:33148947:-	COL11A2	-5	-0.0707071	3.30366	0.86	0.51	-0.35	-1.49207	-0.35	1.49207	GGTGATGTCCAGGAGCTGGCCATTGTCCCAGGGGTCCAGGCAGCCTATGAATCATGTGAACAGAAGGAGCTGGAATGCGAGGGGGGCCAGAGGGAAAGACCCCAAAACCAACAGCCTCACAGAGCCCAGAGATCTCCACAGCAGCAACCATCAAGACTTCACAGGCCACAAAATCAGGAACCCCAGAGCCAG	GAGCAGACAGATCTCCAGGTCCCCCCCACAGCCGACAGGTTCCAGGCAGAGGAATATGGGGAGGGTGGCACAGACCCCCCTGAAGGGCCCTACGATTACACCTATGGCTATGGGGATGATTATCGTGAGGAGACAGAGCTTGGCCCTGCCCTCTCTGCGGAGACAGCCCACTCAGGAGCC	GCTGCCCATGGACCCCGAGGGCTGAAGGGAGAGAAAGGAGAGCCTGCAGTGTTGGAACCT
chr19:37342732:37342806:+@chr19:37367687:37367778:+@chr19:37383720:37383936:+	ZNF345	-5	-0.252525	3.17294	0.75	0.4	-0.35	-1.49624	-0.35	1.49624	CCCTGCCCTGCTTGGATAGAGGCCTCCGAACAGGAGTAAAGAATGGCTGTTGAACATCCACAAGGCACCTGCAAG	ACTATGAATCAAAGTTGAGACCAAGAAATTATTTCTGAAAAAGGATATGGAAAACCTTACAAAACACAGCATTGAGTGTTCAAGTTTCAGAG	ATCCCCCACAGGCGCTGCCTGAGACCCAGCTCTGTGTCTCCTCGTCGTACAGCTTGTGGAGCTCCGACTGCAAGGCCATCAGCATGCCCAGGCAGGGGTTAAGCTGGAGGGCCATGGAGGAGGACAGGCCAGCAGGATGCCGCTTCTGCTCCAGGGCATGCACCATGCGTGAGATATTCTAATTATATACACGTTCATAAACATATGCTCACATGCA
chr13:37574678:37574959:+@chr13:37575886:37575938:+@chr13:37576410:37576446:+	EXOSC8	-3	-0.0707071	1.89232	0.57	0.21	-0.35	-1.54799	-0.35	1.54799	AGTCACAGCACCAGCTCTTTTATAAAGAGGGAGACCCGCTCCTTCTTTAACAGCAGATTCGTCAAAATACGTCCAAGGCAAGGAAACCTAGAAAGGCGTCTGGGCAGGGGAAAGTCGATGCGAGGGCGGGCCAGGGACCTTTCGTCGCGTCCCCACCTTGGCATTTCCCGTGGCGTGAGCGGCCCCGGCATCCGTGTCGAAAGTGCGGCGGCGGAACAGGCGCGCAGGAGAGGAGCGGCGCAGGCGCAGACGCGCGGGCGGGAAGATGGCGGCTGGGTTCAA	CTAAAGGGTGCAAACGAAAACATCTGTGGTCTCCGTGGTTGTTAAAGTTGCAG	AACCGTGGAACCTCTGGAGTATTACAGGAGATTTCTG
chr7:27135713:27136007:+@chr7:27138717:27138985:+@chr7:27139398:27139877:+	HOTAIRM1	-6	-0.121212	3.7153	0.87	0.53	-0.35	-1.58232	-0.35	1.58232	AAAAGTTTGCCGGCTTCCGCAGTGATGGATCACCGTTTTAGTGGCATTTAAATCCCCGGCGCTCCGCCGTCTAGGTGACGCGCAGTCGCCCCCCCAGGCAGCCTAGGCGGCGGCAGCTGCTGCGGCGACTGCAAAGGCCGATTTGGAGTGCTGGAGCGAAGAAGAGCAAAAGCTGCGTTCTGCGCGCGCCCGACTCCGCTGCCCGCCCCGCCAGGCCTCCGGGAGGTGGGGGCTGGGAGGCGTCCCCCGCTCCCGCCCCCTCCCCACCGTTCAATGAAAGATGAACTGGCGAGAG	GACGAATCGCATCCAGGAGCTGCGCAGCCCTGGCCGCTGCCGGGACGCCCTGCTCCGCGCTGAGCTTGGGGCCAGAAACCAGCCATAGTCCCCACACTCCGCCGCCGCAGCTGAGATTTAGCGGAGGAAGGGGCGAGGGAAGGTAGGGAGCAAACCTATGAAGAAACATCGCGTTGTCATTGGAACTTCCAAGCCTTTGCTGTTAAGAGCCAGGTTCTTAAATCAACCCGCCCCACACACATGTTGCTTACATGCTGCGTTTTCTCACG	GTCTGTTTTGCCTGAACCCATCAACAGCTGGGAGATTAATCAACCACACTGAAAATGTGGAGGGATTTATGGGGGAGGGGGTTGAAATGTGGGTGTTTGAAACAAAAGTGTATAAACAAATGAATTGTTGATAACTTAGTTATTGACCTGGAGACTGGTAGCTTATTAAAGAAACTCCGTGTTACTCATTCCTGGAGTTGGGGGTTTCTGTAGGCACTTTATTTCTCCACTTTCAAGAGCTTGGGCTTGGCCCAAATCTTAGACTGTCCAATTCTGCCTCTATTACCAATTTAAATCTATGGCTTGAACCTGTGCACTGAAAATCAAATCCTTTAAAAAGAAAGAGGAGAAGAAGAAGCAAAAAAGAAAGAAAAAACACTTATTAGAAGCCCTAGTCAT…
chr1:62901975:62902138|62902233:+@chr1:62905470:62905708:+	USP1	-6	0.343434	3.81428	0.61	0.26	-0.35	-1.66308	-0.35	1.66308	GGGGCTTACCGCGAGGGCCTCGCTCCGGAAGCCGCACCCTCCGCGGCGTCCCACCGTCGAGGATTAACAAAACGCCAAACAAGATTTTAACAGTCGGCAGCGAAAGCGCGCACTCGAGCGCCAATGAGAGCGGAAGGAGGGGCACCGCGCCTGAGGAACACTCCGTATGTCGAACAATGATTGGCTGGAGCCCACCTTTCTTCTTTTTTGCTATTAGATGGGCTTGCTGCTCCCGCCCATCTAATTGGCTTTGGTCTAG	ATATAATTGGTGATTACAACTTTCCTCTATAAATTAACTCTTGACACTCCTTGGGATTTGAAGAAAAAAATGCCTGGTGTCATACCTAGTGAAAGTAATGGACTTTCAAGAGGTAGCCCTTCAAAGAAAAACAGACTTTCCTTAAAGTTTTTTCAGAAAAAGGAAACTAAGAGAGCTTTGGATTTCACAGATTCTCAAGAAAATGAAGAAAAAGCTTCTGAATATAGAGCATCTGAAAT
chr2:113993107:113993147:+@chr2:113995667:113995789:+@chr2:114012967:114013126:+	DKFZp686E10196	-6	0.181818	3.66353	0.71	0.36	-0.35	-1.68739	-0.35	1.68739	AGAACTGGACACCTCGGGGGTTTCCTGCTTTATGGCGAAGG	ACGGAGTTTTGCTCTTGTTGCCCAAGCTGGAGTGCAATGGTGCGATCTTCGCTTACTGCAACCTCTGCTTCCTGGGTTCAAGTGATTCCCCTGCCTCAGCCTCCCGAGTAGCAGGGATTACAG	ACACATATACTCACAGAAATGAGTTATTTAAAGAAGACGGTCCAGATTCCACAGTCCAAAAAAAAAAGAGGTTTGCCCTGCTTCTGAAGGAGTCAGGGTATGAATGCAGAGGTCTTCCTGTTGGCTCACATATCAGATCTTCAACGTCAACATTAAATGC
chr1:47059785:47059952:-@chr1:47051546:47051646:-@chr1:47048900:47049001:-	MKNK1	-8	-0.121212	4.03838	0.64	0.29	-0.35	-1.95098	-0.35	1.95098	GTTTCCATGTCAGAGGCCAATGGAGAACTGAAGATTGCCACCTACGCACAAAGGCCATTGAGACACTTCGTGTAGCTGGAAGACACCAACTTCCTGACAGGAGCTTTATTTCATTTGGGATTTCAAGTTTACAGATGGTATCTTCTCAAAAGTTGGAAAAACCTATAG	TTTCAGAAACAACTCTCCAAGTTCCATTTCCAAGGAAAGTCTTAACCATTTGTCCCTTCTGGCGTACCCTCTTTCATTGAAATCCATGCAGAATATACCAG	AGATGGGCAGTAGCGAACCCCTTCCCATCGCAGATGGTGACAGGAGGAGGAAGAAGAAGCGGAGGGGCCGGGCCACTGACTCCTTGCCAGGAAAGTTTGAAG
chr16:1026778:1027029:-@chr16:1026327:1026400:-@chr16:1025761:1025995:-	LMF1	-3	0.20202	1.53728	0.61	0.26	-0.35	-2.08291	-0.35	2.08291	CCCAGACGTCCTCCTGGTCCTCCTGATGCCCCCGACCTCCACGGAGGACGAGCATTTCCAGCCCAGCCCTCCCCATCTTCACCTCGCACTCCCCTGACACACTGGGAGCCTCCTGATCCATGAACCCGCGCTGGCGGGAGTAGCTACTGACCGCTGGGGACCCCTGCCCAGGCTGTTCGCATGTGGAAAGGATTCAGGGAGCAGGCGATGCCCAAAGCGTGGAGACCAGCACTGCTCTCTCCCCAGTGACAG	TACAGCTGTGCCGTGTACAGGAGGGTGCTGTCTGACGCCAGACACCTGGACTACAGATCGCAGCCTGATTCCTG	AGTTCATGAGGCCCCTTGCCCGGAATGTCCACATTTGAAACCTCCCAACACCGAGCCCCATTTCAAGTATAACCAGGAGGGAAAATGGTGCTTGAAATAAGCATGCCACAAAGGAAAACCTGCTTTCTCGAAATGGGCCCTGGCCGCCCAGGCCCTGACCTCCCCGGCCAGGATGGAACGTTCCAGAGACCCATTAGTGCCAAAGGCAAATGAAAACACACCCTGTGAAAATGTC
chr16:15808766:15808938:-@chr16:15802660:15802698:-@chr16:15796992:15797980:-	MYH11	-9	0.414141	4.49244	0.47	0.12	-0.35	-2.09555	-0.35	2.09555	GCAGAGAAAGGCAATGCCAGGGTCAAGCAGCTCAAGAGGCAGCTGGAGGAGGCAGAGGAGGAGTCCCAGCGCATCAACGCCAACCGCAGGAAGCTGCAGCGGGAGCTGGATGAGGCCACGGAGAGCAACGAGGCCATGGGCCGCGAGGTGAACGCACTCAAGAGCAAGCTCAG	AGGGCCCCCCCCACAGGAAACTTCGCAGTGATGCACCAG	GCGAGGAAACGAGACCTCTTTCGTTCCTTCTAGAAGGTCTGGAGGACGTAGAGTTATTGAAAATGCAGATGGTTCTGAGGAGGAAACGGACACTCGAGACGCAGACTTCAATGGAACCAAGGCCAGTGAATAAGCAACTTTCTACAGTTTTGCACCACGGCAAGAAAACCAAAAACCAAAACAAACAAACAAAAAAAACCCAACAACAACCCAGAACAAAGCAAAACCCAGCAGACTGTACTTAGCATTGTCTAAATCCATTCTCAAATTCCAAATATCACAGACACCCCTCACACAAGGAATATAAAAACCACCACCCTCCAGCCTGGGCAACGTAGTAAAACCTCATCTATACAAGAATTTAAAAATAAGCTGGGCGTGGTGGTACACACCTGTGGT…
chr17:29645326:29645658:-@chr17:29640997:29641062:-@chr17:29630788:29632648:-	n/a	-3	-0.393939	2.97402	0.91	0.57	-0.34	-0.876275	-0.34	0.876275	TCTGTGCGGAAAACAACAACAACATGGCTATGCTAATTTGCTTAATTATAATTGCAGTGCTTTTTCTTATCTGTACCTTTCTATTTCTATCAACTGTGGTTTTGGCAAACAAAGTCTCTTCTCTCAGACGATCAAAACAAGTAGGCAAGCGTCAGCCTAGAAGCAATGGCGATTTTCTGGCAAGCGGTCTATGGCCCGCTGAATCAGACACTTGGAAAAGAACAAAACAGCTCACAGGACCCAACCTAGTGATGCAATCTACTGGAGTGCTCACAGCTACAAGGGAAAGAAAAGATGAAGAAGGAACTGAAAAACTTACTAACAAACAGATAG	CCAAATCACCAAAATGTCCAGTTAGAACAAGAATTTAGCATTCTGCAAAAGAAGTTAACAGCTGAG	ATAACGAGGAAATATTCTGAAATGGATCCCAAATATTTCATCTTAATTTTGTTTTGTGGACACCTGAACAATACATTTTTTTCAAAGACAGAGACAATTACAACAGAGAAGCAGTCACAGCCTACCTTATTCACATCATCAATGTCACAGGTATTGGCTAATTCTCAAAACACAACAGGGAATCCTTTGGGTCAACCAACACAATTCAGCGACACTTTTTCTGGACAATCAATATCACCTGCCAAAGTCACTGCTGGACAACCAACACCAGCTGTCTATACCTCTTCTGAAAAACCAGAAGCACATACTTCTGCTGGACAACCACTTGCCTACAACACCAAACAACCAACACCAATAGCCAACACCTCCTCCCAGCAAGCCGTGTTCACCTCTGCCAGA…
chr15:45805896:45806161:+@chr15:45807971:45808090:+@chr15:45828283:45828407:+@chr15:45847688:45848335:+	HMGN2P46	-2	-0.212121	1.35044	0.68	0.34	-0.34	-1.32392	-0.34	1.32392	CTGTATGGTAGCCTTGAAAACCAACAGGCCACAATCACAGTGAAAACCTCAGGTTGGCAGCCACTGGAGGATACAAAATGAGTTTGGATCTCCTTCAATGCCCCATTCCCAGAGAACTGTCATTATTTGACCTGCTGGTAGTTCCCTAAAGGACGTGCAAGGATGTTTTTATTTGACTGGACACTTGAAGCTTGCCCTGTATGAACAGCCCCCATCTTCCCATGCTTGTCAAAAATCAGAGGCAACTAACACTGCGGCTTCCTGAG	AGTCTCACTCTGTCACCCAGGCTGGAGAGCAATTGCACAAACACTTGGCTCACTGCAGCCTCAACTTCTTGTCCTCAAGTGATCCTCCCACCTTAGCCTCCTAAGTAGCTGGGACCACAG	GGAACTCCGGATGTGACTCCTGTTACATGAAAATGGAAGAGGTCAGAGTTGTCCAAGAGGGAGGCCAGCCACATCCAGGCAGGGCCCCCATGGTCAGAACCCTGCTAGAGCCATCAAGGTCCCAG	ATGAGTCTGGAAGTGTTAGTTGCAAAGATATGCATTTACTTCTCTGGCTACAAAAAAGAATAGAAATGCACAAAGCAGAGCAGTGTGAAGAAGAAGAGGCGATGACCCCTAGACCGACCAAAGCCCGTGCTCCACTGCCCAGTGCCTATGTCCCACCACTGTCGCTGCCACCCTGCCCGAGAGAAAGGCTGAAGGGGATGCTAAAGGAGATAAAACCAAGGTTAAGTAGGAACTGCAGAGAAGATCCACAAGGTTGTCTGCTAAACCTGCTCCTCCAAAGCCACAGCCGAAGCCCAGAAAGGCCTCTGCAAAGAAGAGAGAGAAGGTACCTACAGAGAAGAAGGGAAAAGCTGATGCTGGCAAGGAGGGGAATAACCCTGCAGAAAATGGAGATGCCAA…
chr16:50744469:50746284:+@chr16:50750498:50750581:+@chr16:50753836:50753919:+	NOD2	-4	0.191919	2.68432	0.62	0.28	-0.34	-1.56163	-0.34	1.56163	CTGCCACATGCAAGAAGTATATGGCCAAGCTGAGGACCACGGTGTCTGCTCAGTCTCGCTTCCTCAGTACCTATGATGGAGCAGAGACGCTCTGCCTGGAGGACATATACACAGAGAATGTCCTGGAGGTCTGGGCAGATGTGGGCATGGCTGGACCCCCGCAGAAGAGCCCAGCCACCCTGGGCCTGGAGGAGCTCTTCAGCACCCCTGGCCACCTCAATGACGATGCGGACACTGTGCTGGTGGTGGGTGAGGCGGGCAGTGGCAAGAGCACGCTCCTGCAGCGGCTGCACTTGCTGTGGGCTGCAGGGCAAGACTTCCAGGAATTTCTCTTTGTCTTCCCATTCAGCTGCCGGCAGCTGCAGTGCATGGCCAAACCACTCTCTGTGCGGACTCTAC…	TTTGCGCGATAACAATATCTCAGACCGAGGCATCTGCAAGCTCATTGAATGTGCTCTTCACTGCGAGCAATTGCAGAAGTTAGC	GCTGGGGAATAACTACATCACTGCCGCGGGAGCCCAAGTGCTGGCCGAGGGGCTCCGAGGCAACACCTCCTTGCAGTTCCTGGG
chr17:71088826:71088634|71088750:-@chr17:71087963:71088255:-	SLC39A11	-3	0.020202	1.91738	0.84	0.5	-0.34	-1.57517	-0.34	1.57517	ACTGCGGGAGTGGAGCCGGCGAGAGAGTGGCAGCGGGGGCTGATGGAAGTGCAGTGGGGGCTGGAGAGGGCACCCTA	GTTGGGTGGTCCGCGGACCACGCTTTGAGTAGCGAGGCATTAGAGAACTTTTCCACAGTCCTCTCCGCCCAGACCTGAATCCTTCTGCTGGATTCCCCCTCGTGGAGTTAGGGCATGTGTGTGCAGCTCCACTAAGGCCCAGCAGCCCTAGTGCTGTTTCCACTTCTGCAACTTCACCAGCCTCTTGAACTGACTCTTGGAAGCGGAACAACAGGTTTAAAAGGGGGAGAAAGGAAATAAAGAAAACAAACCTGTATCAATCAGCCGGGAATGCCCATGTGCTGCTGTGGCAG
chr20:62505021:62505169:+@chr20:62507169:62507228:+@chr20:62514072:62514173:+	TPD52L2	-9	-0.535354	4.53341	0.71	0.38	-0.34	-1.86717	-0.34	1.86717	GTGGAAGAGGAAATTGTCACTCTGCGCCAGGTCCTGGCAGCCAAGGAGAGGCACTGTGGAGAGCTCAAGAGGAGGCTGGGCCTCTCCACCCTGGGGGAGCTGAAACAGAACCTGTCCAGGAGCTGGCATGACGTGCAGGTCTCTAGCGC	CTATGTGAAAACTTCTGAGAAACTTGGAGAGTGGAATGAGAAAGTGACCCAGTCAGACCT	CTACAAGAAGACTCAGGAAACTCTTTCACAGGCAGGACAGAAGACTTCAGCTGCCCTGTCCACAGTGGGCTCTGCCATCAGCAGGAAGCTTGGAGACATGAG
chr1:40974426:40974580:+@chr1:40975405:40975462:+@chr1:40980187:40982214:+	DEM1	-4	0.0606061	2.13588	0.79	0.45	-0.34	-1.90114	-0.34	1.90114	GGGCGGCTTTTTTGCGAGTGGCGGGCCGACTGTGTAGTCCGCTCCGGCAGCGCGCTCTGCCCGGCTTCCTCAGTCTCCTCGCCGGGAGCGTCCGGGAGCAGCTCCGAGGCCGCGGCGAAACCAGGTGGAGTCCGAGGTTCGGAGGAGTATCAGAG	CCTTGTCATTTCAGCATTCTGGCCTTCCCTATGAGGAGGAAGATCAACGAAGTCACAG	GGCCCTTCTAGCCCAATCCAGAGCTGTACCATGGCAGAGACAAGAGAAGAGGAGACAGTGTCAGCAGAAGCCTCAGGGTTCTCAGACTTGAGTGACTCAGAGTTCCTGGAGTTTCTGGACCTAGAAGATGCCCAAGAGTCAAAGGCTTTAGTTAACATGCCTGGCCCATCTTCTGAATCCCTTGGGAAGGATGACAAACCCATAAGCTTACAAAACTGGAAAAGAGGATTGGATATATTATCACCCATGGAGAGATTCCACCTTAAATATTTATATGTCACTGACCTGGCTACTCAGAACTGGTGTGAACTGCAAACAGCATATGGGAAGGAGCTTCCTGGTTTCTTGGCACCTGAGAAGGCAGCTGTGTTGGACACTGGTGCCAGCATACACCTAGCT…
chr5:127418427:127419299:-@chr5:127417665:127417886:-@chr5:127398066:127398192:-@chr5:127396836:127396936:-	FLJ33630	-8	0.0909091	3.69846	0.69	0.35	-0.34	-2.18764	-0.34	2.18764	GATCCGGCCCTCCGCGGCTCCTGCGCGACCCCACGCAAAAGCGCCCCGTGCGAAGAGCGCGGCCAGCCAGTCCGCAAAGGGCCTCGGGCAGTGCGGGCAGCACGAACGGCGCGATCGGGGAGCAGGCGCGGCTACGCTCCGCCTCAGTGATGTCGCCGGGAGGATCTCCGCGCGGCTACCTCCTCTTCCGCCGCCTTCCTCCCACGCCTTCACCTCCCTCCCCCGCCGCGCTCTGCGGCGAAAAGGAGCGGGCTCCCAGGCCACCTCCCCTCTCTCCACCCAGGGGCCGCGCGTCAGTGGACCTGCAGCCCAGGCAACGGGGCTGCGGACGGCGCGCGTGCCCTGCCTCGCCTCACGCCGGTAGCTGATGCTCCCGCGGCAGCTGCCACCCCAGCGCCC…	TAGAGTCGGGGTTTCACCGTGTTAGCCAGGATGGTCTCGATCTCCTGACCTCGTGATCCGCCCACCTCCGCCTCTCCAAGTGCTGGGATTACAGGCATGAGCCACCGCGCCCGGCCCTTGTATTTTTAAACTTTGACTTTATGGAGACGAACACCATCGTTTGCTGAACACTTGAAACATGATGAAAGAGCCACAGAGTTGGCAGAACTGTTTGAAAATGCT	TCGATTCACCATGATCTTGGCTGGCTGTCTTCTTCCTTCATGGCTGCTAGTAATGACAATTCAGTGGCTGTTTCTTCAGCTGTGCAAAGTTGGAACATGTTTGGGAGTTCAACGGCATTGGTTTCTG	GTGCAAGCGGTCTTCTCTGTCTTCTTTATGGCCAGTAAAATTCTCCAGAAGAGATTTATGGCAGCCTCACTCCCAGTAGTTTCTGCATTTAGTGAGATAAG
chr17:49054469:49054582:-@chr17:49053224:49053262:-@chr17:49052132:49052308:-	SPAG9	-9	0.111111	3.64841	0.86	0.52	-0.34	-2.49728	-0.34	2.49728	GTACTGGAAAACTGGGCTTCTCTTTTGTGAGAATTACAGCTCTTATGGTGTCTTGTAATCGTTTGTGGGTGGGGACAGGAAATGGTGTCATTATCTCCATCCCATTGACAGAAA	CCGTAATCCTCCACCAGGGACGTTTACTGGGGCTGAGGG	CAAATAAAACCTCAGGTGTACCAGGAAATCGTCCTGGAAGTGTAATCCGTGTATATGGTGATGAAAACAGTGATAAAGTGACTCCAGGGACATTTATACCCTATTGTTCAATGGCACATGCACAGCTTTGCTTCCATGGGCACCGGGATGCTGTGAAATTCTTTGTGGCAGTCCCAG
chr2:153497305:153497428:+@chr2:153501948:153502041:+@chr2:153504310:153506348:+	FMNL2	-8	0.505051	3.40046	0.75	0.41	-0.34	-2.50115	-0.34	2.50115	TCTCCTTCTCATAAATCAAAGAGGCAGCAGCAAGAGTTAATTGCAGAATTAAGAAGACGACAAGTTAAAGATAACAGACATGTATATGAGGGAAAAGATGGTGCCATTGAAGATATTATCACAG	CCTTAAAGAAGAATAATATCACTAAATTTCCAAATGTTCACTCGAGGGTAAGGATTTCTTCTAGCACACCGGTGGTGGAGGATACACAGAGCTG	ATCTTAGAAACCAACCATACAGACGAGCCGATGCGGTGAGGAGAAGCGTCAGGCGGCGCTTTGATGATCAGAACTTGCGTTCTGTTAATGGTGCCGAAATAACAATGTGAACCTGAGACTGGCCTGCATGAATACAGGGTGTGCGTGAATGAAACTGCCCACATGAACTTTATGTGCTACGATTTAACTGCAGCCTTGAACACACACAAAAATATTCTTAAGGGCTCAGATTTAGCAAACACGGAAGAATTTTAAAATGAGCTCTCCTTTCAACCCTTGTTAACAAGTGCCTAAAAATGGAAGTACCTGTTCAGATTAATCAAAGCAATAGGATTTGATTTGATTAGGTATCTTTTTACACCAGTATGTTATTTTTAACCAAAATGTAAAGTTCTTATT…
chr6:152469180:152469513:-@chr6:152466622:152466690:-@chr6:152464758:152464900:-	SYNE1	-9	0.585859	3.83237	0.98	0.64	-0.34	-2.50129	-0.34	2.50129	CTCCCAGACGATGAGCACGACCTCTCAGACAGGGAGCTGGAGCTGGAAGACTCTGCAGCTCTGTCGGACCTGCACTGGCACGACCGCTCTGCAGACAGCCTGCTTTCTCCACAGCCTTCCTCCAATCTCTCCCTCTCGCTCGCTCAGCCCCTCCGGAGCGAGCGGTCAGGACGAGACACCCCGGCTAGTGTGGACTCCATCCCCCTGGAGTGGGATCACGACTATGACCTCAGTCGGGACCTGGAGTCTGCAATGTCCAGAGCTCTGCCCTCTGAGGATGAAGAAGGTCAGGATGACAAAGATTTCTACCTCCGGGGAGCTGTTGGCTTATCAG	ATGTAATGATCCCCGAAAGCCCTGAGGCCTATGTAAAACTCACAGAAAATGCAATCAAAAATACCTCCG	GGGACCACAGTGCCCTAGAGTCACAGATCCGACAACTGGGCAAAGCCCTGGATGATAGCCGTTTTCAGATACAGCAAACCGAAAATATCATTCGCAGCAAAACTCCCACGGGGCCGGAGCTAGACACCAGCTACAAAGGCTAC
chr6:152382126:152382259:+@chr6:152415520:152415703:+@chr6:152419867:152424408:+	ESR1	-2	-0.040404	1.86363	0.77	0.43	-0.33	-1.05149	-0.33	1.05149	GAACCAGGGAAAATGTGTAGAGGGCATGGTGGAGATCTTCGACATGCTGCTGGCTACATCATCTCGGTTCCGCATGATGAATCTGCAGGGAGAGGAGTTTGTGTGCCTCAAATCTATTATTTTGCTTAATTCTG	GAGTGTACACATTTCTGTCCAGCACCCTGAAGTCTCTGGAAGAGAAGGACCATATCCACCGAGTCCTGGACAAGATCACAGACACTTTGATCCACCTGATGGCCAAGGCAGGCCTGACCCTGCAGCAGCAGCACCAGCGGCTGGCCCAGCTCCTCCTCATCCTCTCCCACATCAGGCACATGAG	TAACAAAGGCATGGAGCATCTGTACAGCATGAAGTGCAAGAACGTGGTGCCCCTCTATGACCTGCTGCTGGAGATGCTGGACGCCCACCGCCTACATGCGCCCACTAGCCGTGGAGGGGCATCCGTGGAGGAGACGGACCAAAGCCACTTGGCCACTGCGGGCTCTACTTCATCGCATTCCTTGCAAAAGTATTACATCACGGGGGAGGCAGAGGGTTTCCCTGCCACGGTCTGAGAGCTCCCTGGCTCCCACACGGTTCAGATAATCCCTGCTGCATTTTACCCTCATCATGCACCACTTTAGCCAAATTCTGTCTCCTGCATACACTCCGGCATGCATCCAACACCAATGGCTTTCTAGATGAGTGGCCATTCATTTGCTTGCTCAGTTCTTAGTGG…
chr15:67811338:67811440:-@chr15:67759049|67759076:67758832:-	LOC100506686	-1	-0.0707071	0.807196	0.71	0.38	-0.33	-1.15126	-0.33	1.15126	GCGTGGGTTCTCACTATGTTGCTTAAGCTGGTCCAGAACTCAAGCCAGTCTCTCACTTCAGCCTCTTGAGTCGTTGGGATTACAGAAGCCACCATGTCCAACT	CTCAACTCTGCTTCTCTTCTTACTAAGGAAAGAGATCAAGGGGATTCTTGTGAGCAAGGTTCTTCCTGGTACCTGATTGGGCAACTGGATGAAGAAGAGGGAAAGGAAAAAGCTGCCTGAGCCCCCCAAGACATCAGGTGCCCTCCTTATGGTGACTGCAGAGATCCTGGGAAGAGTCAAAGGTTATTCAAATCCAGACTGGACCCAAAGGGGTTCACAGAGAGGCAGGAGACCGCTTGGAAAAG
chr4:183245099:183245405:+@chr4:183267804:183268082:+@chr4:183522077:183522314:+	ODZ3	-1	-0.0606061	0.789043	0.57	0.24	-0.33	-1.19055	-0.33	1.19055	AGAGGCCAATGAGACTTGAACCCTGAGCCTAAGTTGTCACCAGCAGGACTGATGTGCACACAGAAGGAATGAAGTATGGATGTGAAAGAACGCAGGCCTTACTGCTCCCTGACCAAGAGCAGACGAGAGAAGGAACGGCGCTACACAAATTCCTCCGCAGACAATGAGGAGTGCCGGGTACCCACACAGAAGTCCTACAGTTCCAGCGAGACATTGAAAGCTTTTGATCATGATTCCTCGCGGCTGCTTTACGGCAACAGAGTGAAGGATTTGGTTCACAGAGAAGCAGACGAGTTCACTAGACAAG	GACAGAATTTTACCCTAAGGCAGTTAGGAGTTTGTGAACCAGCAACTCGAAGAGGACTGGCATTTTGTGCGGAAATGGGGCTCCCTCACAGAGGTTACTCTATCAGTGCAGGGTCAGATGCTGATACTGAAAATGAAGCAGTGATGTCCCCAGAGCATGCCATGAGACTTTGGGGCAGGGGGGTCAAATCAGGCCGCAGCTCCTGCCTGTCAAGTCGGTCCAACTCAGCCCTCACCCTGACAGATACGGAGCACGAAAACAAGTCCGACAGTGAGAATG	AGCAACCTGCAAGCAATCAAGGCCAGTCTACCCTGCAGCCCTTGCCGCCTTCCCATAAGCAGCACTCTGCACAGCATCATCCATCCATCACTTCTCTCAACAGAAACTCCCTGACCAATAGAAGGAACCAGAGTCCGGCCCCGCCGGCTGCTTTGCCCGCCGAGCTGCAAACCACACCCGAGTCCGTCCAGCTGCAGGACAGCTGGGTCCTTGGCAGTAATGTACCACTGGAAAGCAG
chr3:49507565:49507866:+@chr3:49526059:49526178:+@chr3:49530256:49530406:+	DAG1	-3	0.141414	2.42883	0.63	0.3	-0.33	-1.29339	-0.33	1.29339	AGGCAGAAGCCGGCGGCGCGCGGACAGCCAGTCGGCGCCGCGCGGAGCTGGCCGCTGGATTGGCTGCAACACTCGCGTGTCAGGCGGTTGCTAGGCTCCGGCCGCGCGCCCCGCCCTTGCGCTCAGCGCCCTCTCACCGCCCGGTACGTGCTCGCGCGAAGGCTGCGGCGCGGCGCTCGCGCCTCTTAGGCTTGGCGGTGGCGGCGGCGGCAGCTTCGCGCCGAATCCCCGGGGAGCGGCGGTGGCGGCGTCCTGGGGCCAGGAGGAGCGAACACCTGCCGCGGTCCTCCCGCCGGCGCTGG	GGATTCTCATTCTGTCTCCCATGCTGGAGTGCAGTGGCGCGGTCTTGGCTCACTGAAACCTTTGCTTCCCAGGGTCAAGCGATTCCCCTGCCTCAGCTTCCTGAGTAGCTGGGATTACAG	ATAGCCCTGGGATCTCCTGAATTTCCAGGTTGGGCTACTCAGGCATGGATTGACTCCTACAGTTCAGGCGGATGGAGATCCCACCAACCCACAGCTTAATTCTTCAGATGCTTTATCTTCATTTCTCATGTATCTTCAGTTGGCTTCTAAT
chr6:45479983:45480144:+@chr6:45512954:45513019:+@chr6:45514564:45518819:+	RUNX2	-1	-0.020202	0.75183	0.67	0.34	-0.33	-1.30322	-0.33	1.30322	ACCCCAGGCAGGCACAGTCTTCCCCGCCGTGGTCCTATGACCAGTCTTACCCCTCCTACCTGAGCCAGATGACGTCCCCGTCCATCCACTCTACCACCCCGCTGTCTTCCACACGGGGCACTGGGCTTCCTGCCATCACCGATGTGCCTAGGCGCATTTCAG	ATGATGACACTGCCACCTCTGACTTCTGCCTCTGGCCTTCCACTCTCAGTAAGAAGAGCCAGGCAG	GTGCTTCAGAACTGGGCCCTTTTTCAGACCCCAGGCAGTTCCCAAGCATTTCATCCCTCACTGAGAGCCGCTTCTCCAACCCACGAATGCACTATCCAGCCACCTTTACTTACACCCCGCCAGTCACCTCAGGCATGTCCCTCGGTATGTCCGCCACCACTCACTACCACACCTACCTGCCACCACCCTACCCCGGCTCTTCCCAAAGCCAGAGTGGACCCTTCCAGACCAGCAGCACTCCATATCTCTACTATGGCACTTCGTCAGGATCCTATCAGTTTCCCATGGTGCCGGGGGGAGACCGGTCTCCTTCCAGAATGCTTCCGCCATGCACCACCACCTCGAATGGCAGCACGCTATTAAATCCAAATTTGCCTAACCAGAATGATGGTGTTGACG…
chr14:35579731:35579835:-@chr14:35579025:35579107:-@chr14:35577345:35577442:-@chr14:35568458:35568590:-	PPP2R3C	-3	0.20202	2.42454	0.64	0.31	-0.33	-1.32067	-0.33	1.32067	CTGCCTGCTGAAGATGAAGTCTTACTACAGAAATTAAGAGAGGAATCAAGAGCTGTCTTTCTACAAAGAAAAAGCAGAGAACTGTTAGATAATGAAGAATTACAG	ACACCACCTATGATTGGAGAGGAAGCGATGATCAATTACGAAAACTTTTTGAAGGTTGGTGAAAAGGCTGGAGCAAAGTGCAA	GCAATTTTTCACAGCAAAAGTCTTTGCTAAACTCCTTCATACAGATTCATATGGAAGAATTTCCATCATGCAGTTCTTTAATTATGTCATGAGAAAAG	GATTTAGAAAACTACATATTGGAACTTATCCCTACGTTGCCACAATTAGATGGTCTGGAAAAATCTTTCTACTCCTTTTATGTTTGTACAGCAGTTAGGAAGTTCTTCTTCTTTTTAGATCCTTTAAGAACAG
chr15:34630162:34630265:-@chr15:34628802|34628868|34628887|34628953:34628611:-	SLC12A6	-6	-0.333333	3.9338	0.36	0.02	-0.33	-1.44051	-0.33	1.44051	GCGCTGCACTCGGTCACCGCGGGCTGCGGCGGCTGGGCGGGGCTTTCGGGCGCCCGCGGGACGGTTCCGCCCTCTCACTGCACCCCCGGGCTTCTCTTCGCAAG
chr14:52294386:52294525:+@chr14:52308224:52308290:+@chr14:52417368:52417483:+	GNG2	-2	-0.141414	1.26339	0.61	0.28	-0.33	-1.47111	-0.33	1.47111	AATTACACGCAGTGGAAAAGCAGCACCGTGGAGCTGGGTGATTCCTGAGCCCAACCTGTGCCTCTGGTCTAGGGGCATGCAGGGGAAATTGCAACCTCCAATGGAAAGAGAAGCAAGAGATGGTGTACCTTCAGGCAAAG	ACAAGAATCCCAGAGCATAGAAAAGTCACACAGCTAATTAAGTGTTGGAGCCCGGATTTGAACCCAG	TGTTTCTGAAAGATCTATCCAGCACTCCGATGGCCAGCAACAACACCGCCAGCATAGCACAAGCCAGGAAGCTGGTAGAGCAGCTTAAGATGGAAGCCAATATCGACAGGATAAAG
chr7:99817737:99818087:+@chr7:99818170:99818296:+	PVRIG	-5	0.0707071	3.43556	0.64	0.3	-0.33	-1.47595	-0.33	1.47595	GGACCCCGGAGGTGTGGGTTCAAGTTCGGATGGAGGCCACCGAGCTCTCGTCCTTCACCATCCGTTGTGGGTTCCTGGGGTCTGGCTCCATCTCCCTGGTGACTGTGAGCTGGGGGGGCCCCAACGGTGCTGGGGGGACCACGCTGGCTGTGTTGCACCCAGAACGTGGCATCCGGCAATGGGCCCCTGCTCGCCAGGCCCGCTGGGAAACCCAGAGCAGCATCTCTCTCATCCTGGAAGGCTCTGGGGCCAGCAGCCCCTGCGCCAACACCACCTTCTGCTGCAAGTTTGCGTCCTTCCCTGAGGGCTCCTGGGAGGCCTGTGGGAGCCTCCCGCCCAGCTCAGACCCAG	GGCTCTCTGCCCCGCCGACTCCTGCCCCCATTCTGCGGGCAGACCTGGCCGGGATCTTGGGGGTCTCAGGAGTCCTCCTCTTTGGCTGTGTCTACCTCCTTCATCTGCTGCGCCGACATAAGCACCG
chr1:155161974:155162101:-@chr1:155160639:155160707:-@chr1:155159931:155160020:-	MUC1	-2	0.232323	1.49631	0.68	0.35	-0.33	-1.49188	-0.33	1.49188	CTACCACAGCCCCTAAACCCGCAACAGTTGTTACGGGTTCTGGTCATGCAAGCTCTACCCCAGGTGGAGAAAAGGAGACTTCGGCTACCCAGAGAAGTTCAGTGCCCAGCTCTACTGAGAAGAATGCT	TTTAATTCCTCTCTGGAAGATCCCAGCACCGACTACTACCAAGAGCTGCAGAGAGACATTTCTGAAATG	TCTGGGGCTGGGGTGCCAGGCTGGGGCATCGCGCTGCTGGTGCTGGTCTGTGTTCTGGTTGCGCTGGCCATTGTCTATCTCATTGCCTTG
chr21:45228682:45232448:-@chr21:45226845:45227120:-@chr21:45225639:45226469:-	LOC284837	-4	-0.30303	2.3288	0.57	0.24	-0.33	-1.5875	-0.33	1.5875	AAGGAAGGAGGGTGACTGCAGAGACCGGCCCTGGGCAGCGGTACCAGGGGCACAGGGAGCCTGGCCCGGCCCATTGTCACTGGAATTCATGCCATGCAGACTTCTACATCAAAGGGAAACAAGGTCAGGAGGGCCGAGGGGTCCACGGCACTCCGCACCCACGGGGCCAGGCTGGCACAACGCCCCAACGCTGCAATCCTGGGAAGAGTCACACGCGCCCTCCCGGGACCCACGTGACCATCAAGGGAGTGTGGAGGACACATCCCTCGGGGGTGACGCCCCTGCAGATGGAGTTTCCCCATCTGTGCCACCCTTGCAAGGCCTGGGAAAGGCTGCGGGGCCAGGCGGCACCGGGCAAGCTGAGTGCCAGGTGGTGGTTGCAACACACCGGGCAAATCT…	ACCTTAATCTAGACAGATGGAGGGTGGCTGGCGGGACAGGTAGAGAACAGGCATGCGCTGTGCACACACTGCCCCAGCTCTGCCAGCTGAGAACACCTGTGAACAATGAGATCGGAATAGCAAGGGCCCAGCCAGATCGGCTTCTAAACACCACCCTCCCCTCACAGGAGCTAGAGATCTTCAGAGAAATGAGAGAATCTGAACAGGGCCCTAGGGCTGCAAACGACTTCACTGAGACAACCAAGGACTGAGGGTTCGAGGGTTGGACACAGTGAG	GCAGGCGAGTGGAACCACAGGTGCTTCCCGTCCTGGTCACAAAGTCAGAGTGGCTGGGCCAAGTGTCCTGAGAAGAGTCACCTCCTGGGATCCCATCAGCCTGGCCATAGCAGAACACCCAGACAGGGGCCCATCCCCGAGGCTCAACTCAACGCATGCAGCCACTGTAGAAAAGTCTGGAAAGTAGTTCTTCAACCGACTAGACATGGTGAGCCCAAAACCCAGCCATGACACTCCTAGGCATCTGCCCCAGAGGAATGAAAGCATCCATCCCCTGCAAACTCATCCTTACACAGCAGCGTGACTCAAGACGGCCAAAGGCGGAAACACCCCAAACGTCCATCAGTGGACAAACGGGCAGATGCAATGCACTGTCTGTACCGTGGGATGTCACTCAGC…
chr6:10802125:10802292:-@chr6:10797849:10798106:-@chr6:10796231:10796542:-	MAK	-3	-0.151515	1.78865	0.86	0.53	-0.33	-1.59253	-0.33	1.59253	AGTGACTGGCCAGAAGGATACCAGCTGGCATCCTCTATGAACTTCCGTTTTCCCCAGTGTGTTCCTATAAACTTAAAAACTCTTATTCCCAATGCCAGTAATGAAGCTATTCAGCTCATGACCGAAATGTTGAATTGGGATCCAAAGAAACGACCGACAGCAAGCCAG	CCCTGCTTTTTAGTGGAAGTGGAAAGACCTAATTAGGGAGAGAGGTTGGTTAAGTTGTAGAATATGAAGACCATTTAAAGTACCAAGCTGCCTTCTGTTCCTCTAAAAACTGCCCTTACACATGGGAGGAGTTAACTGTTGGTCAGGGCTATGTTCCCACCTATGTGGGGACTGGCTAAAGGCAGGAGGTTCAGGGGAACAGAGCTTGACCATCTTAAGGAACCCATCCCCCCAAAAATGACCAGCTACTTTGCCCAG	GCATTGAAACACCCATATTTTCAAGTTGGTCAGGTATTAGGCCCTTCGTCAAATCATCTGGAATCAAAACAGTCTTTAAATAAGCAGCTGCAACCATTAGAATCAAAGCCATCTTTAGTTGAGGTAGAGCCTAAGCCTCTGCCGGATATAATCGATCAGGTTGTTGGACAACCCCAGCCAAAAACTAGCCAGCAGCCACTGCAGCCCATTCAGCCGCCACAGAACCTGAGCGTCCAGCAACCTCCAAAGCAACAGAGTCAGGAGAAACCGCCACAAACGCTATTCCCGAGCATCGTCAAAAACATGCCAACT
chr2:136362376:136362586:+@chr2:136373722:136373763:+@chr2:136374238:136374327:+	R3HDM1	-5	-0.030303	3.03333	0.81	0.48	-0.33	-1.63836	-0.33	1.63836	GCTTCAAGCTCCCTGTAGAATTCGAAAATAACCTTTTCTAATGAGGATGTCTGATACTGTTACTGTAAAAGATGAAACTGCAACAATGAAGGATTTGGAGGCAGAAGTGAAAGATACAACCAGAGTTGAAAATCTTATCAAATCAGAAAACTATGGGAAGATTTTGGTAGAGAAGAATGAACATTGTATTGAGAACAATATAGATTTGCAG	CGGCCATTGCAGTCATTTGGACAGACAGGAAAAAGGTCTAAG	TCAAGCTCAAAGTTAAAGCTAGTTCGGAGCCTTGCAGTGTGTGAAGAATCTCCACCACCCCCTGCACCAGAGATATCACAGGAGAACCAG
chr5:127418427:127419299:-@chr5:127412639:127412785:-@chr5:127398066:127398192:-@chr5:127396836:127396936:-	FLJ33630	-6	0.424242	3.83785	0.71	0.38	-0.33	-1.67392	-0.33	1.67392	GATCCGGCCCTCCGCGGCTCCTGCGCGACCCCACGCAAAAGCGCCCCGTGCGAAGAGCGCGGCCAGCCAGTCCGCAAAGGGCCTCGGGCAGTGCGGGCAGCACGAACGGCGCGATCGGGGAGCAGGCGCGGCTACGCTCCGCCTCAGTGATGTCGCCGGGAGGATCTCCGCGCGGCTACCTCCTCTTCCGCCGCCTTCCTCCCACGCCTTCACCTCCCTCCCCCGCCGCGCTCTGCGGCGAAAAGGAGCGGGCTCCCAGGCCACCTCCCCTCTCTCCACCCAGGGGCCGCGCGTCAGTGGACCTGCAGCCCAGGCAACGGGGCTGCGGACGGCGCGCGTGCCCTGCCTCGCCTCACGCCGGTAGCTGATGCTCCCGCGGCAGCTGCCACCCCAGCGCCC…	ATTTTTAGGGCAGTTTTTAGTGTCATTATGTTGCTGCTACATATTTGGAAGATGGAACAAGCCCAGACAAAGGAGGATTCTTTTTTACTCATCTTAAATCCATTTTATTTTCCTTCATCTGAGCCCCTTAAAACTAATGTGTTACTG	TCGATTCACCATGATCTTGGCTGGCTGTCTTCTTCCTTCATGGCTGCTAGTAATGACAATTCAGTGGCTGTTTCTTCAGCTGTGCAAAGTTGGAACATGTTTGGGAGTTCAACGGCATTGGTTTCTG	GTGCAAGCGGTCTTCTCTGTCTTCTTTATGGCCAGTAAAATTCTCCAGAAGAGATTTATGGCAGCCTCACTCCCAGTAGTTTCTGCATTTAGTGAGATAAG
chr11:12886385:12886447:+@chr11:12900436:12900447:+@chr11:12901255:12901389:+	TEAD1	-6	0.424242	3.7419	0.39	0.06	-0.33	-1.71684	-0.33	1.71684	GTGTCTAGTCACATTCAGGTTCTTGCCAGAAGGAAATCTCGTGATTTTCATTCCAAGCTAAAG	GTAACAAGCATG	GATCAGACTGCAAAGGATAAGGCCCTGCAGCACATGGCGGCCATGTCCTCAGCCCAGATCGTCTCGGCCACTGCCATTCATAACAAGCTGGGGCTGCCTGGGATTCCACGCCCGACCTTCCCAGGGGCGCCGGGG
chr5:134305629:134305782:+@chr5:134310828:134311014:+@chr5:134331963:134332202:+	CATSPER3	-5	0.0505051	2.8793	0.56	0.23	-0.33	-1.75407	-0.33	1.75407	GAGGAACGATGATGAATGTCGGGCATTTGTGAAGAGAGTCATAATGAGCCGTTTCTTTAAGATAATTATGATTAGCACTGTCACATCGAATGCGTTTTTTATGGCCTTGTGGACCAGTTATGACATAAGGTACCGCTTGTTCAGACTTCTTGAG	GGTGGTGGTACAGCCATTGAAAATAACATGTATGAAAGCCCCTGGTTAACTGTGAAACTGAGAAATTATTAACACTTCTGGGAACTCCACTGAAGGTGCCGGGAAAGATGTGAGAGAGCCCTGATCTCTCACCTCTGGCTAACCTTGAGGCTCTGTGCAAGCAGGAAATGAAGGCTGAGGCAGAGTG	TTCTCGGAGATCTTCTTTGTGTCCATCTGCACATCTGAGTTGTCCATGAAGGTCTATGTGGACCCCATCAACTACTGGAAGAACGGCTACAACCTGCTGGATGTGATCATTATCATCGTTATGTTTTTACCCTATGCCCTCCGCCAGCTCATGGGCAAACAGTTCACTTACCTGTATATCGCTGATGGCATGCAGTCCCTGCGCATCCTCAAGCTTATCGGCTATAGCCAGGGCATCCGG
chr5:177651617:177651730:-@chr5:177650321:177650452:-@chr5:177649853:177649935:-	AGXT2L2	-7	0.474747	3.99329	0.55	0.22	-0.33	-1.87183	-0.33	1.87183	TGCGTATCACGGCCACCTGAGCTCCCTGATTGACATCAGTCCCTACAAGTTCCGCAACCTGGATGGCCAGAAGGAGTGGGTCCACGTGGTATGCACTGCCCAACTCAACAACAG	TGACATGCTCAGTTCTCTGGGTTGAGGCATCATCACCCTGGTGGCCATGTGGAGGATGGACTGGAAAAGGCATTCAGTTAGAAGACCTCTGCAGGAGTCCAAGGAAGAAACAGGCAAATCTGCAGGAGGCAG	ATTGCAGCCTTCTTCGCTGAGTCTCTGCCCAGTGTGGGAGGGCAGATCATTCCCCCTGCTGGCTACTTCTCCCAAGTGGCAGA
chr8:67344718:67344810:+@chr8:67355033:67355079:+@chr8:67356602:67356655:+	ADHFE1	-5	0.454545	2.68656	0.61	0.27	-0.33	-2.0303	-0.33	2.0303	AGCGACCCGAGGAGGGAAGAGGACTCCAAGCGCCATGGCCGCTGCCGCCCGAGCCCGGGTCGCGTACTTGCTGAGGCAACTGCAACGCGCAGC	CCCCTGGACTTTCACCTTCTGGGAAAACAACAGATTATGCCTTTGAG	ATGGCTGTTTCAAATATTAGATATGGAGCAGCAGTTACAAAGGAAGTAGGAATG
chr19:736019:736078:+@chr19:740352:740483:+@chr19:746285:748330:+	PALM	-9	-0.030303	3.84932	0.95	0.62	-0.33	-2.3302	-0.33	2.3302	ACAAGCGAGTCTCCAACACGCCCCTGAGGACGGTTGACGGCTCCCCCATGATGAAGGCAG	CCATGTACTCGGTTGAGATCACTGTGGAGAAGGACAAGGTGACAGGGGAGACCAGGGTGCTGTCCAGCACCACGCTGCTCCCTCGGCAGCCGCTCCCTCTGGGCATCAAAGTCTACGAGGACGAGACCAAAG	TGGTCCATGCTGTGGACGGCACCGCCGAGAACGGGATCCACCCCCTGAGCTCCTCCGAGGTGGACGAACTCATCCACAAAGCGGACGAGGTCACGCTGAGCGAGGCAGGGTCCACGGCCGGGGCGGCAGAGACCCGGGGGGCTGTGGAGGGGGCAGCCCGGACCACGCCCTCCCGGCGGGAGATCACCGGTGTGCAGGCACAGCCAGGCGAGGCCACGTCCGGCCCGCCGGGGATCCAGCCCGGCCAGGAGCCCCCGGTCACAATGATCTTCATGGGTTACCAGAACGTGGAGGATGAGGCCGAGACCAAGAAGGTGCTGGGCCTTCAAGATACCATCACGGCGGAGCTGGTGGTCATCGAAGACGCGGCTGAGCCCAAGGAGCCTGCACCACCCAACG…
chr2:173362703:173362828:+@chr2:173366500:173366629:+@chr2:173368819:173371181:+	ITGA6	-9	0.656566	4.0903	0.56	0.22	-0.33	-2.36085	-0.33	2.36085	GTTCGAGTGACTGTGTTTCCCTCAAAGACTGTAGCTCAGTATTCGGGAGTACCTTGGTGGATCATCCTAGTGGCTATTCTCGCTGGGATCTTGATGCTTGCTTTATTAGTGTTTATACTATGGAAG	TGTGGTTTCTTCAAGAGAAATAAGAAAGATCATTATGATGCCACATATCACAAGGCTGAGATCCATGCTCAGCCATCTGATAAAGAGAGGCTTACTTCTGATGCATAGTATTGATCTACTTCTGTAATTG	TGTGGATTCTTTAAACGCTCTAGGTACGATGACAGTGTTCCCCGATACCATGCTGTAAGGATCCGGAAAGAAGAGCGAGAGATCAAAGATGAAAAGTATATTGATAACCTTGAAAAAAAACAGTGGATCACAAAGTGGAACGAAAATGAAAGCTACTCATAGCGGGGGCCTAAAAAAAAAAAGCTTCACAGTACCCAAACTGCTTTTTCCAACTCAGAAATTCAATTTGGATTTAAAAGCCTGCTCAATCCCTGAGGACTGATTTCAGAGTGACTACACACAGTACGAACCTACAGTTTTAACTGTGGATATTGTTACGTAGCCTAAGGCTCCTGTTTTGCACAGCCAAATTTAAAACTGTTGGAATGGATTTTTCTTTAACTGCCGTAATTTAACTTT…
chr11:35211382:35211612:+@chr11:35229652:35229756:+@chr11:35231512:35231601:+@chr11:35232793:35232996:+	CD44	-3	-0.0909091	2.99862	0.44	0.13	-0.32	-0.970143	-0.32	0.970143	CTATTGTTAACCGTGATGGCACCCGCTATGTCCAGAAAGGAGAATACAGAACGAATCCTGAAGACATCTACCCCAGCAACCCTACTGATGATGACGTGAGCAGCGGCTCCTCCAGTGAAAGGAGCAGCACTTCAGGAGGTTACATCTTTTACACCTTTTCTACTGTACACCCCATCCCAGACGAAGACAGTCCCTGGATCACCGACAGCACAGACAGAATCCCTGCTACCA	ATATGGACTCCAGTCATAGTATAACGCTTCAGCCTACTGCAAATCCAAACACAGGTTTGGTGGAAGATTTGGACAGGACAGGACCTCTTTCAATGACAACGCGTA	AGCAGAGTAATTCTCAGAGCTTCTCTACATCACATGAAGGCTTGGAAGAAGATAAAGACCATCCAACAACTTCTACTCTGACATCAAGCA	ATAGGAATGATGTCACAGGTGGAAGAAGAGACCCAAATCATTCTGAAGGCTCAACTACTTTACTGGAAGGTTATACCTCTCATTACCCACACACGAAGGAAAGCAGGACCTTCATCCCAGTGACCTCAGCTAAGACTGGGTCCTTTGGAGTTACTGCAGTTACTGTTGGAGATTCCAACTCTAATGTCAATCGTTCCTTATCAG
chr15:43622872:43623057:+@chr15:43624098:43624198:+@chr15:43625509:43625632:+	ADAL	-4	0.333333	4.23549	0.79	0.47	-0.32	-1.0231	-0.32	1.0231	AGCCAGTGCTAAGTTCGCTTGCGGCTGACCTTTCTTTGGAATGTCGTGAGTTCCATTTGTCCCAGAATACGGTCCGCTACCGCTGTGACATGAGTGTTAGGGAAGGCGGGTTGTCACGTTTCTACAAGCCTTCCAGTCAAAAGGGAAACCTTGCCTAAGTCCTTGTAGTTGAGAAATCTCTAAGAG	GTGGAAGCAAATACTGCACATGCGTGTTGGTCCTGTGAGGGAAACCAGCTAGTGGAGAGGGAGAGGTTGAAGGAACAGAAAAATGAGAAGACAACTCACTG	GAGGCTGAAGTGGGAGGATCGCTTGAGTCTGGAAGCTTGAGACTGCAGCAAGCTGTGATCGTGACACTGCACTCCAGCCTGGGCAACAAAGTAAGATCCTGTCTCAAAAGAAAAAAAAAAAAAG
chr8:144441434:144441574:-@chr8:144427086:144427151:-@chr8:144413394:144413509:-	TOP1MT	-1	-0.010101	0.79766	0.51	0.18	-0.32	-1.241	-0.32	1.241	AGTGACGGCTTTGGATGCGCTTTGCCCCAGGGCCTTTCTTCCCGGAGTTGGCCTTTTCCCTGCCCTTCTCTTCTCCTGGCGTGGTGACCTGCCTCCCTTCTCCTGGATCGCTTTGCTGGCAGCCACCTTGTAACACCTCAG	ACTGCAGCCCGTGCTGATGACTGTGGCTGTGATGAATTCGTGCCTGTGACCACAGCTGCTCTCCAG	GTGGGAGAAGGAGAAGCACGAAGACGGGGTGAAGTGGAGACAGCTGGAGCACAAGGGCCCGTACTTCGCACCCCCATACGAGCCCCTTCCCGACGGAGTGCGTTTCTTCTATGAAG
chr1:202302463:202302365:-@chr1:202302221:202302138:-	UBE2T	-1	0.040404	0.815496	0.81	0.49	-0.32	-1.27579	-0.32	1.27579	GGTGCTTGGAGACCATCCCTCAACATCGCAACTGTGTTGACCTCTATTCAGCTGCTCATGTCAGAACCCAACCCTGATGACCCGCTCATGGCTGACATAGTAAATATCCCCATTTTCCTCTGCAACACATATCCTACCTTGTCTATACCGCTAACTCTCCCTGTGTGAGGATAGCTGCAGCAGCTCTAACCACTGCAAATCATGTTTTTCTCCATTAACTCTTTTCTTTGATTTCATCTCAGTCCTCAGAATTTAAATATAATAAGCCAGCCTTCCTCAAGAATGCCAGACAGTGGACAGAGAAGCATGCAAGACAGAAACAAAAG	TCCTCAGAATTTAAATATAATAAGCCAGCCTTCCTCAAGAATGCCAGACAGTGGACAGAGAAGCATGCAAGACAGAAACAAAAG
chr15:73470648:73470768:+@chr15:73528628|73528688:73528847:+	NEO1	-6	-0.0606061	4.22072	0.73	0.41	-0.32	-1.4072	-0.32	1.4072	AAGGAACATAATCTTCAAGTTTTGGGTCTGGTGAAATCAGATGAAGGGTTCTATCAGTGCATTGCTGAAAATGATGTTGGAAATGCACAAGCTGGAGCCCAACTGATAATCCTTGAACATG	CACCAGCCACAACGGGACCACTGCCTTCAGCTCCTCGGGATGTCGTGGCCTCCCTGGTCTCTACCCGCTTCATCAAATTGACGTGGCGGACACCTGCATCAGATCCTCACGGAGACAACCTTACCTACTCTGTGTTCTACACCAAGGAAGGGATTGCTAG
chr18:47389597:47389697:-@chr18:47383183:47383260:-@chr18:47379819:47380017:-	MYO5B	-2	-0.030303	1.34431	0.44	0.13	-0.32	-1.46521	-0.32	1.46521	GAGCCGAACATTAATGCCAGATCAAGTTGGCCTAACAGTGAAAAGCATGTTGACCAGGAGGATGCCATTGAGGCCTATCACGGGGTCTGCCAGACAAACAG	CAAGACTGAGGATTGGGGATATTTAAATGAAGATGGAGAACTCGGCTTGGCCTACCAAGGCCTAAAGCAAGTTGCCAG	GCTGCTGGAGGCTCAGCTGCAGGCCCAGAGCCTGGAGCATGAGGAGGAGGTGGAGCATCTCAAGGCTCAGCTCGAGGCCCTGAAGGAGGAGATGGACAAACAGCAGCAGACCTTCTGCCAGACGCTACTGCTCTCCCCAGAGGCCCAGGTGGAATTCGGCGTTCAGCAGGAAATATCCCGGCTGACCAACGAGAATCTG
chr1:39901230:39901433:+@chr1:39902154:39902162:+@chr1:39903449:39903680:+	MACF1	-7	-0.707071	4.19536	0.71	0.39	-0.32	-1.49997	-0.32	1.49997	CAATTAAGGGAATCTATTGCTGAACACAAACCTCATATTGACAAACTACTAAAGATAGGCCCACAACTAAAGGAATTAAACCCTGAGGAAGGGGAAATGGTGGAAGAAAAATACCAGAAAGCAGAAAACATGTATGCCCAAATAAAGGAGGAGGTGCGCCAGCGAGCCCTGGCTCTGGATGAAGCCGTGTCCCAGTCCACACAG	ATTACAGAG	TTTCATGATAAAATTGAGCCTATGTTGGAGACACTGGAGAATCTTTCCTCTCGCCTGCGTATGCCACCACTGATCCCTGCTGAAGTAGACAAGATCAGAGAGTGCATCAGTGACAATAAGAGTGCCACCGTGGAGCTAGAAAAACTGCAGCCATCCTTTGAGGCCTTGAAGCGCCGTGGAGAGGAGCTTATTGGACGATCTCAGGGAGCAGACAAGGATCTGGCTGCAAAAG
chr13:45953330:45953470:+@chr13:45954035|45954061:45954136:+	LOC100190939	-2	0.10101	1.3295	0.66	0.35	-0.32	-1.5803	-0.32	1.5803	GCTCCGGTAGATTGCAAATGACCTGCTTTCTTTCTGTTCCCGGGTGGCATCGACCCGTCGGAGAGTAAATCCCAAGTAAGGTACCTGCCGTTGGCAGATTTGAGCTTTCTTCTTGGACACCTAATACCCACAGTCCTCCAG	TAAATCCCAAGCAAGGTACCTGCCGTCAGCAGATTTGAGCTTTCTTCTTGGACACCTAATACCCACAGTCCTCCAG
chr3:17665341:17665405:-@chr3:17603511:17603634:-@chr3:17588508:17588568:-@chr3:17549966:17550097:-	TBC1D5	-3	-0.020202	1.80336	0.72	0.4	-0.32	-1.65236	-0.32	1.65236	TGATATCAGTATCAAGATAAAAGTTTGGAATGGGAGAAAAATTCTCAAAGCCTGAAAGAAAATCT	AGATGGGGTCTCACTCTGTCATCCAGGCTGGAATATAGTGGCACAATCATAGCCCATTGTAGCCTCCATCTCAAGGACTCAGGGGATCCTCCCTTCTAGGCCTCCCAAGTAGCTGGGATTACAG	CCCCCTGCTGCTGTTGATTACACCTAGATCTGCTACTGATTGGAACTGTTAAAAGGCAAAG	GTAGTTACTTTTGGTGACGCTGTCCAGTTCCCACAATGTATCATTCCTTATCTGAAACTAGACATCCTCTGCAGCCAGAAGAACAAGAAGTAGGCATTGACCCCTTGTCCAGTTACTCTAACAAGTCTGGAG
chr11:66526514:66526567:+@chr11:66529550:66529921:+@chr11:66555631:66555740:+	C11orf80	-2	-0.121212	1.085	0.55	0.23	-0.32	-1.7316	-0.32	1.7316	TTGCTTCTGCAGGAAGCCTTTTTGGTGGCATGGTCCTCAAGAAGTTCCTAAAAG	TTCCAGCTCCCAAACTCCAGACATCTTAGGAAGGGTTTTATGCTTCTGGATTTTCCTTTCCTCCTGAATTTCATCACTCAGGAAATCAATCAAAGCTTTGTCTCCTTCGCACGCCACACCCACAGCCGGAGGTGCAGGGCCCGCGAGGCCGCAGGGGGCCCGGCCGCAGAACACGCGCGCAAACTGAGCAGCCTGAAGGGCGGGCGCACAGCCGGGGCGCCGGCCAGGAGCTGCCGGAAAGGCGGGGCGGGCCCCGGGGGTGTGGAAGCCGGCGACGCAGAAGCCCAGCATATGGGGCACTCAGCGCAGCAGTGGCAGCATGGCGGAGAGGACTGCGAACATGTGCGGATGCAAAGGACAACCCAGGCCTAG	AAATACAGTCCATACTGCCCGGAATCTCTGCAAAGCTGACTTGGACTTCAGAGGAAGGCAGCTATTCTCAGGATATGACAGGGGTAACACCCTTCCAGATGATTTTTGAG
chr21:36041688:36043061:+@chr21:36078325:36078378:+@chr21:36079578:36079687:+	CLIC6	-6	0.0909091	3.27553	0.38	0.06	-0.32	-1.85952	-0.32	1.85952	ATGGCCGAGGCCGCGGAGCCGGAGGGGGTTGCCCCGGGTCCCCAGGGGCCGCCGGAGGTCCCCGCGCCTCTGGCTGAGAGACCCGGAGAGCCAGGAGCCGCGGGCGGGGAGGCAGAAGGGCCGGAGGGGAGCGAGGGCGCAGAGGAGGCGCCGAGGGGCGCCGCCGCTGTGAAGGAGGCAGGAGGCGGCGGGCCAGACAGGGGCCCGGAGGCCGAGGCGCGGGGCACGAGGGGGGCGCACGGCGAGACTGAGGCCGAGGAGGGAGCCCCGGAGGGTGCCGAGGTGCCCCAAGGAGGGGAGGAGACAAGCGGCGCGCAGCAGGTGGAGGGGGCGAGCCCGGGACGCGGCGCGCAGGGCGAGCCCCGCGGGGAGGCTCAGAGGGAGCCCGAGGACTCTGCG…	GTAAAACTTACTGCATTAGGCTGTTCTCGCATTGCTATAAAGAAATACCTGAGA	GCTGGTTATGATGGTGAGAGTATCGGAAATTGCCCGTTTTCTCAGCGTCTCTTTATGATTCTCTGGCTGAAAGGCGTTATATTTAATGTGACCACAGTGGACCTGAAAAG
chr16:66600294:66600497:+@chr16:66605054:66605173:+@chr16:66611032:66611105:+@chr16:66612750:66613038:+	CMTM1	-3	-0.040404	1.58222	0.47	0.15	-0.32	-1.87053	-0.32	1.87053	CGAGAGCCGGGTGCACGCGCCGGGGAGGTAGCCAACAGCCGTTGGGACGCGACGCTGGTTCCCAGGGGAGAGCCAGCCGCTGCCGCGGCACTGGTTCAGACGGCCAGGCCCTAGGGACCCACCATGGATCCTGAACACGCCAAACCTGAGTCATCCGAGGCACCTTCAGGGAACTTGAAACAACCGGAGACTGCCGCAGCCCTG	GAAGCAGACAAAGCAAATATGAGCAACTTTAATTGAACATGTGGAAGACCCTTTTAGTTATGGAGAGGTTTCTCAGGGGAAACTCAAATCTCTGTCCGTGGAAATTTTCAAGAAGGGAAG	CTGTGTTCCTTTCAGTAGTTGCCATCTTGGCCATGCAAGAAAAGAAAAGAAGGCATTTACTCTATGTCGGGGGG	CGGTAATCGTGTGTTGCATCGATGCGTTTGTGGTCACCACGAAGATGAGGACCAACTTGAAAAGATTCCTGGGAGTCGAAGTTGAAAGGAAGCTTTCCCCCGCCAAGGACGCCTACCCCGAAACCGGCCCCGACGCCCCGCAGAGGCCCGCCTGAAGCCAGCCCGGCGCCCTAGCAGATGCACGTGTCTGTCGAATCGCTGCCTCCGAGCCCACCCCCGAGCTCGCATGCTGTCACCCATTCCAGCCTAAATGTGACCATAAAATTAGGGCTGCTGCTTTTATCGAGAA
chr5:127418427:127419299:-@chr5:127417665:127417883:-@chr5:127398066:127398192:-@chr5:127396836:127396936:-	FLJ33630	-8	-0.676768	3.61486	0.68	0.35	-0.32	-2.02587	-0.32	2.02587	GATCCGGCCCTCCGCGGCTCCTGCGCGACCCCACGCAAAAGCGCCCCGTGCGAAGAGCGCGGCCAGCCAGTCCGCAAAGGGCCTCGGGCAGTGCGGGCAGCACGAACGGCGCGATCGGGGAGCAGGCGCGGCTACGCTCCGCCTCAGTGATGTCGCCGGGAGGATCTCCGCGCGGCTACCTCCTCTTCCGCCGCCTTCCTCCCACGCCTTCACCTCCCTCCCCCGCCGCGCTCTGCGGCGAAAAGGAGCGGGCTCCCAGGCCACCTCCCCTCTCTCCACCCAGGGGCCGCGCGTCAGTGGACCTGCAGCCCAGGCAACGGGGCTGCGGACGGCGCGCGTGCCCTGCCTCGCCTCACGCCGGTAGCTGATGCTCCCGCGGCAGCTGCCACCCCAGCGCCC…	AGTCGGGGTTTCACCGTGTTAGCCAGGATGGTCTCGATCTCCTGACCTCGTGATCCGCCCACCTCCGCCTCTCCAAGTGCTGGGATTACAGGCATGAGCCACCGCGCCCGGCCCTTGTATTTTTAAACTTTGACTTTATGGAGACGAACACCATCGTTTGCTGAACACTTGAAACATGATGAAAGAGCCACAGAGTTGGCAGAACTGTTTGAAAATGCT	TCGATTCACCATGATCTTGGCTGGCTGTCTTCTTCCTTCATGGCTGCTAGTAATGACAATTCAGTGGCTGTTTCTTCAGCTGTGCAAAGTTGGAACATGTTTGGGAGTTCAACGGCATTGGTTTCTG	GTGCAAGCGGTCTTCTCTGTCTTCTTTATGGCCAGTAAAATTCTCCAGAAGAGATTTATGGCAGCCTCACTCCCAGTAGTTTCTGCATTTAGTGAGATAAG
chr12:104703537:104703728|104703877:+@chr12:104705068:104705190:+	TXNRD1	-4	-0.252525	3.70733	0.82	0.51	-0.31	-1.01083	-0.31	1.01083	TGCTTTGTATTGAAGGAGGAACCTTGGCCATAATGCCAGTTGATGACTACTGGCTGTGTTTACCAGCCTCTTGTGCTAGACCTTTTGTGCAGACTGTCAGAGTGGTGCAGTCTTGCCCCCACTGTTGCTGGTTTCCAGGTGTTCTCCCTTCAGTCCCTGAGCCACTACGTATGCCCGCCATGCTGCCAACAGGTAGCCACAGTGCTGTGCTTCCTCCTTCACATTGCTCCACCGCACCCCCTTCCACATCCCAAGAACCTTCTTCTTCCGCTGACCCCAAGCTCTGCCTTTCACCCCCTACATCTGATAGTAGGCAAGAGAGAAATGTGCAGTTTGGGCTG	GCTTATCAGGAGGGCAGACTTCAAAAGCTACTAAAAATGAACGGCCCTGAAGATCTTCCCAAGTCCTATGACTATGACCTTATCATCATTGGAGGTGGCTCAGGAGGTCTGGCAGCTGCTAAG
chr14:75415210:75415286:-@chr14:75413436:75413651:-@chr14:75413082:75413111:-	PGF	-4	0.161616	3.3806	0.65	0.34	-0.31	-1.23103	-0.31	1.23103	CTCCTAAAGATCCGTTCTGGGGACCGGCCCTCCTACGTGGAGCTGACGTTCTCTCAGCACGTTCGCTGCGAATGCCG	CCACAGCCCTGGGAGGCAGAGCCCAGACATGCCTGGTGACTTCAGGGCTGATGCTCCCTCCTTCCTCCCACCCCGTCGCTCACTCCCCATGTTGTTCCGGATGGAGTGGGGCTGTGCCCTGACAGGCAGCCAGTCCGCTGTCTGGCCATCATCTCCTGTCCCTGAGGAAATTCCCAGAATGCACCCTGGAAGGAACGGAAAAAAGCAGCAAAGAAA	GCCTCTGCGGGAGAAGATGAAGCCGGAAAG
chr8:145065201:145065356:-@chr8:145060603|145060606:145060526:-	PARP10	-1	0	0.778499	0.67	0.36	-0.31	-1.28452	-0.31	1.28452	AGACAAGGAACAGTGGAACAGTTGGCTTGACGACAGCGTCGGGACCCAGCCCTGCGCAACTCCACCTGCTTCTGGGAACCCAGGGGGAAGCAAGGGAAGACCGTGACCTTTGCCCCGGGCTGTGGGGAGCCCCGGAGCCTGGGCCCGGAGAAGCGC	CAGGGTTAGGCTTGCTGAGGGGCAGGCACAGGAGTCCTGGCTGAGCTCATGGCCTGAGGCTGCCTAGCGGCCACGGGGAAT
chr5:76435074:76435142:+@chr5:76441942:76442987:+@chr5:76443477:76444176:+	LOC728723	-4	0.212121	3.10839	0.76	0.44	-0.31	-1.35508	-0.31	1.35508	ATTTCTTGCTAGGCCAGCAGGAGCCAGGCCGTGGCCTGCTGACTGCATCTGCCAGATGACTACCAATGT	TTTTATAGATTGAGAGGAACTACGCTCAAGGAGCCTCATGCATACCTGGACCTGATTTAAATGATGAGATGCTGGACTTCAAGCAGATGCTGTAATGATATGAGGTTCTCAGGGACCTTGGGAAATAGTAAATGTATTTTGTGTGTGAGAGGGACACAAATCATTGGAGGCCAAAAGGGTGAACTGAGGACAGATGCTAGGGTAGCTCCCACAATCCCCACCTCCTGGTTTCACCCTTGTGGGATCTCGCCATGAGTGTGGATGGAACCTGTGATTTGCTTCTAACTAGTAGAATTTGGCAAAAAATGATGAGATATATGTGATTATGTTTACATGATTATATTATATAAGATTCTGAGTACATTGAGCTGCATAGAGAGAGCACGGGGGCAAGTGAGA…	GAGATTCTCTCTCCCTTGCTGTCTTTGAAAAAGCAAGTTGCCATGTGAAGAGGGCCATATAGCATAGGAGCTGAAGGCAGCCTCCAACTGACGGCAAGAAAATGAGGTCCTCAGTCTGACAACCTGCAAGAAACTGAATGTTCTAAAAGCCACATGAGCTTGGGAGCAGATCTGACCCCAGCCAAATCTCTGAAGTCCGCAGGCAGGAAATGAAGATCAGAAAAAGGCTATTGTCTCATGAATATGAGCCAGACTCCACAGAAGCTGGAGTCCTTCATTATGGAGCTAAACACATACACCTGGCTTAGGAGTCAGAAAAACTGAAAGAGAATTCAGGGAAGTAGAGAAATTGCAAGCCCAGATGCTGCTTCATACCAAAGAAGCAAGTCAGCAGGTCAG…
chr3:197670922:197670628|197670649:-@chr3:197665531:197665646:-	IQCG	-6	-0.121212	4.26229	0.69	0.38	-0.31	-1.37926	-0.31	1.37926	AGACAGCCTGGAAGACTCAAACCTTCCTCCAAAAGTTTGGCATTCTGAGATGACGGTGTCAGTGACAGGCGAACCACCTAGTACCGTAGAAGAAGAAGGAATACCTAAAGAAACAGACATAGAAATCATCCCAGAAATCCCGGAAACTCTAGAGCCACTGTCCCTTCCAGATGTGCTGAGGATCTCGGCAGTTCTGGAGGACACCACAGACCAGCTCTCTATTCTGAACTACATCATGCCCGTTCAGTACGAAGGGAGACAGAGCATCTGCGTG	CAGAGAAATGAATCTAGAAGGAACGAATCTAGACAAACTTCCAATGGCCTCAACAATCACAAAAATACCCAGTCCGTTAATAACTGAGGAAGGACCCAACTTGCCAGAAATCAGAC
chr19:37098454:37098524:+@chr19:37100804|37100829:37100955:+	ZNF382	-4	0.373737	3.17053	0.6	0.29	-0.31	-1.3795	-0.31	1.3795	GACTGTTTCTTTTTCCAAAAGAGGAGCTCAAAAGAGAAAGTTCATCTAGAAATCTCAAAGCCATGTCTCAG	GGATCAGTGTCATTCAAGGATGTGACTGTGGACTTCACCCAGGAGGAGTGGCAGCAACTAGACCCTGCTCAGAAGGCGCTTTACAGGGATGTGATGTTGGAAAACTATTGCCACTTCGTATCTGTGG
chr7:90034833:90034922:+@chr7:90041321:90041363:+@chr7:90041958:90045268:+	CLDN12	-5	0.292929	3.8251	0.58	0.27	-0.31	-1.38374	-0.31	1.38374	GCTCAGATTATTGCTACTCTGTATTCAGATCTTCATGTGTCTCTTCTAAGCTGAATAAAGCTGTTTTGGAACTGTCAGGTACCTCAAAGC	ATGAAGAAAACGAGGCACAGGGAAGTTCTGAATCTGGCCCAAG	TCTGACTGACAGTACTCCACAAGCTTGCCTGCCATGGGCTGTCGGGATGTCCACGCAGCCACAGTCCTTTCCTTCCTGTGTGGAATCGCCTCAGTAGCAGGCCTCTTTGCAGGGACTCTGCTTCCCAACTGGAGAAAATTACGATTGATCACATTCAACAGAAACGAGAAGAACCTGACTGTTTACACAGGCCTGTGGGTGAAATGTGCCCGGTATGACGGGAGCAGTGACTGCCTGATGTACGACACTACTTGGTACTCATCAGTTGACCAGCTGGACCTGCGTGTCCTCCAGTTTGCCCTACCCCTCAGCATGCTGATCGCCATGGGTGCCCTGCTGCTCTGCCTGATTGGAATGTGCAACACTGCCTTCAGGTCCTCGGTGCCCAACATCAAACTG…
chr4:79584072:79584126|79584165:+@chr4:79601915:79605655:+	LOC100505702	-2	0	1.42843	0.61	0.3	-0.31	-1.40014	-0.31	1.40014	TCATGTGCCTGGGAAAGATTGATGCCAGCTCCAGAAAGGCATCCGAATGGTCTAAGTAATGCCATCCATCTGTCAGTAATAGATTCAGAAATGG	AATTCTGGAGGAAAGTGGCTCTGGGAATTGAACAGTGGCTCAGTGATGTTGGGGCCACCAAGTCTGCAATTCTCCCTACCTGTTCTTCATGGTTGTAAGATGACTGCTGCAATTCTCGGCATCATGTGCATGTTAATGTCAGGAGGAAGAAAGGAAGAGGGAGCACTGGGATGTTACATTCATTTTGTCAGGAAAAGCAAAGCCTTTCCAGACAGCTCCGAAACTTGCTTACCTCTCATTGGCCAGCACCATCACTTGACCACTTGTCCACTCCTAGCTGCAAGGAAAGTGGCAAAGTAGAAGGTATTTGAGAATGTCTGCTGGGTTAGCCAAAACAATAGTGACTTCTACACCCAATTTTCTGGGCACTGCAGAAGTATCCTTGAGTCCTATGTGATC…
chrX:46387785:46387880:-@chrX:46360767|46360770:46357160:-	ZNF674	-2	-0.0808081	1.29238	0.47	0.16	-0.31	-1.48501	-0.31	1.48501	GGCATCTAGTTGGGAAGCCAGATGTGATCTTCAGGTTGGGACCAGGTGACGAGTCCTGGATGGCAGATGGAGGGACCCCGGTACGGACCTGTGCAG	AAGTCTGGGAAGTTGACGAGCAGATAGATCACTACAAGGAAAGCCAAGACAAATTTCTGTGGCAAGCTGCATTCATAGGCAAGGAAACACTGAAGGATGAAAGTGGTCAAGAATGTAAAATATGTAGAAAAATCATTTATCTCAACACAGACTTTGTTTCTGTAAAACAAAGACTCCCTAAATATTATTCATGGGAAAGGTGTTCAAAACATCATTTAAACTTTCTTGGTCAAAATAGAAGCTATGTAAGAAAGAAAGATGATGGATGTAAGGCATATTGGAAAGTATGCCTCCATTATAATCTTCATAAAGCTCAACCTGCAGAGAGATTTTTTGACCCTAATCAACGAGGGAAAGCCCTCCACCAAAAGCAAGCCCTTAGAAAAAGTCAGAGAAGTC…
chr1:53267764:53267811:+@chr1:53271143:53271196:+@chr1:53273509:53273597:+@chr1:53279208:53279405:+	ZYG11B	-2	0.040404	1.31748	0.78	0.47	-0.31	-1.54872	-0.31	1.54872	TCTTTCCCAACTGAGTCATCCATTCAGCAGAAAGTTCTAGGACTTTTG	GGTTAATATGATTATTTGATACAGAAGTTGGCTCAGGTCATCTGAAACGGAAAG	TGTGGATCTGCTGATGATGAATTCTTCAGCTTTTGTCTGACTGAAAACATCTTTACTTAACCTTTGTTTTTGAAAGATACTTTTACCAG	AACAATATAGCTGAAGTACAAGAATTACATTCTGAATTAATGTGGAAAGATTTTATAGACCACATCAGTAGTCTCCTACACAGTGTGGAAGTGGAAGTCAGTTACTTTGCAGCTGGAATTATTGCCCATTTAATATCCAGAGGTGAACAAGCTTGGACATTGAGTCGTAGCCAGAGGAATTCTCTGCTGGATGATTTG
chr7:155539280:155539359:+@chr7:155556503|155556506:155556712:+	RBM33	-2	0.131313	1.31538	0.44	0.13	-0.31	-1.6203	-0.31	1.6203	ATTGCAGAAGATTCTTCCATAAAGAAGTGATCTGTAGAACACTTGCTTCTTTATCCCACCATATAGTCTTATTAGTTGTG	GGAGGAGAGAGCGATGGCTTTTTTCACCCAGAAGGCCAGCCCCAGCGGCTTCCCCAGCCTCCGGAAGTGGGACCACAGCCTGCCCGCAAGGTGACGCTGACCAGGGGGGGCCTCCAGCAGCCCCCACATCTGCCAGCGGGGCCCCACGCACACTCGCCTGTCCCTCCAGGGATCAAAAGCATCCAAGGAATTCACCCGGCGAAGAAG
chr2:220307830:220308162:+@chr2:220308747|220308752:220308781:+	SPEG	-2	0.191919	1.32327	0.47	0.16	-0.31	-1.65644	-0.31	1.65644	AAAACCGGCCATTCCCGCCGGGCCTTTGGCCGACTCACCCATGGTGCGTGGACCGTGGGCGTCCTTGCTCTAGCCCATGCCTACTCCTCCTCTTGGTCCCTGTCCCTCTGTGAGGCATCGAGTTCCTGAAGACAGCCCATGAGATGTGGAACCCTCCCACTCACCCCCACACTTATCTACCACCCACCCGACCAGGCCCCCTGTGCCCTACAGCTGAGAGAGGACCCAGCAGAAGGGAGGGCGGCTCACTAGCACACCCCTGCATGGACTGGGTGCCCTGTTCTCCATGTGAGGCCTAATGGGAAGGAGTTCATTGCCATGCTTTGGCAACCA	TTTTCCGCTCCTGCAGAAAGCAAAGTTACG
chr14:65544631:65544754:-@chr14:65544281:65544361:-@chr14:65544062:65544146:-	MAX	-6	0.30303	3.55464	0.32	0.01	-0.31	-1.77319	-0.31	1.77319	GCATCCCGGGCCCAAATCCTAGACAAAGCCACAGAATATATCCAGTATATGCGAAGGAAAAACCACACACACCAGCAAGATATTGACGACCTCAAGCGGCAGAATGCTCTTCTGGAGCAGCAAG	GTGCTCTGCCTGCAGTAGGGATCACACCTGGCATCAGGTGTCTGAAAAGAGCTTTGAGGTCCTTGGAGTGGAATGTGCTGT	GGGAAAGCGAGAGCTGATCAAGTTCTTTGTTCCTGGGGAATTCACTTCTCTTCCTCCCTCATGGAAGATGCAAGTAAAAGGAAAT
chr15:86201768:86201821:+@chr15:86205619:86205684:+@chr15:86207794:86207986:+	AKAP13	-6	-0.292929	2.90681	0.6	0.29	-0.31	-1.96334	-0.31	1.96334	TTCAATGCGAGTTCTTGGGGATGTTGTCAGGAGACCTCCCATTCATAGGAGAAG	TATGAGCTGGTGCCCCTCTGGTGTGCAGTACTCTGCTGGCCTGAGTGCTGACTTTAATTACAGAAG	TTTCAGTCTAGAAGGCTTGACAGGAGGAGCTGGTGTCGGAAACAAGCCATCCTCATCTCTAGAAGTAAGCTCTGCAAATGCCGAAGAGCTCAGACACCCATTCAGTGGTGAGGAACGGGTTGACTCTTTGGTGTCACTTTCAGAAGAGGATCTGGAGTCAGACCAGAGAGAACATAGGATGTTTGATCAGCAG
chr3:134205047:134205398:+@chr3:134206861:134206932:+@chr3:134214138:134214206:+	CEP63	-6	-0.0808081	3.00396	0.44	0.13	-0.31	-1.97046	-0.31	1.97046	AACGGCGGGAAGGCTCAGGGGCGTGCTTGCGGCAACCCTGTAACCGCCGGTGCGCAAGTTGGAGGGGCAAGGGGCTGCCGTGTCCTGGTCTGGAGGCGGCCCAGGCTGCCTTGGTGATTCTGGCTTCGCGGCCTCATGGCTTGCGGCCGGTTTGCGCAACGGCCTGCGAACCACCAGGCGCGTCCCCGCCGGCTTGGGTCCGCCCCGAAGCCCAGTCCCTCGGCCTGGCCCGCTATGCCCTGCACACTGGCGGAGTCTGGCGTGGCGCAGCCCGGCGTGGGGTTCGGCCCCGCCAGGTGGTCAGCCCTTCCTCGGAGTCCAGGTGGCTGGGGGCGCTTCGGAGAGTGGCCAG	GGGCCCCCAAACCCGGGGCCGCAGAGCAGTACCAGTCCGTGGCCTGTTAGGAACCAGGCTACAGAGCAGGAG	TTGCCAAAACAAAGGGGATTTGGTGATGGAGGCTTTGTTAGAAGGAATACAAAATCGAGGGCATGGTGG
chr2:39222264:39222528:-@chr2:39216411:39216455:-@chr2:39214614:39214732:-	SOS1	-8	-0.171717	3.94159	0.58	0.27	-0.31	-1.98607	-0.31	1.98607	CCAAAAAAATATAGCTATCCCCTAAAATCTCCTGGTGTTCGTCCATCAAACCCAAGACCAGGTACCATGAGGCATCCCACACCTCTGCAGCAGGAGCCAAGGAAAATTAGTTATAGTAGGATCCCTGAAAGTGAAACAGAAAGTACAGCATCTGCACCAAATTCTCCAAGAACACCGTTAACACCTCCGCCTGCTTCTGGTGCTTCCAGTACCACAGATGTTTGCAGTGTATTTGATTCCGATCATTCGAGCCCTTTTCACTCAA	GCAATGATACCGTCTTTATCCAAGTTACTCTGCCCCATGGCCCAA	GATCTGCTTCTGTATCATCTATAAGTTTAACCAAAGGCACTGATGAAGTGCCTGTCCCTCCTCCTGTTCCTCCACGAAGACGACCAGAATCTGCCCCAGCAGAATCTTCACCATCTAAG
chr19:6744811:6745005:+@chr19:6746040:6746207:+@chr19:6746463:6746572:+	TRIP10	-9	1.0101	3.79658	0.81	0.5	-0.31	-2.63661	-0.31	2.63661	GACTCCCACGTCCTTATAGAGCTGCACAAGTCAGGTTTTGCCCGCCCGGGCGACGTGGAATTCGAGGACTTCAGCCAGCCCATGAACCGTGCACCCTCCGACAGCAGTCTGGGCACCCCCTCGGATGGACGGCCTGAACTCCGAGGCCCGGGTCGCAGCCGCACCAAGCGCTGGCCTTTTGGCAAGAAGAACAAG	CCTCGCCCCCCACCCCTCTCCCCCCTGGGGGGCCCCGTACCCTCGGCATTGCCTAACGGACCCCCGTCCCCCCGCTCCGGCCGTGACCCCTTGGCCATACTGAGCGAGATCAGTAAGTCGGTCAAACCGAGGCTAGCATCCTTCCGCAGCCTTCGAGGCAGCCGTGGG	ACAGTGGTGACCGAGGATTTTAGCCACTTGCCCCCAGAGCAGCAGCGAAAACGGCTTCAACAGCAGTTGGAAGAACGCAGTCGTGAACTTCAGAAGGAGGTTGACCAGAG
chr4:52709276:52709433:+@chr4:52714371:52714533:+@chr4:52726709:52726829:+@chr4:52729603:52729673:+	DCUN1D4	-3	-0.333333	2.98142	0.78	0.48	-0.3	-0.894427	-0.3	0.894427	AAGGCGAGATGGGCGGGCTGGGAGTGCCCGGCGGCGGGTCCTCAGCTTCGAGCCGAGGTGCAGTGAGCTGGTGGGGGGACCGCGAGGCGAGCGCGGGAGCCTGGGCGGCGAGCCGGGTGTGAGCTGCCTGAAAATGCACTCGGATGCCGCCGCTGTCA	ATATCAGTTTTAGAGAATGTGGCGTGGAGAAATTCTCAAGGAAAGAGTAAAATGCTGGTGATGTGCTGAGGGAACAGAAGGAGTGTTTGTGAATGTGCACACGTCCGTTTCTGGTCTCTCGTGTCAGCGTCCTACCTGCACAAGGTTAAGGCAGCATTAACAG	GCTTTACAGGAAGTATGGTGCTGGCATCTGCTTGGCTTCTAGAGAGTCTTACAATCGTGGAGGAAGGTGAATGGAGAGCAGGCACACCACATGGCGAAAGCAGGAGCGAGAGAGAGAAAGG	ATTTTCAGCTGAACTCTCATCTCTCAACACTGGCAAATATTCATAAGATCTACCACACCCTTAATAAGCTG
chrX:149105651:149105698:-@chrX:149102786|149102791:149102595:-	CXorf40B	-2	-0.272727	1.8685	0.68	0.38	-0.3	-0.924419	-0.3	0.924419	GTAAAGAAACCAAGTGGAAGAGTGTTTCCTCCTCTGGCCGTAAAGCAG	CTCAGATTGGGACAGGGGCGTCTGCTGACAGTGGAGAGCAGTGGTGGGGGAAGGGGCTTGAGGAAGGTGGCACCCAGAGGGGTGGAGAGGAGATGTCTGACTGAGGGCCATCTGAGGTCACGGTGCATCCTGAGGACAGAGCTGAGATTGGATATCAACGATGTGGGCTCAGCAGCCCTGGAGTAGGAGCTGGGAAG
chr1:21924893:21924995:-@chr1:21924533|21924557|21924588:21924454:-	RAP1GAP	-3	0.0909091	2.99862	0.38	0.08	-0.3	-1.03078	-0.3	1.03078	GAGAGCGTGTCATCCTCAGGAACACCCCACAAGCGGGACTCCTTCATCTATAGCACGTGGCTGGAGGACAGTGTCAGCACCACTAGTGGGGGCAGCTCCCCAG
chr8:12285315:12285024|12285166:-@chr8:12283124:12283498:-	FAM86B2	-3	0.0909091	2.99862	0.6	0.3	-0.3	-1.03078	-0.3	1.03078	ACGTGCTGTATTGCCCAGAAGCCATCGTGTCGCTGGTCGGGGTCCTGCAGAGGCTGGCTGCCTGCCGGGAGCACAAGCGGGCTCCTGAGGTCTACGTGGCCTTTACCGTCCGCAACCCAGAGACATGCCAGCTGTTCACCACCGAGCTAG	GCCGGGATGGGATCAGATGGGAAGCGGAAGCTCATCATGACCAGAAACTGTTTCCCTATGGAGAGCACTTGGAGATGGCAATGCTGAACCTCACACTGTAGGACTCACACATGACTCCAAAGGGATTGTGAGAATCAAGTCACTCTCGTGGGAAGAATTTTTATATGGGAAAGTGGATAAAACTTTCATTGGACTGGAATGTTTGGAGATTATTAAACTCCAAATCAGGAATCAAAACTGCCCTCTAATAAGACATTAGCTGTCTAGGCGTGTGGGTGCCCCCTTTCTGCCAGCAGTTCTGGTTCTCAAGAAAATCATCATAAATCAGACATGAAAATTCTAGCTCCAAAAATAGCATTTTCTTTCTGCAAATAA
chr12:56685415:56685577:-@chr12:56680404|56680429:56680379:-	CS	-2	-0.242424	1.68829	0.45	0.15	-0.3	-1.04104	-0.3	1.04104	GAGCTGACCTATTGAGTGAGATGACTGCCTGATTCTCCTGAGAGCTGCTGTTCCAGTAAGGTGACTCTACAGGTGGCATGCATCCAGAAGCCAAAAGCCCAACTGTCACACCTCCAGGATTAGGGGAGAATCTGGGAGGTAGAAGTTCAGGGATGATTCAGAG	AATGCATCTTGTCTTGTTCTTGCAGCCCGGCATGCCAGTGCTTCCTCCACG
chr21:27107329:27107889:+@chr21:27113884:27113986:+@chr21:27117521:27117665:+	GABPA	-3	0.212121	2.99249	0.99	0.69	-0.3	-1.07339	-0.3	1.07339	CGACCGGACGGGTCTAGGTGAGACAGAAGCCAAACAGGAGGAGGAAGTGGAGGGTAAGTGCTTCCGGGTCCCCTGGCACAGCCTCCGCCATCTTTTCTTCGCCTAATTTGACCCGTTCTTTTTCCCCTCCTTGAAACCTTGCTCTGTACGCATGCGCTCTTTGAGTGGCCTTTCCCCTAGTTCAAGCTCCCCTCCGAGTCAGCGTCCTGTTCGTTAGGGTTATCGAAGTGTATAAAGGTGCAGGGAAAGTGAGACTGTGTAAAACAAAGCGGATTGGGGCGTTGTGCTTCCTTGTACCTCGTGAGCCTCCGTTGCCTTGGGCGGTCGTTTTGCGCACCCTGCCGGGAGTTGTAGTCCTGGACCCGAAGGTGCCTGGGAGGCGGGAGGGGGGTTGGGGCT…	GACTGATCCTTTGAAATACTCCAGCCATGACTAAAAGAGAAGCAGAGGAGCTGATAGAAATTGAGATTGATGGAACAGAGAAAGCAGAGTGCACAGAAGAAAG	CATTGTAGAACAAACCTACGCGCCAGCTGAATGTGTAAGCCAGGCCATAGACATCAATGAACCAATAGGCAATTTAAAGAAACTGCTAGAACCAAGACTACAGTGTTCTTTGGATGCTCATGAAATTTGTCTGCAAGATATCCAG
chr17:71203320:71203395:+@chr17:71203841:71203878:+@chr17:71204453:71204645:+	COG1	-6	-0.121212	4.84147	0.66	0.36	-0.3	-1.21426	-0.3	1.21426	GTTTGGACTTCTCCCACTGAGCATGACAAGCACTCGAAAGGCTAAATCAACCAGAAACATCGAAACAAAAGCTCAG	TACGATGCCAACTGTTAAGCCTGCAGGAATCCTCCTGG	GTTGTCCCCCCGGCACGCTCCACAGCTGGTGACCCGACAGTTCCTGGCTCCTTGTTCAGACAGCTTGTCAGTGAAGAAGACAACACGTCTGCACCTTCATTATTCAAACTTGGCTGGCTCTCTAGTATGACTAAGTAACATGGCAACACATCTGTCTCTCCCTAAATAAATACTACCACATTATTTCTTCTAA
chr16:57517870:57518206:-@chr16:57513597|57513600:57513354:-	DOK4	-3	0.0909091	2.48263	0.62	0.32	-0.3	-1.24501	-0.3	1.24501	AGACGACACTGAGATGGTGTCCAGGTAGGGCTGTTCCTGCAGCCCTGATAAGATCCGATCTGTCAGGGGTGGGGAGGCCCAGCCAGGCAGGCAGCCGCTCGCTCAGTCATTGGTTGCCAGCCTCAGCGCGTTTGTTCTGGAGCCAAAGCCTCCAGGCAGAATCCATGTGCGAGAGGGAGTGCTCAGCATGGCTGCCCTGTGGGGCAGGTGGGCAGTGAGGGCCCTGGGAGTCTCCCTACTCCCCGCCACCCCAGGACACCAGCCCTTCCTGGGGAGAGGAGCATTTTGGAGCTGGCTCTCCCTGCGCGGAAACCTGTGGTGGCCTGGCACCAGGCAG	CAGGCGCGGGGCGAAGGAGCTGCTAGAACAATGCTGAGGCGGGTGAGGTGAGGAGCAGCCCCTCGCGGCAGCCCCGACAGAGTGTCTGGAACAGGTGATTGGAGGAGCCGGAGACCCAGGCACCTGGGCATCCTTCCCCTCGCCTCTGCCAGGCCCCGCGCCCCTAAAAGGTGGGAAAACCATGGCGACCAATTTCAGTGACATCGTCAAGCAAGGCTACGTGAAGATGAAGAGCAGGAAGCTCGGG
chr1:26146397:26146520:+@chr1:26150112|26150135:26150239:+	FAM54B	-5	0.0505051	3.9883	0.8	0.5	-0.3	-1.26633	-0.3	1.26633	GTGCGCAGCTGCGGAGGATCGCTTCCGGGGGGCGGGTCAGCGGAAGTGAGGGCGGTTGAGGCTGGGCGGCCCAAGGTGGAAGGAGGGGCCGTGAGGTGAGAGAGTCCGGGAGCCCGAGCTTGAG	ACCATCCCAATCTGGCAAAACAAGCCACATGGGGCTGCTCGAAGTGTAGTAAGAAGAATTGGGACCAACCTACCCTTGAAGCCGTGTGCCCGGGCGTCCTTTGAG
chr16:21531149:21531765:-@chr16:21498899:21498937:-@chr16:21495693:21495856:-	LOC100271836	-3	0.0909091	2.42083	0.62	0.31	-0.3	-1.2768	-0.3	1.2768	CGGCGGGCGGCGAGCGGCGCGCACAATCCTCGCTCGGCTGCGGCTCCCGGGTGTCCCAGGCCCGGCCGGTAAGCAGAGCATGGCGGGTGCGGGCCCGAAGCGGCGCGCGCTAGCGGCCCCGGTGGCCGAGGAGAAGGAAGAGGCGCGGGAGAAGATGATGGCCGCCAAGCGCGCGGACGGCGCGGCGCCGGCAGGCGAGGGCGAGGGCGTGACCCTGCAGGGGAACATCACGCTACTCAAGGGCGTGGCCGTCATCGTGGTCGCCATCATGAGCTCGGGCATCTTCGTGACGCCCACGGGCGTGCTCAAGGAGGCAGGCTCGCCGGGGCTGGCGCTGGTGGTGTGGGCCGCGTGCGGCGTCTTCTCCATCGTGGGCGCGCTCTGCTACGCGGAGCTGGG…	ATTGACTTGATGCACAACATCACAAAGGCGATTTTTGAG	AACTGATAGTGCATCAGCCGACCCAGGTAATTTAAAATATTCTTCATCCAGAGATAGAGGTGGTTCTTCCTCTTACGGACTGCAACCTTCAAATTCAGCTGTGGTGTCTCGGCAAAGGCACGATGATACCAGAGTCCACGCTGACATACAGAATGACGAAAAGG
chr19:12140955:12141013:-@chr19:12129107|12129116:12128981:-	ZNF433	-1	-0.0505051	0.729933	0.66	0.36	-0.3	-1.3008	-0.3	1.3008	TTCTGGAAGCCTGGAAGTTATGAAGTCCATGTTCAAGGTGCTGACAGATCTGGTGCCTG	ATGTTTCAGGATTCAGTGGCCTTTGAGGATGTGGCTGTGACCTTCACCCAAGAGGAGTGGGCTTTGCTGGATCCTTCCCAGAAAAATCTCTGTAGAGATGTGATGCAAGAAACCTTCAGGAACCTGGCCTCTATAG
chr4:169321977:169322129:-@chr4:169317275|169317278:169317110:-	DDX60L	-5	0	3.82707	0.68	0.38	-0.3	-1.30648	-0.3	1.30648	GTTTAAGAATGATGATGTGGGAAAAAGAGCTGGAAGTGTGTGCACTTTTCTGGAGAAGACAGAGACAAAAAGCCATCCCCACACTGAATGTCATAGTTATGTCTTTGCAATAGATGAAGTACTTGAAAAAGTGAGGAAGACACAGAAAAGGAT	TAGCACTAAAAAAAACCCAAAGAAGGCTGAAAAACTGGAAAGAAAAAAAGTGTATAGAGCTGAATATATTAATTTCCTGGAGAATCTGAAGATTCTGGAAATTTCTGAGGACTGCACGTATGCTGATGTCAAAGCCCTACACACTGAAATTACCAGGAATAAAGACTCA
chr3:17783973:17784107:-@chr3:17603511:17603634:-@chr3:17549966:17550097:-	TBC1D5	-2	-0.0909091	1.34157	0.58	0.27	-0.3	-1.42302	-0.3	1.42302	CTGTTCTCTTTCAGGTCGGGCCGGGCCCGGCCGCTTCCGCGAGCGCCCTGCAGACTGAGGGAGAGAGAGAGAAAGAGGAGGGGAGGAGGAGGAGGATTCAGGGAATAGGAGCTGGGGAGCCCTTCTGCGCCACAG	AGATGGGGTCTCACTCTGTCATCCAGGCTGGAATATAGTGGCACAATCATAGCCCATTGTAGCCTCCATCTCAAGGACTCAGGGGATCCTCCCTTCTAGGCCTCCCAAGTAGCTGGGATTACAG	GTAGTTACTTTTGGTGACGCTGTCCAGTTCCCACAATGTATCATTCCTTATCTGAAACTAGACATCCTCTGCAGCCAGAAGAACAAGAAGTAGGCATTGACCCCTTGTCCAGTTACTCTAACAAGTCTGGAG
chr3:195711608:195711363|195711465:-@chr3:195710983:195711147:-	SDHAP1	-5	0.414141	3.6321	0.73	0.43	-0.3	-1.49064	-0.3	1.49064	GTTGGAATCAATGCTGCTCTGGGGAACATGGAGGAGGACAACTGGAGGTGGCATTTCTATGACACCGTGAAGGGCTCCGACTGGCTGGGGGACCAGGATGCCATCCACTACGTGACGGAGCAGGCCCCCACTGCCATGGTCGCG	GTAGAAAATTATGGCATGCCGTTTAGCAGAACTGAAGATGGGAAGATTTATCAGCGTGCATTTGGCGGACACAGCCTCAAGTTTGGAAAGGGCGGGCAGGCCCATGGGTGCTGCTGTGTGGCTGATCGGACCGGCCACTCAATATTGCACACCTTATACGGGAGG
chr1:36787325:36787379:+@chr1:36787965|36787968:36788265:+	SH3D21	-2	0.20202	1.39971	0.47	0.17	-0.3	-1.5732	-0.3	1.5732	TGTATGAACCCAGGGCACTGTGGGGACAGGGCGACGTGTGTCCAGGCGTTTGCCG	GTCCGGCTGCCCGGTGCGCCAGATCTCCCGCAGGATCCGTTCGCGCTCCTCCAGCCGCTGCGCCCGCTCCAGCTCCTCCGCCGACGTGAAGACGTTGACGTTGAGGGGCCCGTCCGGCTCTGCGGACAGCTCGGGGCCCGGCAGCGTGTCGTCGGGGCCCAGCCGAGTCACCGTGTCCTCCTCGTCCTCGTCGTCGTCCTCGGGCTCCAGGGTGCTGCTGCGGGGGTCCCGGCGCTGAGCCGGGCCCCGGGGCCGCGGGCGGGGCGCCCACGAGATGCTGATGACGAGCAGGCAGAGG
chr20:34078682:34078808:-@chr20:34068958:34069076:-@chr20:34065651:34065770:-@chr20:34064199:34064500:-	n/a	-1	0.212121	0.728534	0.54	0.24	-0.3	-1.66378	-0.3	1.66378	ATACTGCCGGAACTGTGGCTAATGGTGCGGACCACCCTGCTCACTGTTAGCAAAGTGGGTAGCTACCCTCTCTTCTGGAAGCCCCTCTGCAGCACTCCTCTTGGGAGTAGAAAAGGAAGTGGTCAAG	GGAATGGGGTTTCGCCGTGTTGTCCAGGCTGGTCTCAAACTCCTGGGCTCAAGCAATCTGCCCACCTCAGCCTCCCAAAGTGCTGAGATGACAGGCATGAGCCACTGTCCCTGGCCCAG	GTCGACCTGCAAAGCATTTCTCGCCTGCTCTGCGGCCTCCATTCTGCTGCACACAGACTGGTTCTCCTCCTCTAACTACTGGCCAAAAAGGGAAGGGAGTACAAGCATCAAAGACAAATG	ACCTACATTTGGGAGCTGATCCGTCTTGCTCTCAGTTAGGGCCCAGCCCTTCTGTGGGGACCAGGAAAATCTTTGCTCACCTGGAGAAGCTGCTGGTTCAGCCCAACTTTATCTAACGCCAAAGCCTCATTTAAGGCACTGAGCTTGACAGCTGCAGCCCGAAGATCAGCTACTTCTGTCTTCAGGGTGTTTTCAGAACTCGACAGCTCTGCAATTGACTGCTCTGCCTAAAAAACAAAAAGGATTAAAGAGTTTCATATTTCCAATTTTCCTGGAACAGTAAACAGTTCACATTCCCAACA
chr6:166401017:166401527:-@chr6:166362743:166363107:-@chr6:166352948:166354254:-	LINC00473	-3	0.232323	1.87933	0.68	0.38	-0.3	-1.71993	-0.3	1.71993	GTTCCTGAGAGCACAAGCACCCCCAAATGTGAAGTGCACTCGGACACACACACACACACACACGCACGCACACACAAGCACTCATGTTCTAAAGAGAGAGGTCTGAGTCCGAAGTTGCTGCTGCTGGGAGCTTGAGCTGAGATGGACTGGTCTTCATGGGCGCCCAAGGCGCTGGGTGCAGCTTTCCCCGAGACCCCCAGATGGAAAGGAGGGAAGGAGGAACCCCACACACTCGCCTTTTGCGAGAAGATCGGCGCGCACCCCAGAGTGCCCCAAGCCTTTGGAATCTGCCTGCTGAGCGGAGCGCGCGAGCGTGGTGGACAGGTCCCGAACTTGGCCAGCGGGCTTTCTTGGCAACTTGCTTTGCGCAGTTCTCCATGGAACCCTGGACCCACTGTG…	TTCTTCATGTGGGGGATGGTCAGCGGGAGATGGCACTTCATAAGATCTGCGGTGGTCACCCCAGTCATCATCCGACGTGTTGCACCAGTCTGTGGCACTTCATAAGGTCTGCAGTGGTCACCCCAGTCATCATCCGATGTGTTGCACCAGTTTGTGGCACTTCATAAGTTCTGCGGTGGTCACCCCAGTCATCATCCGACGTGTTGCACCAGTGTGTGTTGCTGTTTGAGCCGTGCTGCCGACCCCTTCCAGGGCATCTGCCATGGGCACCTCCTCCAGCCCGTGCACTAAGACTCAAGAGAGTCGAAGAACCAGGGAATCGTTGTAATAACAAGCATTCTGAATTGCATCGTACTGTGTACTAG	ACCTTTTAAAAATGGAACTGTCGGCTGCGGCTGGAAGGCGCAGGCAGGCGCCCTGGAGAGAATTCACAGGGAGGCACAGGACAGAACGCTCCCAGGAACGAGGAAGCACCCCCAGAAAGGAGCGCTCTATGGGCTCCAGGCAGCCGAGGAAACGCGAACGTGAGCCCCGTGACTGCACTCCCACGTGCACCAACGCTGCCAGTGTGAGCAGAAGCGGAGCCCGCAGAGCGCCAGGCTGCGCCGGGAGATGCATCACGATGAAAAACTGCGCCAGAGCATGGCGGGAACTTTCCGAGAGGGCGTGTTGTTTCCAGGCGGTTCCACCTTCTAATATGAAACAGTCTTGGTTGATTTTCCTTGATACTACTTTATGCTCGGCCTGGTTGTTGGCAAGTAGCT…
chr3:111845834:111845880:-@chr3:111844073:111844101:-@chr3:111839688:111842619:-	GCET2	-5	-0.242424	2.67835	0.57	0.27	-0.3	-1.77631	-0.3	1.77631	GAAAAAAATACTCATTTTTGAAAAGAGGCAAGATTCCCAAAACGAAA	ATGAAAGAATGTCATCTACTCCCATCCAG	GACAATGTTGACCAGACCTACTCAGAGGAGCTGTGCTATACCCTCATCAATCATCGGGTTCTCTGTACAAGGCCATCAGGGAACTCTGCTGAAGAGTACTATGAGAATGTTCCCTGCAAAGCTGAGAGACCCAGAGAGTCCTTGGGAGGAACTGAGACTGAGTATTCACTTCTACATATGCCTTCTACAGACCCCAGGCATGCCCGATCCCCAGAAGATGAATATGAACTTCTCATGCCTCACAGAATCTCCTCTCACTTTCTGCAACAGCCACGTCCACTTATGGCCCCTTCTGAGACTCAGTTTTCCCATTTATAGTGAAGTGGCTGGACTAGCATTTGTTTAGCACCAACAAATAAAAGGTGGGATGGGGGATCTGCCTGAAGCAGGGATGGGACA…
chrX:100612497:100612571:-@chrX:100611772:100611902:-@chrX:100608858:100608976:-	BTK	-4	0.0606061	2.17338	0.67	0.36	-0.3	-1.86833	-0.3	1.86833	GACTCATATCCAGGCTCAAATATCCAGTGTCTCAACAAAACAAGAATGCACCTTCCACTGCAGGCCTGGGATACG	GAGCTGGGGACTGGACAATTTGGGGTAGTGAAGTATGGGAAATGGAGAGGCCAGTACGACGTGGCCATCAAGATGATCAAAGAAGGCTCCATGTCTGAAGATGAATTCATTGAAGAAGCCAAAGTCATGAT	GTATGTCCTGGATGATGAATACACAAGCTCAGTAGGCTCCAAATTTCCAGTCCGGTGGTCCCCACCGGAAGTCCTGATGTATAGCAAGTTCAGCAGCAAATCTGACATTTGGGCTTTTG
chr1:29557243:29557454:-@chr1:29556867:29556918:-@chr1:29549652:29549772:-@chr1:29547350:29547433:-	MECR	-4	0.191919	2.18201	0.81	0.51	-0.3	-1.92113	-0.3	1.92113	GCCGGGGCGTCAGGCTCTGTGTTGGTTGGAGCGAGCATGTGGGTCTGCAGTACCCTGTGGCGGGTGCGAACCCCCGCCCGGCAGTGGCGGGGGCTGCTCCCAGCTTCTGGCTGTCACGGACCTGCCGCCTCCTCCTACTCCGCATCCGCCGAGCCTGCCCGGGTCCGGGCGCTTGTCTATGGGCACCACGGGGATCCAGCCAAGGTCGTCGA	ATGAAAACTGAGGCAGAAGAGGTAAAATCACTCGTCCAAGGTCACACAGCCA	GTGTACAGCCTTGGCCTCAAAGGAGCCATTGTGACCTTATCCAGGCTGGGATCTGTTGATTGAGGACAGTGGCATCCCCTCGAGTTGCATGGCGCCATTACATTCACGGAGGACGTGAACG	AGGTATAACCAGGGAATTGTTCCAGAGGTTTCCTTGGATATTCCTACAACTGATAACAGCTGTCATTTCTTCAGCATCTACTGT
chrX:64743587:64740582|64743440:-@chrX:64737867:64738345:-	LAS1L	-8	0.424242	4.27606	0.74	0.44	-0.3	-1.9701	-0.3	1.9701	GACGGAATGCTCGCCGATTTTCTGCAGGCCAGTGGGAAGCAAGAAGGGGCTGGAGGCTGTTCAACTGCTCCGCCTCCCTTGACTGGCCCCGGATGGTTGAGTCCTGCTTGGGCTCACCTTGCTGGGCCAGCCCCCAACTCCTTCGGAT	CATCTTCAAAGCCATGGGGCAGGGCCTGCCAGACGAGGAGCAGGAGAAGCTGCTGCGCATCTGTTCCATTTATACCCAGAGTGGAGAAAACAGCCTGGTGCAGGAGGGCTCTGAGGCCTCCCCCATTGGGAAGTCTCCATATACACTAGACAGCCTGTATTGGAGCGTCAAGCCAGCCAGCTCCAGCTTCGGGTCTGAAGCAAAGGCCCAGCAACAGGAGGAGCAGGGCAGTGTTAATGATGTCAAGGAAGAGGAGAAGGAGGAGAAAGAGGTCTTGCCAGACCAGGTAGAGGAGGAGGAAGAAAATGATGACCAAGAGGAGGAAGAGGAGGATGAAGATGATGAAGATGATGAAGAGGAAGACAGAATGGAGGTGGGGCCTTTCTCTACAGGGCAAGA…
chr2:122204913:122205083:-@chr2:122203025:122203072:-@chr2:122187649:122187753:-	CLASP1	-9	-0.363636	4.15958	0.32	0.03	-0.3	-2.07626	-0.3	2.07626	CTTCTACAGTTAGTACCAAATCTGTGTCAACGACTGGGTCCCTCCAGCGATCTCGAAGTGATATTGATGTGAACGCAGCAGCCAGTGCCAAATCCAAAGTCTCCTCATCTTCGGGCACGACGCCTTTCAGCTCTGCAGCAGCTTTGCCTCCAGGGTCATACGCATCCTTAG	AGTCCAGACACATGAGGGAAGACATGGAGTACATAGGCCTGGACTCAG	GTCGGATCCGCACAAGACGGCAAAGCTCTGGGAGTGCCACCAACGTCGCCTCTACACCTGATAACCGGGGCCGCAGTCGCGCTAAAGTGGTTTCACAGTCCCAGC
chr4:40946882:40947087:-@chr4:40937094:40937156:-@chr4:40936631:40936716:-	APBB2	-9	-0.151515	4.12032	0.89	0.59	-0.3	-2.14752	-0.3	2.14752	ATATATGGAGTGATCACTCATTTCAGACTGATCCAGATTTGCCGCCTGGCTGGAAAAGAGTCAGTGACATTGCCGGGACCTATTATTGGCACATCCCAACAGGAACGACTCAGTGGGAACGGCCCGTCTCCATCCCAGCAGATCTCCAGGGTTCTAGGAAAGGGTCACTTAGTTCTGTAACGCCATCTCCCACCCCAGAGAACGAG	AAACAGCCATGGAGTGATTTTGCTGTTCTGAATGGGGGAAAGATTAATAGTGACATTTGGAAG	GATTTGCATGCAGCCACTGTTAACCCGGACCCCAGTTTAAAAGAGTTTGAAGGAGCAACCCTACGCTATGCATCTTTGAAACTCAG
chr4:186435424:186435491:-@chr4:186429453:186429716:-@chr4:186427676:186427806:-	PDLIM3	-9	0.535354	4.13732	0.41	0.11	-0.3	-2.30472	-0.3	2.30472	GACGGGAACTACTTTGAACACAAGCATAATATTCGGCCCAAACCTTTCGTGATCCCGGGCCGAAGCAG	TGGATGCAGCACTCCCTCCGGGATTGACTGTGGCAGTGGACGCAGCACCCCTTCTTCTGTCAGTACTGTTAGTACCATTTGCCCAGGTGACTTGAAAGTTGCGGCTAAGCTGGCCCCTAACATTCCTTTGGAAATGGAACTTCCTGGTGTGAAGATTGTACATGCTCAGTTTAATACACCTATGCAGTTGTACTCAGATGACAATATTATGGAAACACTCCAGGGTCAGGTTTCAACAGCCCTAGGGGAAACACCTTTGATGAG	CGAGCCCACAGCCTCGGTGCCCCCCGAGTCGGACGTGTACCGGATGCTCCACGACAATCGGAATGAGCCCACACAGCCTCGCCAGTCGGGCTCCTTCAGAGTGCTCCAGGGAATGGTGGACGATGGCTCTG
chrX:102939609:102939657:-@chrX:102933528|102933548|102933579:102933427:-	MORF4L2	-3	-0.333333	2.98142	0.44	0.15	-0.29	-0.894427	-0.29	0.894427	GATTGTTGAGAGGATTACATGTAAAGTACCAGGACAGTGCATGGCACAT
chr3:50365385:50365668:-@chr3:50364650|50364655:50364459:-	TUSC2	-4	-0.515152	3.60797	0.57	0.28	-0.29	-0.965875	-0.29	0.965875	GTTTCCGTGGAGACAGCCGAGCCTGCGGAAGGCGGCGGCGGCGGCACCTGCGATCAGCGGCTGGGGCAGGTTATGGTAGTGCGGACTGCGGTGTGAGCAGAGCGGCCACGGGGCCCGCCATGCGCCGGCGGCCCTGACATGGGCGCCAGCGGGTCCAAAGCTCGGGGCCTGTGGCCCTTCGCCTCGGCGGCCGGAGGCGGCGGCTCAGAGGCAGCAGGAGCTGAGCAAGCTTTGGTGCGGCCTCGGGGCCGAGCTGTGCCCCCCTTCGTATTCACGCGCCGCGG	CTTAGGCTTCTGCTATTTCAGTCTTTGACACTGGGCCAGCAGCATCTTCTGGAGTGAGACCAACATGCCCAGGCCACCACCCTGCCCACTCTAGAAGTCCTGGGTGAAGGCAAAGTCCTGATATTAGAATGGCTGCCCTTGCTGAACAAATCAAGGATGAGAACTGGCCTTGGTGGCTGCCTGGATGGTGTGCTCTG
chr1:45887397:45887518:-@chr1:45879439:45879542:-@chr1:45864144:45864652:-	TESK2	-2	-0.0505051	1.95595	0.51	0.22	-0.29	-0.996701	-0.29	0.996701	GTACGACACCGAGCTTCTGGTCAGGTGATGGCTCTTAAGATGAACACATTGAGCAGTAACCGGGCAAACATGCTGAAAGAAGTACAGCTCATGAATAGACTCTCCCATCCCAACATCCTTAG	GTGCAGAAGTATGAACCAGAATTTTTCCCCAAATTGAGATTAGATCTACATTGGGAAGAATCCATCTCTTGGAACCCTAGGATTACACAGATGTGCCTTCTCAG	GTCCTAGTCCAATGGAGGTTGGGTAGAGGTGGAAGGAGAGCTCATTTTCACCTAGAAGAGGGCCTCAGGTTCCTCCACTGGATCTTCTGCATCTGCTGGCAGATGAAGGAAGAAGCTGTGGAAAATAGTGTTGAGGTTTTATGGAACAGGCCTAGAAATGACATAATCACTTCTGCCCATATACCACTGGCCAGAACTTAGTGTTACAGTCTTAACCAACTATAATAAACACTGGGAAATGTAATCTACTTCAGGAGGAAAGGGGAAGCAATTTGTTGAACAAGTAGCTATTCTCTTCCACACACAGGATCCCTGCCCTCAAAAACCTTTTAATATCATGGAAGAGGTAGACATTAGGTAAAACTTGATGTAGAAGGCAGGGCCTAATAAATGCTCCAG…
chr3:17665341:17665405:-@chr3:17664140:17664257:-@chr3:17560394:17560487:-	TBC1D5	-3	0.151515	2.99617	0.87	0.57	-0.29	-1.05185	-0.29	1.05185	TGATATCAGTATCAAGATAAAAGTTTGGAATGGGAGAAAAATTCTCAAAGCCTGAAAGAAAATCT	GAGATGCTTGGAGTGTAAAGATCCCATGGTCACATAAATCCGGAAAGCACTGAATACTTTGTTTCCCATAAGAGAATCCCATTATATGTTGATGTATTAAAAGACCTGAGAACCTGGT	GAGGGAGCCTGCGAGCAAACGAGGTGGAAACTGGAGTGCACAAGTGCTGGAATGGGCTGTCTGCCTTCCACCCCTCACGGGAGGGAGCGCGCAG
chr5:92889467:92889569:-@chr5:92880501:92880621:-@chr5:92745065:92747215:-	FLJ42709	-3	-0.191919	2.37273	0.66	0.37	-0.29	-1.18348	-0.29	1.18348	ATGTAAGCTGCCATTCACTGGGGAGCTTTGGCAATAGAATTGGCTAGATCAGGAAGCCTATGTCAACTATGGAACAACAACTTGCAGCTCATCTCTATTGATG	ATGGAATCTCGCTATGTCACCAGGCTGGAGTGCAGTGGCGCAACCTCGGCTCAGCGCAACATCCGCCTCCCGGGTTCAAGTGATTCTCCTACCTCAGCCTCCTGAGTAGCTGGGATTACAG	ATACACTGCCTCTAGGACTGGGACAGATAGCCACTGAGTACCTGCTTCAAATCACCCTGCACGTTTTCTCTTTGGAAAGATAAGCACTGGAGAACCATCTCGTTACCTTCAGCAGAAATGGAAACAAATCAAGACATTAAGAATGCCGCAGTGGACAGCAGTTATGCAAGGTTCAGCAGAGGAAGTTTTCAAGATGGTGTGCCTCACTAGCCAGAAATCAGAAAAGATCGAAGCTAGCCTTTTCATCTCAGCTGCTCCTTAAATCAGTGCAACCCCTCCAAATTAATGTGAATTGAAACTTGCATTGCTTTTCAACTTAATTGAATACTTACTATATGTGAACCACTGCACAAAATAGGGGAAGAAGATGTGGGAGACAAAGATGTGGAGCCTGTCTTC…
chr17:79358746:79358929:-@chr17:79355677:79355740:-@chr17:79354285:79354384:-	n/a	-1	-0.0505051	0.783333	0.52	0.23	-0.29	-1.21212	-0.29	1.21212	GGTGAGTTCACCCCGGTCCTGGTCTGGCACCTCATTGCTGGGGAGGTCTCGGCAGTCCAGAGGAGGTAGCCCCCACCCTGGGCATCCATCCGCCCAGGCCCCAGCCTCCGCGGGAAGACCCAATTACAGAAGAGAGAAGTATGTGGAGACCCTTGGCTGAGGTTGGGGGTCCTGGAAGCTGGAG	GGGAGTGAAGGGACAGGATGGAGCGGGAGCGGCGCCAAAGCACGGGGAGAACCAGAGGCCGCAG	GAATGGCAGACTCTGGACATGCTCCTAGAGATGGGAGGTCAAAATGATCAACGTTCAGGGTCCCTTCATCTCAGAGGGTCTCGAGTCACCTCATTTAAAG
chr6:31555418:31555510:+@chr6:31556274|31556295:31556685:+	LST1	-2	-0.262626	1.38961	0.46	0.17	-0.29	-1.25026	-0.29	1.25026	ATATATGTATCTACGGGGGCCTGGGGCTGGGCGGGCTCCTGCTTCTGGCAGTGGTCCTTCTGTCCGCCTGCCTGTGTTGGCTGCATCGAAGAG	GCCCAGGGCTCCTCAGAGCAGGAACTCCACTATGCATCTCTGCAGAGGCTGCCAGTGCCCAGCAGTGAGGGACCTGACCTCAGGGGCAGAGACAAGAGAGGCACCAAGGAGGATCCAAGAGCTGACTATGCCTGCATTGCTGAGAACAAACCCACCTGAGCACCCCAGACACCTTCCTCAACCCAGGCGGGTGGACAGGGTCCCCCTGTGGTCCAGCCAGTAAAAACCATGGTCCCCCCACTTCTGTGTCTCAGTCCTCTCAGTCCATCTCGAGCCTCCGTTCAAATTGATCATCATCAAAACTTATGTGGCTTTTTGACCTTTGAATAGGGAATTTTTTAAATTTTTTAAAAATTAAAATAAAAAAAACACATGGCTCACCCTTCCACCC
chr8:144099577:144099807:-@chr8:144090466:144090624:-@chr8:144063448:144063918:-	LOC100133669	-3	-0.0808081	2.21417	0.4	0.11	-0.29	-1.31841	-0.29	1.31841	GGCTCCTTGGGATAGATGGGGAAGCTGAGGCCCAGAAGGGGGCTGAGACCACCTCCCAGTTTCCCCAGTGAGGTGGCGCCTGAGCCACGGCCAGGCCCGGCCTCCTTCCACCCGGCCCTGCTGTGCGCGCGGCGGGTGCTGACCTGGCGAGGCCGGACAGGGGACCAGGTCGGGGTGACCGTCACTGACACCTGGACAGTCCTCGTTGTGTTCGGGGTGGGAAGCCCACGG	ATCTTCAGAGGGAAGGCACCAGGAGTGGACTGCGGGACACCCAGAGTGGACTGCAGGAGGACACAGAAGCTAGGCTGAAGCGGGAGGAAGCTGGGAACCCTGCACGGGGCCACTGCGCACTGGGACTCGTTACTGGTCCCCAAGACTCAGGGAGAATGG	GGAAGAGTGTATCACAGCCATTGGGAACTTTCTTCACCCATCAAAGCCTCAGGGCTGAAGCATCCTGAACAAGAACTCAGGAGAGTGAAAGAAACAGTTACCTGTCGGCTGCAGCTGGTACCAGCTCCCCACCCCGTACAGAGACCGAAGCGTCCTCTCTCTCCCCATCACCCAGCACCAGACTCTGCCCCGCGACCTCAGCCTGCACCTGCTTCCTGGCTCCATCCAGCCTTCCAGCCTCACTAGATCATCATGGGCCACTGGCCAACACACAGGGCAGTGCCGAGCCCAGGCCGTGGTCACACATGGCTGGGTTAGTAGCTGAAAACATTGTTTTTCACTGGCCTCACAGTAATGGCACCTGCCCCCATTTTCTGTGATTGAATTTTTGGATCCTGC…
chr10:48774225:48774376:-@chr10:48771315:48771405:-@chr10:48754798:48755132:-	PTPN20B	-1	-0.040404	0.723616	0.59	0.3	-0.29	-1.32611	-0.29	1.32611	ATACGCGCAAAATTGTTTCTGAAGGAGAACTAGATCAGTTGGCTCAGATTCGGCCATTAATATTCAATTTTCATGAGCAGACAGCCATCAAGGATTGTTTGAAAATCCTTGAGGAAAAAACAGCAGCGTATGATATCATGCAGGAATTTATG	GCTTTAGAACTTAAGAATCTGCCTGGTGAGTTCAACTCTGGGAATCAACCAAGCAACAGAGAAAAAAATAGATACCGAGATATTCTTCCAT	ATGATTCAACACGCGTTCCTCTTGGAAAAAGCAAGGACTACATCAATGCTAGTTATATTAGAATAGTCAATTGTGGAGAAGAGTATTTTTATATCGCTACTCAAGGACCACTGCTGAGCACCATAGATGACTTTTGGCAAATGGTGTTGGAAAATAATTCAAATGTTATTGCCATGATAACCAGAGAGATAGAAGGTGGAATTATCAAATGCTACCATTACTGGCCCATTTCTCTGAAGAAGCCATTGGAATTGAAACACTTCCGTGTATTCCTGGAGAACTACCAGATACTTCAATATTTCATCATTCGAATGTTTCAAGTTGTGGAGAAGTCC
chr1:155161974:155162101:-@chr1:155160639:155160688:-@chr1:155160484:155160530:-@chr1:155160198:155160334:-	MUC1	-1	0.0606061	0.789043	0.37	0.07	-0.29	-1.34417	-0.29	1.34417	CTACCACAGCCCCTAAACCCGCAACAGTTGTTACGGGTTCTGGTCATGCAAGCTCTACCCCAGGTGGAGAAAAGGAGACTTCGGCTACCCAGAGAAGTTCAGTGCCCAGCTCTACTGAGAAGAATGCT	ATCCCAGCACCGACTACTACCAAGAGCTGCAGAGAGACATTTCTGAAATG	ATTTATAAACAAGGGGGTTTTCTGGGCCTCTCCAATATTAAGTTCAG	GCCAGGATCTGTGGTGGTACAATTGACTCTGGCCTTCCGAGAAGGTACCATCAATGTCCACGACGTGGAGACACAGTTCAATCAGTATAAAACGGAAGCAGCCTCTCGATATAACCTGACGATCTCAGACGTCAGCG
chr20:35807791:35807792:-@chr20:35807789|35807790:35807626:-	C20orf132	-2	-0.191919	1.30792	0.63	0.34	-0.29	-1.38241	-0.29	1.38241	AG	CCACGCGCAACTCCTCACCCGGCGGCGCCATTCCTCCGAGCAGGTCCCGCCGGAGTCCGAGCCGCGGGCTGACTTCCGCTCGGGAAAGTGGCTCCAAGAGCCCGCCACAGGGGACGCCAGGGACTCGCGGCAGGCTCTGCGGGCCAGGATGAGTTCTAAGCACAG
chr1:210502250:210502448:+@chr1:210522277:210522410:+@chr1:210536196:210536263:+@chr1:210560812:210560925:+	HHAT	-2	-0.212121	1.28136	0.46	0.17	-0.29	-1.3953	-0.29	1.3953	ACGGCGGCAGGGGCGTGCTCGGAGGACGCGCGCTGCGCTGCTCCTCCAAAGGGCAGCTCCGGGGGAAAGAGGGTGGCGTCCCGGGGAAGCCCGCAGCCGCCGCCGATGTCGCTGGGACTCGGAAGTGCCGAAAGAGGGGTGTTGGGAACTCGCGGCGCGCGTGAACGTTGCCGTCGCCGCCGCCCGGGACAGCCCGGAG	AAACTCTCAGCGTAGGCATCGGGAACCTTCGTGCCAAGGAGCCATGCTGCCCCGATGGGAACTGGCACTTTACCTACTTGCCTCACTAGGCTTCCACTTCTATTCCTTCTATGAAGTTTACAAAGTCTCCAGAG	AACACGAAGAGGAGCTGGACCAGGAATTTGAGCTGGAGACTGACACTTTATTTGGAGGATTAAAGAAG	GATGCGACCGACTTTGAGTGGAGCTTCTGGATGGAATGGGGGAAGCAGTGGCTGGTGTGGCTTCTCCTTGGCCACATGGTAGTGTCTCAAATGGCCACACTGCTGGCAAGAAAG
chr17:10633094:10633217:+@chr17:10639922:10639955:+@chr17:10657546:10657679:+	n/a	-3	-0.20202	1.89086	0.42	0.13	-0.29	-1.47974	-0.29	1.47974	GACCTGCACCAAGGCCGCCAGCGCGAAGAAGGCGGCCATGAGTCCGTTGCAGGCCCGCCACAGCGCTGGCGCCATGGCTCGGAGAACACGGCGCGGGGCGGTGAGTCCTGCCACGTGCGGGGCG	CACCTGACATACCTGGATATAAACAATATCCAAG	GCCCCTAAGGTAAAAGCCTTGCTCCAAGTCCCCTTCTGACTTCTAGTCACTTCCGTGCTGCCAGCAGAGGGCGTGGGATTCTTCCTGAGGAGCCTGAGTCTCAGCTTTGCCAGGTCCTTGCTGTGTGACCTTGG
chrX:192991:193061:+@chrX:198149:198351:+@chrX:200834:200981:+	PLCXD1	-3	-0.313131	1.81267	0.75	0.45	-0.29	-1.48227	-0.29	1.48227	GTTTTAGGAAGAGTGTCCCGCAGAGACCCGGCGGGAGCTGCCAGGAGCTCTGGGATTCCAGCGGCTGGAAG	CCACCTGGGAAGCCTGGCCTCAGTGTGGAAGAGAAGGCAGCAGGATTATTACAGAACCTTGTGAAGCCAACGCGGGCAGCCGCCAGGAGCTGCAGACCGAGAGGATCTCGTCCTTTCTTGCGGCCCAGGGAGACCAGGCCTTTCATTCTGGGCTCGAGACCAACAATTCGAATTCCGAACTCCCCCTGCGTGTGGGACTCAAG	GTTGCCCAGGGCTCACCTCTGATGGGTGGGCAGGTGAGCGCTTCCAACAGCTTCTCGAGGCTGCACTGCAGAAATGCCAACGAGGACTGGATGTCGGCACTGTGTCCCCGGCTCTGGGATGTGCCCCTCCACCACCTCTCCATCCCAG
chr17:16342895:16343017|16343017:+@chr17:16343425|16343499:16343567:+	C17orf76-AS1	-7	-0.333333	4.29235	0.79	0.5	-0.29	-1.55315	-0.29	1.55315	TCGCTGAAACCTCTACAACTTAGTTGACCGTAACTGCCAGAGCCCTGCCCTGAATTCCTGTCCTTACTCCCTCTTTAAGATTGCGTACCCACTGCAGAGTGCTGAAGACGGGGTAGCCACGAG	TCAAGTCTTCACCACTTGCTGGTTCCCAGGAGTAAACTTGTTTGAACGGTGACCTAATTGCTATATTCACCTAGGTTGCAAATTCGTGAAGAATCAGCATCATGTTTGGCAGCTGAGTATTGGAGCCAGGAGCCTGCCATGAG
chr11:65667712:65667997:-@chr11:65664280:65664477:-@chr11:65659692:65660767:-	FOSL1	-4	0.30303	2.74673	0.81	0.52	-0.29	-1.5666	-0.29	1.5666	ACGGGCCAAGGCGGCGCGTCTCGGGGGTGGAGCCTGGAGGTGACCGCGCCGCTGCAACGCCCCCACCCCCCGCGGTCGCAGTGGTTCAGCCCGAGAACTTTTCATTCATAAAAAGAAAAGACTCCGCACGGCGCGGGTGAGTCAGAACCCAGCAGCCGTGTACCCCGCAGAGCCGCCAGCCCCGGGCATGTTCCGAGACTTCGGGGAACCCGGCCCGAGCTCCGGGAACGGCGGCGGGTACGGCGGCCCCGCGCAGCCCCCGGCCGCAGCGCAGGCAGCCCAGCAG	AAGTTCCACCTGGTGCCAAGCATCAACACCATGAGTGGCAGTCAGGAGCTGCAGTGGATGGTACAGCCTCATTTCCTGGGGCCCAGCAGTTACCCCAGGCCTCTGACCTACCCTCAGTACAGCCCCCCACAACCCCGGCCAGGAGTCATCCGGGCCCTGGGGCCGCCTCCAGGGGTACGTCGAAGGCCTTGTGAACAG	GAGACTGACAAACTGGAAGATGAGAAATCTGGGCTGCAGCGAGAGATTGAGGAGCTGCAGAAGCAGAAGGAGCGCCTAGAGCTGGTGCTGGAAGCCCACCGACCCATCTGCAAAATCCCGGAAGGAGCCAAGGAGGGGGACACAGGCAGTACCAGTGGCACCAGCAGCCCACCAGCCCCCTGCCGCCCTGTACCTTGTATCTCCCTTTCCCCAGGGCCTGTGCTTGAACCTGAGGCACTGCACACCCCCACACTCATGACCACACCCTCCCTAACTCCTTTCACCCCCAGCCTGGTCTTCACCTACCCCAGCACTCCTGAGCCTTGTGCCTCAGCTCATCGCAAGAGTAGCAGCAGCAGCGGAGACCCATCCTCTGACCCCCTTGGCTCTCCAACCCTC…
chr18:45711695:45711826:-@chr18:45706741:45706848:-@chr18:45691502:45691624:-@chr18:45566271:45567494:-	ZBTB7C	-2	0.0707071	1.32003	0.67	0.39	-0.29	-1.56868	-0.29	1.56868	GTGCCAGGCAGCACCTGGAAGCTCTGGGAAATCCACGAGAAGCAGCAGGCATTGGCTCTGTTTTGGAGGAGCTTTCAGTCCAGTTCAGGAAGAGAAGACACCTGCATATGAGACAAAGAACTTTATGACCAG	GCATGGCATAGGTGACATGAAAGCTTCTGTCTCCAGACCCTTGTCTTCAAGAGGAGTGCTGGCCTGTCAATGAGCGTGCCTGATTACCGTGGTAATCACCAGCGAATG	AGCTGCTCTAAGCTGTGGGCCAACAGGAGGCTGGGAGCTCTCCTCTAAATTGCTTTGTGACCTTGGACAAGAACCCTCCCCTTCCTGGACTGCAAATTTCCTCCTCTGTAAAATGAAGGGTTG	GGCTCTGGCTGAGAACATGGCCAATGACATTGATGAGCTCATTGGCATTCCCTTCCCCAACCACAGCAGTGAGGTCCTGTGCAGCCTCAATGAGCAACGGCACGATGGCCTGCTGTGTGACGTGCTCCTGGTGGTGCAGGAGCAGGAGTATCGGACCCACCGCTCCGTCCTGGCTGCCTGCAGCAAGTACTTCAAGAAGCTTTTCACAGCCGGCACCCTAGCCAGCCAGCCCTACGTCTATGAGATCGACTTTGTCCAGCCTGAGGCTCTGGCTGCTATCCTGGAGTTCGCCTACACCTCCACGCTCACCATCACCGCTGGCAATGTCAAGCACATCCTCAACGCAGCCAGGATGCTGGAGATCCAGTGCATCGTGAACGTGTGCCTGGAGATCATGGA…
chr13:45955277:45955350:+@chr13:45957224|45957226:45957370:+	LOC100190939	-2	0.111111	1.27833	0.61	0.32	-0.29	-1.65146	-0.29	1.65146	TAAATCCCAAGCAAGGTACCTGCCGTCAGCAGATTTGAGCTTTCTTCTTGGACACCTAATACCCACAGTCCTCC	GCTCCGGTAGATTGCAAATGACCTGCTTTCTTTCTGTTCCCGGGCTGCGTTCGGACCCCTGTCGGATAGTAACTCCCAAGTAAGGTACCTGCCGTCGGCAGATTGGAGCTTTCTTCTTGGAGACCTAATACCCACAGTCCTCCAG
chr17:62825279:62825367:-@chr17:62820944:62820990:-@chr17:62818372:62818511:-	LOC146880PLEKHM1P	-7	-0.0909091	4.1441	0.84	0.55	-0.29	-1.66721	-0.29	1.66721	GTGTCATGTGATTCTCTGAGGGAGCAGCTGCGTGAGTGGAGATGCTTTCAGTGGTGGAGAATGGACTGGACCCCCAGGCTGCCATCCCG	GTCATCAAGAAGAAGCTGGTGGGATCCGTGAAAGCCTTGCAAAAGCA	ACACATCATCTCAGAGTTGGAGCACCTGACGTTTGTCAACATGGATGTGGGCCGCTGCCGGGCATGGCTGCGGCTGGCCCTGAACAATGGCCTGATGGAGTGCTACCTGAAGCTGCTGCTGCAGGAGCAGGCCCGCTTGC
chr10:12226888:12226955:-@chr10:12222394:12222488:-@chr10:12221082:12221131:-	NUDT5	-5	0.434343	3.18824	0.58	0.29	-0.29	-1.7045	-0.29	1.7045	TTAATTTCAGAAGGAAAATGGGTCAAGCTTGAAAAAACAACGTACATGGATCCTACTGGTAAAACTAG	TGTTTGGGATGGGACCTTCAGTGCTTTTCCCAGCACTGTCTTCTTCAGTCTTTAGGACTAACCTTAGGAGGCAGCAGAGAGAGCTATGCCAAAAG	AACTTGGGAATCAGTGAAACGTACAACCAGGAAAGAGCAGACTGCGGATG
chr13:76378425:76378677:+@chr13:76381616:76382335:+@chr13:76383290:76383319:+	LMO7	-9	-0.484848	4.62615	0.81	0.52	-0.29	-1.84066	-0.29	1.84066	GTTTTGAAAGTGACACAGATTCGGAATTTACATTTAAGATGCAGGATTATAATAAAGATGATATGTCGTATCGAAGGATTTCGGCTGTTGAGCCAAAGACTGCGTTACCCTTCAATCGTTTTTTACCCAACAAAAGTAGACAGCCATCCTATGTACCAGCACCTCTGAGAAAGAAAAAGCCAGACAAACATGAGGATAACAGAAGAAGTTGGGCAAGCCCGGTTTATACAGAAGCAGATGGAACATTTTCAAG	TCAGTTTTTACTGCTTCAGGCCCTCCAAACATACTCTGATGACATCTTGTCTTCTGAAACACATACCAAAATTGATCCCACTTCTGGCCCAAGGCTCATAACCCGCAGGAAGAATCTCTCTTATGCACCAGGCTATAGAAGAGATGACCTCGAGATGGCAGCCCTGGATCCTGACTTAGAGAATGATGATTTCTTTGTCAGAAAGACTGGGGCTTTCCATGCAAATCCATATGTTCTCCGAGCTTTTGAAGACTTTAGAAAGTTCTCTGAGCAAGATGATTCTGTAGAGCGAGATATAATTTTACAGTGTAGAGAAGGTGAACTTGTACTTCCGGATTTGGAAAAAGATGATATGATTGTTCGCCGAATTCCAGCACAGAAGAAAGAAGTGCCGCTGTC…	ACTCTTTCAAAAGATTTATGGTGAGAATGG
chr19:48624579:48623424|48624427:-@chr19:48622394:48622447:-	LIG1	-8	-0.484848	3.81481	0.91	0.62	-0.29	-1.96999	-0.29	1.96999	CTGAAGAAGGACTACCTTGATGGCGTGGGTGACACCCTGGACCTGGTGGTGATCGGCGCCTACCTGGGCCGGGGGAAGCGGGCCGGCCGGTACGGGGGCTTCCTGCTGGCCTCCTACGACGAGGACAGTGAGGAGCTGCAGGCCATATGCAAG	CTTGGAACTGGCTTCAGTGATGAGGAGCTGGAGGAGCATCACCAGAGCCTCAAG
chrX:57005013:57005093:-@chrX:57004725:57004854:-@chrX:57002803:57003629:-	SPIN3	-5	0.292929	2.62949	0.54	0.25	-0.29	-2.01291	-0.29	2.01291	GAACAGCTGTTCTTCATGGGTGACTGCTGTGAAACCAACAGGATGGCCTCTTTTCTATTTAATCCTAAGAGTGGGCATAAG	ACAGCTCACCTTCCAACCACTGGAAGTGTTTATAGCATCTCCACATCTGTCCACAAGGTGGAGTTCAAGGCCAAATTTTTCACCAGCTCCAGATACTGAAAGGAGTACTTTTTCTTCATTCATAGTCAAG	GTAAAATATTGGGTAGGTCCTTTGGAGTTCTAGACTCAGTTTGAGATTACAGAAGATATGCTCAACATCCTCCTTTGACCTGGTCCCAGTTTCACCATATTTGCTAGATGCTTTATAGTCTCTGGTAAGGAGGTGTACAATTCTCTGATTTTATTTCAGTTTTTAGGGAATTTTATTTTGTTCATTTCAACAAGAAAAATTACATAAACAGGTAACAGCTCCACTCAAAGCTGTTTTAAATGAACAAAATATTGGACTTTGTGAACAAATATGATACTTTTTCTTTCTGCAATTATTGGCTAGCAATCTTATTTTACTAAATCTATACTGACAAATTTAATTTGGTCCATTTATTTGAGTTTAAAGACTATTTCAAACTCTCCCCAGTGAAACAGTCAT…
chr10:97135730:97135813:-@chr10:97131083:97131184:-@chr10:97127407:97127456:-	SORBS1	-9	-0.383838	4.19164	0.67	0.39	-0.29	-2.05556	-0.29	2.05556	AGTCGGGATATAAGCCCAGAAGAGATAGATTTAAAGAATGAACCTTGGTATAAATTCTTTTCGGAATTGGAGTTTGGGAAACCG	ACTAATCTAGACAAAGATCTCAGCCTCTGCCAGACAGAGTTAGAGGCAGATTTAGAAAAAATGGAGACGCTTAATAAAGCACCCAGTGCAAACGTGCCACAG	AGCTCAGCCATCAGCCCTACTCCGGAAATTTCTTCAGAGACTCCTGGATA
chr7:882978:883157:+@chr7:889157:889240:+@chr7:889560:889670:+	SUN1	-9	-0.151515	4.12032	0.5	0.21	-0.29	-2.14752	-0.29	2.14752	GTGGAAATAAAGCTGCCATTCAGGGAAACGGGGATGTGGGAGCCGCCGCCGCCACCGCGCACAACGGCTTCTCCTGCAGCAACTGCAGCATGCTGTCCGAGCGCAAGGACGTGCTCACGGCGCACCCCGCGGCCCCCGGGCCCGTGTCGAGAGTTTATTCTAGGGACAGGAATCAAAAAT	CTCATGCCAGTTACTATGGGAGAATGAATGTGAGAGAGGTTCTCAGAGAGGATGGCCACCTCAGTGTAAATGGGGAAGCGCTGT	GCGACGACTGTAAGGGCAAGAGGCACCTCGACGCGCACACAGCCGCCCACTCGCAGTCGCCACGGCTGCCCGGTCGGGCAGGGACCCTCTGGCACATCTGGGCATGTGCAG
chr4:186696385:186696520:-@chr4:186655253:186655308:-@chr4:186605908:186606000:-@chr4:186599950:186599976:-	SORBS2	-7	-0.20202	3.08787	0.91	0.62	-0.29	-2.20151	-0.29	2.20151	ACACTTGGATTGGACTTAATCTTAAACCTCTGGAGTTCAAGACCTTTTAAAAAGGGCTAAATAAACAATCTCTACATGTAAAAGGCCACTGACTCCTACTTCCTCTGTATAGAGCAACTGTTGAACTCAGCTGCCT	AGCGAGAATAGGACAGACTCGTATACCATTCTGATCTGGGTGCATTTCTTCAGAAG	ATAGCGGTGGGTGTGCTCGCAAACGTGCCGCCATGTCTGTTACGCTAACATCTGTGAAGAGAGTGCAAAGTTCTCCAAACCTATTGGCTGCAG	GGCGTGATTCTCAGTCACCAGACTCAG
chr1:225706900:225707267:-@chr1:225705008|225705692:225704898:-	ENAH	-9	-0.383838	3.83421	0.71	0.42	-0.29	-2.24718	-0.29	2.24718	ACAACTACAAGAACAGCAACGGCAAAAGGAGCTGGAGCGGGAAAGGCTGGAGCGAGAAAGAATGGAAAGAGAAAGGTTGGAGAGAGAGAGGTTAGAAAGGGAAAGGCTGGAGAGGGAGCGACTGGAACAAGAACAGCTGGAGAGAGAGAGACAAGAACGGGAACGGCAGGAACGCCTGGAGCGGCAGGAACGCCTGGAGCGGCAGGAACGCCTGGAGCGGCAGGAACGCCTGGATCGGGAGAGGCAAGAAAGACAAGAACGAGAGAGGCTGGAGAGACTGGAACGGGAGAGGCAAGAAAGGGAGCGACAAGAGCAGTTAGAAAGGGAACAGCTGGAATGGGAGAGAGAGCGCAGAATATCAAGTGCTG	CTCCATCTTCAGACAGCTCCCTGTATAACGCTCCACTTCCTGAGTATTCCAGTTGCCAGCCTCCTTCAGCACCTCCTCCATCATACGCTAAAGTCATCTCAGCTCCAGTGTCAGATGCCACTCCTGATTATGCTGTAGTGACTGCTTTGCCACCTACTTCCACACCCCCTACACCACCACTGCGACACTCAGCGACACGTTTTGCAACATCTTTAGGTTCAGCCTTCCACCCTGTTCTTCCCCATTACGCTACAGTTCCTCGTCCTCTGAACAAAAACTCTCGACCTTCTTCTCCTGTGAACACACCCTCTTCTCAGCCTCCAGCTACGAAGCCCTGTGCCTGGTCTACTTCCAATTTTTCGCCCCTCCCTCCATCTCCTCCAATAATGATTAGCAGCC…
chr1:151512781:151512902:+@chr1:151534567:151534641:+@chr1:151535061:151535162:+	TUFT1	-7	0.383838	2.95319	0.38	0.09	-0.29	-2.50029	-0.29	2.50029	GCCCAGTTGGAGCCAGACAGCGGGGTGGACAAGTGGCGTGTGTGCTGCGACCCCGAGGGAAGATGAACGGGACGCGGAACTGGTGTACCCTGGTGGACGTGCACCCAGAGGACCAGGCGGCG	GGCAGCGTGGACATTCTCAGGCTGACTCTCCAGGGTGAACTGACAGGAGATGAACTTGAACACATAGCCCAGAAG	GCGGGCAGGAAGACCTATGCCATGGTGTCCAGCCACTCAGCTGGTCATTCTCTGGCTTCAGAACTGGTGGAGTCCCATGATGGACATGAGGAGATCATTAAG
chrX:17879218:17879457:-@chrX:17855850|17855853:17855657:-	RAI2	-2	-0.030303	1.94081	0.69	0.41	-0.28	-1.01488	-0.28	1.01488	CTTGGTGTATATAGTAAAGGCCGGGCGCCGCACGCAGACACACACTCGCCAGGACACAGGCGCACACACGCTCACGCACAACCAGCAGCGGCGGCGGCGACAGCGACTCGGTGACAGCGGCGACGGCGGCTCCCACCGCGGCGCACCCCCTTCAGGCGGCCGGCGGCGAGGCCAGACCGGAGAGTTCCAGCACACTCGACCACCCCGCGGCTTCCTGGAGGCGGCGGCCGCGATTGCGAG	CAGGCTTCCCAGGAAGAATGAAGCAGTCAACTTGCATAAGGCCTGTCTTGACTTCTCTCCTTTGGGGGAAGAGGATCACATTAAGAAGGGTGGCAGGCTTGCCTGGACACAGAATTCCACTACCAAACAGACATCATTTCTGAGAACTTCAGAGTTTATGATCCAGGTTTCCCAGTGATTAAATTACTCCTTGGAAG
chr6:150092298:150092402:+@chr6:150093150|150093184:150093383:+	PCMT1	-3	0.212121	2.99249	0.49	0.21	-0.28	-1.07339	-0.28	1.07339	AAAATGGAATCATCAAGACAGATAAAGTATTTGAAGTGATGCTGGCTACAGACCGCTCCCACTATGCAAAATGTAACCCATACATGGATTCTCCACAATCAATAG	GTTTTGCTGAACTGCTGAGCCTTGGCAGTGGGCGCCTTTGAGGCTTAGAAGTGCCTCAGGATTCTGTCAGTCGGCTGCCATGCTATCTTCTTTTGACGCACTATAACAGTCAGCAGAGAAGATCCTGGGGAGCTTCTGAACCCCGAAGGCACCTGCTACCACCGCTCAGTGAAACTTGCTTCAGAGGCAGAAAGAAGCAG
chr6:31649423:31649737:-@chr6:31649165|31649178:31649007:-	LY6G5C	-3	-0.323232	2.49374	0.42	0.14	-0.28	-1.07339	-0.28	1.07339	CCGCAGTCCGGCCCTAATATAGTTTTTAAATTCATTCATTCCAAGGCTTTTGGGAGGCGCTCAGTGGCGTGCAGTTTCCTCTCGAATTTCTTTCTTCCCGCAGTCTTTCTGGGCGGGCGTCTCCCGTCTGTTTCTTCCCATCTTCCCCCTTATCATCCTGGGACTGGATAATTCTTGAATAGTCTGGGAGGTAGCAGGGAACCCGAGTTCGGAGCCTCGACCAGAACCTCCAGACGGGAAATTGGAGCAGGTGGTGTCGTTCCAGGACGCTGAGGACCACCTCCTCCCCTAACGCACAGCCCAACGATCCTAAAA	GTTTCTTCCCCAGGGAACAGAGCTTGAGCGGGGGGCCACCCCCCCGTCCTACCGGAGTTCTGAGGTGCGGTCAGGCGCGGAGAGCGGACGCCCAGCGCCAGATTCTGTGGGCTCCGGAGTTCAGGCCCACTGAGCCGCAGCTGAGCACAGGCGGGGCAGGAAAAAGGATGAG
chr1:155161974:155162101:-@chr1:155160020|155160052:155159931:-	MUC1	-1	-0.131313	0.760734	0.38	0.1	-0.28	-1.14191	-0.28	1.14191	CTACCACAGCCCCTAAACCCGCAACAGTTGTTACGGGTTCTGGTCATGCAAGCTCTACCCCAGGTGGAGAAAAGGAGACTTCGGCTACCCAGAGAAGTTCAGTGCCCAGCTCTACTGAGAAGAATGCT	TGAGTGATGTGCCATTTCCTTTCTCTGCCCAGTCTGGGGCTGGGGTGCCAGGCTGGGGCATCGCGCTGCTGGTGCTGGTCTGTGTTCTGGTTGCGCTGGCCATTGTCTATCTCATTGCCTTG
chr16:69711106:69711238:+@chr16:69718790|69718793:69718873:+	NFAT5	-2	0.0909091	1.79838	0.72	0.45	-0.28	-1.16266	-0.28	1.16266	AATCATCTTATTGTGAAGGTTCCTCCCTATCATGACCAACATATAACTTTGCCTGTGTCAGTGGGAATATATGTAGTGACAAATGCTGGAAGATCTCATGATGTTCAACCATTCACTTACACTCCAGACCCAG	CAGCTGGTGCTTTGAATGTAAATGTGAAGAAGGAAATATCTAGTCCAGCAAGACCTTGCTCTTTTGAAGAGGCCATGAAAG
chr1:155161974:155162101:-@chr1:155160639:155160707:-@chr1:155160484:155160539:-@chr1:155159931:155160020:-	MUC1	-1	-0.020202	0.803776	0.76	0.48	-0.28	-1.21899	-0.28	1.21899	CTACCACAGCCCCTAAACCCGCAACAGTTGTTACGGGTTCTGGTCATGCAAGCTCTACCCCAGGTGGAGAAAAGGAGACTTCGGCTACCCAGAGAAGTTCAGTGCCCAGCTCTACTGAGAAGAATGCT	TTTAATTCCTCTCTGGAAGATCCCAGCACCGACTACTACCAAGAGCTGCAGAGAGACATTTCTGAAATG	TTTTTGCAGATTTATAAACAAGGGGGTTTTCTGGGCCTCTCCAATATTAAGTTCAG	TCTGGGGCTGGGGTGCCAGGCTGGGGCATCGCGCTGCTGGTGCTGGTCTGTGTTCTGGTTGCGCTGGCCATTGTCTATCTCATTGCCTTG
chr3:9079747:9079774:-@chr3:9074334:9074436:-@chr3:9069784:9069814:-@chr3:9068619:9068679:-	SRGAP3	-3	-0.313131	2.18186	0.87	0.59	-0.28	-1.23146	-0.28	1.23146	GGGAAAGAGCAGAATGCGGCACCACCAG	GCCCCCCTGTCTTCCCCCTAAACCACAGAAAATGAGGAGACCTAGGCCTCTCTCAGTGTATAGCCATAAACTCTTTAACGGCAGTATGGAAGCATTCATTAAG	AGGAAGAAGAAATGCTCGAACCAGGAACCAG	GATTCAGGACAAGCTATACCGCTTGTAGTCGAGAGCTGCATCCGTTACATCAATTTATATG
chr4:79570755:79570863:+@chr4:79584072:79584165:+@chr4:79601915:79605655:+	LOC100505702	-2	-0.232323	1.3841	0.6	0.32	-0.28	-1.27713	-0.28	1.27713	GCACGCTACATTCAAATGACTTGGAAGAGCAGGTTCTCTGAGCCAGGATACTAAAGTCCCTGTTTAGGAAAGAGCCACGTTGTATGTTTACCCTACCACAAAGATACAG	TCATGTGCCTGGGAAAGATTGATGCCAGCTCCAGAAAGGCATCCGAATGGTCTAAGTAATGCCATCCATCTGTCAGTAATAGATTCAGAAATGG	AATTCTGGAGGAAAGTGGCTCTGGGAATTGAACAGTGGCTCAGTGATGTTGGGGCCACCAAGTCTGCAATTCTCCCTACCTGTTCTTCATGGTTGTAAGATGACTGCTGCAATTCTCGGCATCATGTGCATGTTAATGTCAGGAGGAAGAAAGGAAGAGGGAGCACTGGGATGTTACATTCATTTTGTCAGGAAAAGCAAAGCCTTTCCAGACAGCTCCGAAACTTGCTTACCTCTCATTGGCCAGCACCATCACTTGACCACTTGTCCACTCCTAGCTGCAAGGAAAGTGGCAAAGTAGAAGGTATTTGAGAATGTCTGCTGGGTTAGCCAAAACAATAGTGACTTCTACACCCAATTTTCTGGGCACTGCAGAAGTATCCTTGAGTCCTATGTGATC…
chr14:22591956:22592242:+@chr14:22951995:22952058:+@chr14:23000024:23000088:+@chr14:23016447:23016719:+	TRA@TRATCR-alpha	-1	0.020202	0.765147	0.65	0.37	-0.28	-1.33334	-0.28	1.33334	GAACTATAATTGATGCTAAGACCACCCAGCCCCCCTCCATGGATTGCGCTGAAGGAAGAGCTGCAAACCTGCCTTGTAATCACTCTACCATCAGTGGAAATGAGTATGTGTATTGGTATCGACAGATTCACTCCCAGGGGCCACAGTATATCATTCATGGTCTAAAAAACAATGAAACCAATGAAATGGCCTCTCTGATCATCACAGAAGACAGAAAGTCCAGCACCTTGATCCTGCCCCACGCTACGCTGAGAGACACTGCTGTGTACTATTGCATCGTCAGAGTC	AATAGTGGAGGTAGCAACTATAAACTGACATTTGGAAAAGGAACTCTCTTAACCGTGAATCCAA	TGTGAATTCTGGGGGTTACCAGAAAGTTACCTTTGGAATTGGAACAAAGCTCCAAGTCATCCCAA	ATATCCAGAACCCTGACCCTGCCGTGTACCAGCTGAGAGACTCTAAATCCAGTGACAAGTCTGTCTGCCTATTCACCGATTTTGATTCTCAAACAAATGTGTCACAAAGTAAGGATTCTGATGTGTATATCACAGACAAAACTGTGCTAGACATGAGGTCTATGGACTTCAAGAGCAACAGTGCTGTGGCCTGGAGCAACAAATCTGACTTTGCATGTGCAAACGCCTTCAACAACAGCATTATTCCAGAAGACACCTTCTTCCCCAGCCCAG
chr1:155161974:155162101:-@chr1:155160639:155160688:-@chr1:155160484:155160539:-@chr1:155160198:155160334:-	MUC1	-1	0.0808081	0.761136	0.35	0.07	-0.28	-1.41999	-0.28	1.41999	CTACCACAGCCCCTAAACCCGCAACAGTTGTTACGGGTTCTGGTCATGCAAGCTCTACCCCAGGTGGAGAAAAGGAGACTTCGGCTACCCAGAGAAGTTCAGTGCCCAGCTCTACTGAGAAGAATGCT	ATCCCAGCACCGACTACTACCAAGAGCTGCAGAGAGACATTTCTGAAATG	TTTTTGCAGATTTATAAACAAGGGGGTTTTCTGGGCCTCTCCAATATTAAGTTCAG	GCCAGGATCTGTGGTGGTACAATTGACTCTGGCCTTCCGAGAAGGTACCATCAATGTCCACGACGTGGAGACACAGTTCAATCAGTATAAAACGGAAGCAGCCTCTCGATATAACCTGACGATCTCAGACGTCAGCG
chr6:133076982:133077174:-@chr6:133074557:133074630:-@chr6:133073812:133073888:-@chr6:133072284:133072657:-	VNN2	-3	-0.272727	1.87928	0.36	0.07	-0.28	-1.45124	-0.28	1.45124	ATTTGGTCACACACCAGTACAAGCAAGACTCAGCTGCCTGGCCAAGGACAACTCTATCTATGTCTTGGCAAATTTGGGGGACAAAAAGCCATGTAATTCCCGTGACTCCACATGTCCTCCTAATGGCTACTTTCAATACAATACCAATGTGGTGTATAATACAGAAGGAAAACTCGTGGCACGTTACCATAAG	GTGGGCAAGAGTCACTGAGATTACTTTGGATGGGACACTAAAGAGAGAGATGACATCTCTCACCTGACTTACAG	TACCACCTGTACTCTGAGCCTCAGTTTAATGTCCCTGAAAAGCCGGAGTTGGTGACTTTCAACACCGCATTTGGAAG	GAAGTGGTATTTATGCACCAAATGGTCCCAAAGTGTATCATTATGACATGAAGACAGAGTTGGGAAAACTTCTCCTTTCAGAGGTGGATTCACATCCCCTATCCTCGCTTGCCTACCCAACAGCTGTTAATTGGAATGCCTACGCCACCACCATCAAACCATTTCCAGTACAGAAAAACACTTTCAGGGGATTTATTTCCAGGGATGGGTTCAACTTCACAGAACTTTTTGAAAATGCAGGAAACCTTACAGTCTGTCAAAAGGAGCTTTGCTGTCATTTAAGCTACAGAATGTTACAAAAAGAAGAGAATGAAGTATACGTTCTAGGAGCTTTTACAGGATTACATGGCCGAAGGAGAAGAGAGTACTGGCAG
chr18:22040593:22040885:+@chr18:22048752:22048915:+@chr18:22056711:22059921:+	HRH4	-1	0.181818	0.783203	0.61	0.32	-0.28	-1.50896	-0.28	1.50896	GGAAGACTACACATTTTAGGTATGTGATTAGAAAACATACTTGTCAGAATTGTCTGGCTGGATTAATTTGCTAATTTGACCTTCTTCATCATTTGATGTGATGCCAGATACTAATAGCACAATCAATTTATCACTAAGCACTCGTGTTACTTTAGCATTTTTTATGTCCTTAGTAGCTTTTGCTATAATGCTAGGAAATGCTTTGGTCATTTTAGCTTTTGTGGTGGACAAAAACCTTAGACATCGAAGTAGTTATTTTTTTCTTAACTTGGCCATCTCTGACTTCTTTGTGG	GTGTGATCTCCATTCCTTTGTACATCCCTCACACGCTGTTCGAATGGGATTTTGGAAAGGAAATCTGTGTATTTTGGCTCACTACTGACTATCTGTTATGTACAGCATCTGTATATAACATTGTCCTCATCAGCTATGATCGATACCTGTCAGTCTCAAATGCT	GTGTCTTATAGAACTCAACATACTGGGGTCTTGAAGATTGTTACTCTGATGGTGGCCGTTTGGGTGCTGGCCTTCTTAGTGAATGGGCCAATGATTCTAGTTTCAGAGTCTTGGAAGGATGAAGGTAGTGAATGTGAACCTGGATTTTTTTCGGAATGGTACATCCTTGCCATCACATCATTCTTGGAATTCGTGATCCCAGTCATCTTAGTCGCTTATTTCAACATGAATATTTATTGGAGCCTGTGGAAGCGTGATCATCTCAGTAGGTGCCAAAGCCATCCTGGACTGACTGCTGTCTCTTCCAACATCTGTGGACACTCATTCAGAGGTAGACTATCTTCAAGGAGATCTCTTTCTGCATCGACAGAAGTTCCTGCATCCTTTCATTCAGAGAGA…
chr17:73588319:73588382:+@chr17:73588509|73588545:73588622:+	MYO15B	-5	0.0606061	3.2437	0.36	0.08	-0.28	-1.56013	-0.28	1.56013	AGGGGTCATCGTGGGAGCCTCTGTGTCTCATTATCTACTTGAGACCTCCAGGGTGGTGTTTCAG	CTGCTGGCAGGGCTGGACTCCATAGAGCGGGAGCGGCTCTCCCTGCAGGGACCGGAGACTTACTACTACCTCAACCAG
chr18:28576757:28577014:-@chr18:28574420:28574462:-@chr18:28570052:28574338:-	DSC3	-1	0.171717	0.739101	0.8	0.52	-0.28	-1.58533	-0.28	1.58533	TGCTCTGCCAATGGATTTATGACCCAAACTACCAACAACTCTAGCCAAGGTTTTTGTGGTACTATGGGATCAGGAATGAAAAATGGAGGGCAGGAAACCATTGAAATGATGAAAGGAGGAAACCAGACCTTGGAATCCTGCCGGGGGGCTGGGCATCATCATACCCTGGACTCCTGCAGGGGAGGACACACGGAGGTGGACAACTGCAGATACACTTACTCGGAGTGGCACAGTTTTACTCAACCCCGTCTCGGTGAA	GAATCCATTAGAGGACACACTGGTTAAAAATTAAACATAAAAG	AAATTGCATCGATGTAATCAGAATGAAGACCGCATGCCATCCCAAGATTATGTCCTCACTTATAACTATGAGGGAAGAGGATCTCCAGCTGGTTCTGTGGGCTGCTGCAGTGAAAAGCAGGAAGAAGATGGCCTTGACTTTTTAAATAATTTGGAACCCAAATTTATTACATTAGCAGAAGCATGCACAAAGAGATAATGTCACAGTGCTACAATTAGGTCTTTGTCAGACATTCTGGAGGTTTCCAAAAATAATATTGTAAAGTTCAATTTCAACATGTATGTATATGATGATTTTTTTCTCAATTTTGAATTATGCTACTCACCAATTTATATTTTTAAAGCAAGTTGTTGCTTATCTTTTCCAAAAAGTGAAAAATGTTAAAACAGACAACTGGTA…
chr14:24459391:24459568:+@chr14:24470072:24470293:+@chr14:24470593:24470726:+	DHRS4L2	-6	0.484848	3.97051	0.92	0.64	-0.28	-1.63325	-0.28	1.63325	GATCGGCTTCGCCATCGCCCGGCGTTTGGCCCAGGACAGGGCCCACGTGGTCGTCAGCAGCCGGAAGCAGCAGAATGTGGACCAGGCGGTGGCCACGCTGCAGGGGGAGGGGCTGAGCGTGACGGGCACTGTGTGCCATGTGGGGAAGGCGGAGGACCGGGAGCGGCTGGTGGCCATG	ACTCTGGACATTAATGTGAAGGCCCCAGCCCTGATGACAAAGGCAGTGGTGCCAGAAATGGAGAAACGAGGGTACAGAGAGTGAGAGAGAGCCTGGGTGAGAGGGGACCCCACACAGGCTGAGGGCAGTGGTCCACACTGGGAAGACGGTCAGCTCTCTTCTTTTTCCAGAGGCGGCTCAGTGGTGATCGTGTCTTCCATAGCAGCCTTCAGTCCATCTCCT	GGCTTCAGTCCTTACAATGTCAGTAAAACAGCCTTGCTGGGCCTCAACAATACCCTGGCCATAGAGCTGGCCCCAAGGAACATTAGGGTGAACTGCCTGCACCTGGACTTATCAAGACTAGCTTCAGCAGGATG
chr14:64727167:64727466:-@chr14:64716264:64716397:-@chr14:64701688:64701868:-	ESR2	-2	0.262626	1.38233	0.77	0.49	-0.28	-1.63683	-0.28	1.63683	GCTCCCGGAGAGAGAGATGTGGGTACCGCCTTGTGCGGAGACAGAGAAGTGCCGACGAGCAGCTGCACTGTGCCGGCAAGGCCAAGAGAAGTGGCGGCCACGCGCCCCGAGTGCGGGAGCTGCTGCTGGACGCCCTGAGCCCCGAGCAGCTAGTGCTCACCCTCCTGGAGGCTGAGCCGCCCCATGTGCTGATCAGCCGCCCCAGTGCGCCCTTCACCGAGGCCTCCATGATGATGTCCCTGACCAAGTTGGCCGACAAGGAGTTGGTACACATGATCAGCTGGGCCAAGAAGATTCCCG	GGATGAGGGGAAATGCGTAGAAGGAATTCTGGAAATCTTTGACATGCTCCTGGCAACTACTTCAAGGTTTCGAGAGTTAAAACTCCAACACAAAGAATATCTCTGTGTCAAGGCCATGATCCTGCTCAATTCCA	GTATGTACCCTCTGGTCACAGCGACCCAGGATGCTGACAGCAGCCGGAAGCTGGCTCACTTGCTGAACGCCGTGACCGATGCTTTGGTTTGGGTGATTGCCAAGAGCGGCATCTCCTCCCAGCAGCAATCCATGCGCCTGGCTAACCTCCTGATGCTCCTGTCCCACGTCAGGCATGCGAG
chr5:76383884:76384297:+@chr5:76385171:76385228:+@chr5:76394480:76394572:+@chr5:76401481:76401514:+	LOC728723	-2	0.111111	1.23819	0.65	0.37	-0.28	-1.705	-0.28	1.705	AATGAAACAGGAGAGTTCCCTGATTTCCTCCCGGCCCCCGCCCTCCCACAGCCCTTTGCAGGACGTGCAACAGGGTTGTGGCTCGTGTGTTCGGTCTCTGCCTGCTGAAACCCCTTATGGGAGGTGGAGCATGCAGACGGACGGGTGCAGGAGCCAGGGTGCAAAAGCTGGGGCGCTGGGCTTCCAGCCCCACGGCAGTGTCCAGGGGCAGGATCCCGTGATTCCCGGAGCCCAAATGGGCGTGTGTTACAGTGTGCTCTTTTAGCCTTACCATCAGCTGACGGCTTAAGTGTTAACCAGCTCAATAGACCCTCTGCCTTTTTGCAAGCGCAGAGGGTCAGTGTGACAGTTTCTGTATCTCAGCTCTTGTCTCACCTCCCAGAAGAATCAGGTCACACA…	ACGGGCCTGTCTAATTGCAGGAAAACAAACTCAGGGCTCCCACTGATTCTACATTACG	AACACCAGAGACTGGGTAATTAATAAAAAGAAGAAATTGATCTGGCCTACAGTTCTGGAGCCTTGGAAGTCCGAGATCAAGGAGCTGCATCTG	ATAAATACCTGGAGTGGGATTGCTAGATCACATG
chr17:19109483:19109615:+@chr17:19117191|19117195:19117358:+	n/a	-3	0.232323	1.86855	0.35	0.07	-0.28	-1.72986	-0.28	1.72986	GTGGGACTTGCTCAGGGACTCACTGCTGGCCTTGGGGAGCAGAGAACTCAGGTCTTTGTGATTCCGAAGTCCAGGTTCTTCCACCTGCAACTGCAGTTTCCAGAATTGGTCCCACCCCAGGAGGATCAGCCAG	ATGCAACGCCAGGAGCAGCATCAGCCACGCTGTAAACAAGGGGGAAACGCCAAGCGCATTACAGAGGACGTCAGCCCTGCCATCACTGGGCTGGGGAAACAATGCCAGCCATGGCTGGTCTCCGGGTTCACAGTGATAGGGGAAATAAACCCTTATTTGTCTAA
chr16:640261:640433:+@chr16:646317:646448:+@chr16:667208:667268:+	RAB40C	-7	0.10101	3.94276	0.42	0.13	-0.28	-1.80103	-0.28	1.80103	GCGGCCGGCGCGGGGCGCAGGCGGCGCGGCCATGGGCTCGCAGGGCAGTCCGGTGAAGAGCTACGACTACCTGCTCAAGTTCCTGCTGGTGGGCGACAGCGACGTGGGCAAGGGCGAGATCCTGGAGAGCCTGCAGGACGGCGCGGCAGAGTCCCCGTACGCCTACAGTAACG	ATTGCAGCTGAGAAGGCGCGAAGCTGCTGGTCCCTGAAAAGCTGCCGCCTACCCTGGTCTGGAGCCCCTGCGAGCTGGCGTAGAGCAGGAAGGGGTTGCATCACAGCTGAGTCCTCCCCTGCGCAGCACATG	GGATCGACTACAAGACCACCACCATCCTGCTGGACGGCCGGCGCGTGAAGCTGGAGCTCTG
chr10:88441193:88441560:+@chr10:88446826:88447029:+@chr10:88451653:88451822:+	LDB3	-9	-0.212121	4.77213	0.36	0.08	-0.28	-1.8415	-0.28	1.8415	GACCCCGCTCTGGACACGAACGGCAGCCTGGTGGCACCCAGCCCCAGCCCTGAGGCGAGGGCCAGCCCAGGCACCCCAGGCACCCCGGAGCTCAGGCCCACCTTTAGCCCTGCCTTCTCCCGGCCCTCCGCCTTCTCCTCACTCGCCGAGGCCTCTGACCCTGGCCCTCCGCGGGCCAGCCTGAGGGCCAAGACCAGCCCAGAGGGGGCCCGGGACCTACTCGGCCCAAAAGCCCTGCCGGGCTCGAGCCAGCCGAGGCAATATAACAACCCCATTGGCCTGTACTCGGCAGAGACCCTGAGGGAGATGGCTCAGATGTACCAGATGAGCCTCCGAGGGAAGGCCTCGGGTGTCGGACTCCCAGGAGG	CGCCGACTACCAGGAACGCTTCAACCCCAGTGCCCTGAAGGACTCGGCCCTGTCCACCCACAAGCCCATCGAGGTGAAGGGGCTGGGCGGCAAGGCCACCATCATCCATGCGCAGTACAACACGCCCATCAGCATGTATTCCCAGGATGCCATCATGGATGCCATCGCTGGGCAGGCCCAAGCCCAAGGCAGTGACTTCAGTGG	GAGCCTCCCTATTAAGGACCTTGCCGTAGACAGCGCCTCTCCCGTCTACCAGGCTGTGATTAAGAGCCAGAACAAGCCAGAAGATGAGGCTGACGAGTGGGCACGCCGTTCCTCCAACCTGCAGTCTCGCTCCTTCCGCATCCTGGCCCAGATGACGGGGACAGAATTCA
chr1:39945470:39945681:+@chr1:39946592:39946702:+@chr1:39950273:39950402:+	MACF1	-9	-0.010101	4.83149	0.43	0.15	-0.28	-1.86069	-0.28	1.86069	CACGAGGTAGAACTAACATTGAACTTAGAGAGAAATTCATCCTACCAGAGGGAGCATCCCAGGGAATGACCCCCTTCCGCTCACGGGGTCGAAGGTCCAAACCATCTTCCCGGGCAGCTTCCCCTACTCGTTCCAGCTCCAGTGCTAGTCAGAGTAACCACAGCTGTACATCCATGCCATCTTCTCCAGCCACCCCAGCCAGTGGAACCAAG	ACTTCACTTCAGTTCTCTCGCTGTTATGACAAACCCTGGTTGGTAAACAGTAAAGCTGGCACCCCTATCAGGGACAGCCATTCTCCTGACCTCCAGCTGCCCACCCCCGAG	GTTATCCCATCATCAGGTAGCAAGTTGAAACGACCAACACCAACTTTTCATTCTAGTCGGACATCCCTTGCTGGTGATACCAGCAATAGTTCTTCCCCGGCCTCCACAGGTGCCAAAACTAATCGGGCAG
chr9:33395076:33395193:-@chr9:33394125:33394275:-@chr9:33386402:33386539:-	AQP7	-8	0.616162	4.41006	0.58	0.3	-0.28	-1.95375	-0.28	1.95375	GTCCACCCGTGGCTCCAAAATGGTCTCCTGGTCCGTGATAGCAAAGATCCAGGAAATACTGCAGAGGAAGATGGTGCGAGAGTTCCTGGCCGAGTTCATGAGCACATATGTCATGATG	AGAGAAGGTGATGACTGGTTTGGGGTTGGAGAAGAAAGCACATGTTTGAGAGGGCTGTGGAAGACAGAATCAGGGAGACTCTGCCAGCAGAAGATGTGGGCAAAGCGCCGATGAGCTGTTCTGGAGCACGGGGCCCAGCACAGGGTGAGAG	GAGCCCACATGAACGCAGCTGTGACCTTTGCTAACTGTGCGCTGGGCCGCGTGCCCTGGAGGAAGTTTCCGGTCTATGTGCTGGGGCAGTTCCTGGGCTCCTTCCTGGCGGCTGCCACCATCTACAGTCTCTTCTACA
chr17:33445520:33445638:-@chr17:33443878:33444056:-@chr17:33434385:33434466:-@chr17:33433405:33433500:-	RAD51D	-5	0.010101	2.41834	0.43	0.15	-0.28	-2.07171	-0.28	2.07171	GCCCTGGTTGCCCTGAGGCGGGTGCTGCTGGCTCAGTTCTCGGCTTTCCCCGTGAATGGCGCTGATCTCTACGAGGAACTGAAGACCTCCACTGCCATCCTGTCCACTGGCATTGGCAG	ACATGGAGGGCGCACTCAAGTGGGAACCTGGGAGGACTGCAGCTGCCTCAGGTCCCCGCAGGGAGATCGTGGAGTGGGGTCAGGAATGCTCTGAAGAAGGCAGGACTTGGGCATGGAGGAACAGATGGACTTTCGCTGAATGCTTTCGATGAACGAGGCACTGCGGTCAGCACTTCACG	TCTTGATAAACTGCTTGATGCTGGTCTCTATACTGGAGAAGTGACTGAAATTGTAGGAGGCCCAGGTAGCGGCAAAACTCAG	GCAGAAGCTCTCCGGAGGATCCAGGTGGTGCATGCATTTGACATCTTCCAGATGCTGGATGTGCTGCAGGAGCTCCGAGGCACTGTGGCCCAGCAG
chr17:25909672:25910133:+@chr17:25915498|25915501:25915561:+	KSR1	-1	-0.0606061	1.73972	0.73	0.46	-0.27	-0.539968	-0.27	0.539968	GAGGGGAGCACAAGGAGGACTCCAGTTGGAGTTCATTGGATGCGCGGCGGGAAAGTGGCTCAGGGCCTTCCACGGACACCCTCTCAGCAGCCAGCCTGCCCTGGCCCCCAGGGAGCTCCCAGCTGGGCAGAGCAGGCAACAGCGCCCAGGGCCCACGCTCCATCTCCGTGTCAGCTCTGCCCGCCTCAGACTCCCCCACCCCCAGCTTCAGTGAGGGCCTCTCAGACACCTGTATTCCCCTGCACGCCAGCGGCCGGCTGACCCCCCGTGCCCTGCACAGCTTCATCACCCCGCCCACCACACCCCAGCTGCGACGGCACACCAAGCTGAAGCCACCACGGACGCCCCCCCCACCCAGCCGCAAGGTCTTCCAGCTGCTGCCCAGCTTCCCCACACTCA…	ATCTCTCGCATGGATCCCCACAGATGGTACGGAGGGATATCGGGCTGTCGGTGACGCACAG
chr3:151985829:151986881:+@chr3:152017194:152018156:+@chr3:152132730:152132900:+	MBNL1	-2	0.030303	3.38879	0.99	0.72	-0.27	-0.599122	-0.27	0.599122	TTACATCTTATAGCACCCAGTGAATTATGATATGGGGCTGCGGTTTATTTGCTCTGGCGACAATATGGCTTACTTGCCGTGGAATATCCCGGTATTTCAGAAGTAACATATTATTTTTAAAGAGGGAGCTTTGCTTTCTCTAAATCACATGGTGCAAAGTTGGGAATACAGTGGCCTGTAAATTACAAATATTATTTACAAACTAGAAGGAAAGCTGACATGTGTTTGTGCCTGTGTGACAGTTTCACTAAGGAATTCCAAAACTGTGGATAGCCTGTTACTTGAGAAAAATACACGGTGGCAGTCTTGCAGATGTTTTTCCCGCCTGTTAGCCCTCCAGGTTCAAAAACTGTTTGGTGCATTTTAAGGCGGCAGTCTCACCAGATCGCAGGATTCTAG…	GTTGGTACTAAGAAGTGCCTTTCCTGACGTCTCTGCTGCTTGGAACCGCTTCTAGAGCAGTCTCTGCTTTTGCCTTGCTTGCTGCCAGCTAGACTGTGACGACAGCACATCCACCCTCCACCTCTAGCCCAGACACCCCCATTTCTACTTATAATCAAGAGAAAAGCTCTAAGTATCTGGCATTGCCCTAGGCTGCTTTAGTGTTAAAAGAAAAGTTTGCTGAAAAAGTAAGATATCTTCTGCCAGGAAATCAAGGAGGAAAAAAAAAATCATTTTCTCGATTTTGCTCTAAACTGCTGCATCTGTCTATGCCAAACTAATCAATACCGATTGCACCACCAAACTCCATTGCAAATTCAGCTGTGAGGAGATTCCCTTTCAGACAACTTTGCTGAAAGC…	GGCCGTTGCTCCAGGGAGAACTGCAAATATCTTCATCCACCCCCACATTTAAAAACGCAGTTGGAGATAAATGGACGCAATAACTTGATTCAGCAGAAGAACATGGCCATGTTGGCCCAGCAAATGCAACTAGCCAATGCCATGATGCCTGGTGCCCCATTACAACCCGTG
chr21:46330199:46330287:-@chr21:46327989:46328097:-@chr21:46326830:46327010:-	ITGB2	-3	-0.393939	4.10424	0.51	0.24	-0.27	-0.634967	-0.27	0.634967	TCCTCTCTCAGGAGTGCACGAAGTTCAAGGTCAGCAGCTGCCGGGAATGCATCGAGTCGGGGCCCGGCTGCACCTGGTGCCAGAAGCTG	GGAGCGGCTTTGGGTCCTCCAGCCCACGCCACCGCGGCGAGCAGTCCCCGGAGGAGAAGCCGGGTGGCTCCCGTCTGTCCTCGGACTGAGCAGGGTGGCCAGGCCCCAG	AACTTCACAGGGCCGGGGGATCCTGACTCCATTCGCTGCGACACCCGGCCACAGCTGCTCATGAGGGGCTGTGCGGCTGACGACATCATGGACCCCACAAGCCTCGCTGAAACCCAGGAAGACCACAATGGGGGCCAGAAGCAGCTGTCCCCACAAAAAGTGACGCTTTACCTGCGACCAG
chr21:37665727:37665873:+@chr21:37705944:37706016:+@chr21:37709172:37709304:+	DOPEY2	-3	-0.555556	2.98894	0.9	0.63	-0.27	-0.817829	-0.27	0.817829	GTGCATTTAAGACCCAGAGACAGCTGCCTGCTGATAGCCCAGGAACTCCATTCTTGGACTTTCCTGTCACAGATAGCCCAAGGATCTTAAAACAACTGGAAGAATGCATCGAATATGATTTTCTGGAACATCCAGAATGTTAACCAT	CTTTGCCCGAAGTTTTTACATACAAATTCTACTAGTCACACCTGGCCATTCAGTGCAGTTGCTGAATTAATAG	ATAATGCTTATGATCCTGATGTGAACGCTAAACAAATATGGATTGACAAAACAGTGATAAATGACCATATATGCTTGACATTCACCGACAATGGGAATGGTATGACTTCTGATAAATTACATAAAATGCTAAG
chr16:30064785:30064820:+@chr16:30066493:30066648:+@chr16:30075050:30075569:+	ALDOA	-2	-0.0606061	2.26443	0.54	0.27	-0.27	-0.85646	-0.27	0.85646	CTCCCGGACTGACTGGCTCTGCCCTTCCCCATGGAC	GCCCAGGGCTGCTGCGCGGACGGTAGCTCCCCCTGCAGGAAGCAAGGTTCCTCCGGGCCCCCAGACTGCTGCTGGACCTGTGCAGAAGCCTGCAACTTTCCTCTGCCTAGCCCGGCCCACTTCCTGGATGCTTGCTGCCCCCAGCCCACCAGAGCT	GACTGGGCACCTCGCTGCCCCCGCTGCTGCCCACTCTGCGACTGTGCCTGTACGTGCCAGCTCCCCGACTGCCAGAGCCTCAACTGTCTCTGCTTCGAGATCAAGCTCCGATGAGGACCCAGGGCCCCTGCCCTCTGGGGAGCGGCCAGCCCCCAGGGCCCATGTGCCCTCCTCCCTGAAGAGCCTTTCCCCACGCCACTGGAACCACAGATGGCCTGCCGAGCACCCAGGCCTGGGAACTGGAAGTGGCAGCGCAGGGCCTGGCTCCCTGCAGGGCAGGACTCTTGGCCGGCTGGACGGCAGCTCCTCTGGAGGGCCAGAAAAGAGAGGGGCTAGTGCTCGGGCAGGTGCCCTGGCTTCCCTTCCCCTCCACACGTCAACGATTCTATTTGAAGTTGG…
chr1:26510220:26510321:+@chr1:26510633|26510705:26510778:+	CNKSR1	-3	-0.010101	3.27678	0.78	0.51	-0.27	-0.912451	-0.27	0.912451	GTGGGATGGCCCCGTAAGAACATGGTGAGGGAACTGCTGCGGGAGCCAGCCGGACTCAGCTTAGTGCTGAAGAAGATCCCGATACCGGAGACCCCCCCACAG	GGCCCCATCTGAAGACGTCTTTGCCTTTGACCTGTCTTCAAACCCCAGTCCCGGACCCAGCCCTGCCTGGACAG
chrX:123095883:123095956:+@chrX:123155217:123155281:+@chrX:123156381:123156521:+	STAG2	-2	-0.020202	2.07914	0.5	0.23	-0.27	-0.95222	-0.27	0.95222	AGTGCTGCTTTTCATTCCCACCCCCACCCGCACTGTCTTTCTCAAGGCACGAACTGAGCTGATCCTTGCCCCAG	GTGGCCACCGAGTACTAAATTCACTTGGGAATAAAAGAAAAACATAAGAAAATTATAAGAGAAAG	GAATTGTCTTAGAAGAAAGAAGGCAAGCCACCATTTTACCCACGTAAATATATGAATATATTTCTGACATTGAGGTGTTCCAGAAGATGATAAAGAAATGATAGCAGCTCCAGAAATACCAACTGATTTTAATCTACTACA
chr17:33446130:33446191:-@chr17:33443878:33444056:-@chr17:33433405:33433500:-	RAD51D	-3	-0.181818	2.66804	0.69	0.42	-0.27	-1.05627	-0.27	1.05627	TGGTGGACCTGGTTTCTGCAGACCTGGAAGAGGTAGCTCAGAAATGTGGCTTGTCTTACAAG	ACATGGAGGGCGCACTCAAGTGGGAACCTGGGAGGACTGCAGCTGCCTCAGGTCCCCGCAGGGAGATCGTGGAGTGGGGTCAGGAATGCTCTGAAGAAGGCAGGACTTGGGCATGGAGGAACAGATGGACTTTCGCTGAATGCTTTCGATGAACGAGGCACTGCGGTCAGCACTTCACG	GCAGAAGCTCTCCGGAGGATCCAGGTGGTGCATGCATTTGACATCTTCCAGATGCTGGATGTGCTGCAGGAGCTCCGAGGCACTGTGGCCCAGCAG
chr1:247587149:247588901:+@chr1:247592887:247593057:+@chr1:247597405:247597575:+	NLRP3	-2	0.0606061	1.91653	0.81	0.54	-0.27	-1.07517	-0.27	1.07517	ATTACCGTAAGAAGTACAGAAAGTACGTGAGAAGCAGATTCCAGTGCATTGAAGACAGGAATGCCCGTCTGGGTGAGAGTGTGAGCCTCAACAAACGCTACACACGACTGCGTCTCATCAAGGAGCACCGGAGCCAGCAGGAGAGGGAGCAGGAGCTTCTGGCCATCGGCAAGACCAAGACGTGTGAGAGCCCCGTGAGTCCCATTAAGATGGAGTTGCTGTTTGACCCCGATGATGAGCATTCTGAGCCTGTGCACACCGTGGTGTTCCAGGGGGCGGCAGGGATTGGGAAAACAATCCTGGCCAGGAAGATGATGTTGGACTGGGCGTCGGGGACACTCTACCAAGACAGGTTTGACTATCTGTTCTATATCCACTGTCGAGAGGTGAGCCTTGTGA…	ATTGGTGAACAGCCACCTCACTTCCAGTTTTTGCCGGGGCCTCTTTTCAGTTCTGAGCACCAGCCAGAGTCTAACTGAATTGGACCTCAGTGACAATTCTCTGGGGGACCCAGGGATGAGAGTGTTGTGTGAAACGCTCCAGCATCCTGGCTGTAACATTCGGAGATTGTG	GTTGGGGCGCTGTGGCCTCTCGCATGAGTGCTGCTTCGACATCTCCTTGGTCCTCAGCAGCAACCAGAAGCTGGTGGAGCTGGACCTGAGTGACAACGCCCTCGGTGACTTCGGAATCAGACTTCTGTGTGTGGGACTGAAGCACCTGTTGTGCAATCTGAAGAAGCTCTG
chr22:24999124:24999288:+@chr22:25003921:25003990:+@chr22:25006325:25006498:+	GGT1	-2	-0.212121	1.62849	0.67	0.39	-0.27	-1.09788	-0.27	1.09788	AGGAGGAGCTGGGTCACAGCAGGGAATCTTAGCTTGGTTTTGGTGTGCTGCTGGATGACCAGACCGGGCGTCGGGTGAGCCCAGAAGTGAGAGCAGTTGGCTGTGCCCCAGTGCTGTGTGACCCAGAGGCGCCGCTCACCCTCTCTGAGCTGGTGGACATCATAG	CGGGTGCAGCCCAGAACTGTCTTCTGAGGAAGAGGTGCTCTCCTGGGCCCCCACTGTCCCCAGGCCTCAG	GAGAACGAGAAGGCTGCCTGATCAGAGAGTCCCTGAAGAAGATTCTGTGGCTACAGGCTTCAGCAGAGTGTGAGGGAGACCCCGGTTATTTCCTCAGCTATTTCCACCAAATCCTCCTGTCTTTCGTGGCCAACACCCCAGGCAAGGCTTGGGGCCCCCGTCTGCTGCTGGACG
chr7:29519669:29519837:+@chr7:29535568:29535652:+@chr7:29544360:29544437:+	CHN2	-3	0.030303	2.65701	0.63	0.36	-0.27	-1.14049	-0.27	1.14049	AGCACAGGGCTTCCTGGGCTCTGCAGAGCAAACTGGAAAGAGCTGGGATCCAGGCACTATGTTCTCTGAAGAACTGTGGCTGGAAAATGAGAAAAAGTGTGCTGTGGTTCGGAAGTCTAAGCAGGGCAGGAAACGCCAAGAACTGCTGGCCGTAGCCTTCGGGGTGAAG	GTCCACACGTTCCGAGGCCCACACTGGTGTGAATATTGTGCCAATTTCATGTGGGGGCTCATCGCCCAAGGGGTCCGGTGCTCAG	GATTAAAATCGGAAGGCCTTTACAGAGTCTCTGGGTTCACTGAACACATTGAAGATGTCAAAATGGCATTTGACAGAG
chr1:85155837:85156151:-@chr1:85146021:85146070:-@chr1:85136860:85136991:-	SSX2IP	-3	-0.222222	2.31619	0.36	0.09	-0.27	-1.19929	-0.27	1.19929	GGGCGGGAGGCGCTGCGAGGCGCTGCTGGCCCTCGGGCTGCGGGAGCCGGGCTAGGACGCCGAGCGGTGACTCCCCGCCGCTCCCGGGGGCCGTGACGGTGAGCAGCAGCGCCTCGCGTCGGGGATTGTGACGCGCCCCGCCAGGGAGGGGCGGGCGGGGGTGGGCGCCGGCAAGGGGCGGGCGCGCGCGGAGGTGAGAGCCGGCACCTGGCTCAGCGCCCCGTTGTTCGGCGGGAGGCTCCGCGCGGCTGTTGGGGCCGTTGCAGGGTGCGGGCGAGCGTCGACCCGGGCCGCTCCTGGAGGAGGAGGTGGGAG	ATGAGGAAAGTGAGGCCCAAAGAAGATTTATGTTCAGGACCATTTAGTCT	GAGATGCCTACATAGAAGAGTGACAGCAGCTAGACTAAATGTTTAACTGCTGAACTAGTTCCTCAGGTATCCTGGCTCTAGAGATTGCTATGGGAGATTGGATGACTGTTACAGATCCAGGTCTGTCTTCAG
chr19:11567925:11567963:-@chr19:11565671|11565692:11562143:-	ELAVL3	-1	-0.0707071	0.768739	0.57	0.29	-0.27	-1.20885	-0.27	1.20885	GCTGGACAATTTGCTCAACATGGCCTACGGCGTCAAGAG	TCCCCTGTCGCTCATCGCCAGGTTCTCGCCGATCGCCATCGATGGTATGAGCGGCCTGGCGGGCGTGGGCCTGTCGGGGGGCGCGGCGGGCGCCGGCTGGTGCATCTTCGTGTACAACCTGTCACCGGAGGCAGACGAGAGCGTGCTGTGGCAGCTGTTCGGGCCTTTTGGGGCAGTCACCAACGTCAAGGTCATCCGTGATTTCACCACCAACAAGTGCAAGGGTTTCGGCTTCGTGACCATGACCAACTATGACGAGGCGGCCATGGCCATCGCCAGCCTGAACGGCTATCGCCTGGGCGAGCGCGTGCTGCAGGTCTCCTTCAAGACCAGCAAACAGCACAAGGCGTGAGCCCACCCCGCCTGCCCTCCCACCCCCTCCCCGGGCAGCAGAGAGAG…
chr21:30464760:30464902:+@chr21:30481361:30481504:+@chr21:30521510:30521571:+	C21orf7	-1	-0.020202	0.778237	0.64	0.37	-0.27	-1.259	-0.27	1.259	TATTTCAGTTTTATGCTCTGCAACAAGTTTGGCCATGTTGGAGGACAATCCAAAGGTCAGCAAGTTGGCTACTGGCGATTGGATGCTCACTCTGAAGCCAAAGTCTATTACTGTGCCCGTGGAAATCCCCAGCTCCCCTCTGG	GTTGACATTCGTAACCTTCCTGGATCCTATCAGAGAAACCTTGTTCATCATTTCATTTCCAAATTATGAAGACCACCTGGGCCTGACTGAAGATGCTTGTTTCTTCCTCTTCCCTAACGCCCTTTCCACCAGTGCGGACTGCAG	ATGATACACCCCCTGAAGACTCCATTCCTTTGGTCTTTCCAGAATTAGACCAGCAGCTACAG
chr15:74754224:74754368|74754372:+@chr15:74758377:74758471:+	LOC440288	-3	0.0808081	2.4316	0.39	0.12	-0.27	-1.26699	-0.27	1.26699	AAATTAGGATTACCGAAAATACTGAAGAAAGACTACCTCTGATTGGACTCTTCTCAAGGAATTAATAATTCAAGAACTAAGGAAAGAAAAAAGTGATTATATGAAAATACTGAAGTTGATCGTAGCAGCTGAAGGCTGATCCTGTGTGG	GCTGAAGTACATTGGTGCAATCTTGGCTCACTGCATCTCCACCCCAGGTTCAAGCGATTCTCCTGCCTCAGCCTCCCAAGCAGCTGGGATTACAG
chr6:168311964:168312169:+@chr6:168314083:168314103:+@chr6:168314848:168314993:+	MLLT4	-5	-0.30303	3.65551	0.68	0.4	-0.27	-1.2849	-0.27	1.2849	CTGAAGATTCATTTTTGTCTGCCATTATAAATTATACTAATAGCTCTACAGTCCACTTTAAGTTGTCCCCTACATATGTATTATATATGGCATGCCGGTATGTATTGTCCAACCAGTACAGACCTGACATCAGCCCTACAGAGCGCACACATAAAGTCATTGCAGTCGTCAACAAGATGGTGAGCATGATGGAGGGTGTCATCCAG	GAAGTAGACCAGGTTGACCAG	AAACAGAAGAATATTGCAGGGGCACTTGCCTTCTGGATGGCAAATGCATCTGAACTTCTCAACTTCATTAAGCAAGACCGAGACCTTAGTCGGATCACACTGGATGCTCAAGATGTTTTAGCACATTTGGTTCAAATGGCATTTAA
chr9:70463031:70463075:-@chr9:70461498:70461714:-@chr9:70457087:70457143:-	CBWD3CBWD5CBWD3	-5	0.353535	3.97292	0.84	0.57	-0.27	-1.34751	-0.27	1.34751	ATCCATAAATGGACTAGGACAAATCTTAGAAACACAAAGATCAAG	AACAATAAACATGCAGTGATTGATTTTTCTTACTTCAAGTGGATGAGTGAGCAAGTGACTAAAATCTTCTGTGAATTCTTCAGTGTATGGTTCTTGCCAATGCATCTGAGAATCTAGGGACTTTCTGAAATAGTACTTCCTTGCTATGAGGACTGAAGTTGGATTAGAATCCGTTTCAATGAAGATCAGATGTCCTGAGTAGAATTCTTACTATTGG	AGTTGATCTCTCTAATGTATTAGATCTTCATGCCTTTGATAGTCTCTCTGGAATAAG
chr1:26793539:26794028:-@chr1:26792695:26792815:-@chr1:26789867:26789924:-	AL050085	-2	-0.222222	1.30698	0.42	0.15	-0.27	-1.36022	-0.27	1.36022	AGGGAACTGATTTGCTGTCTCTCAGCAATAAAGGTTTACTGCATGAATAAGGATGACAAATGAGAATTCTGGACTGTCCCCCCCGGCTCCTGAATAATCCCAGGCATTCAAGAATACTTCTCTTCTGCTATTACAATGAATTACATGTGGAGCTATGAGGACTTCGGGCTTGAACAGTTGCCGTAGAGCTCTCCGTCTTGCTGGAAGGGCTTCTTCCAGGCCTTGGTCAGGAGGCTCCCTGGGTGCTACATACAGGATTTTTTTTGAGGATATGGAGATGCGCAGGACACGATCCCAGCAATCCAGGTGCTTACAGGCTGATTGTACAGCCATGCACACAGAGTGCCACGATGCAAAATAGGATGTGGTAAGGGTCATGCAGTTCAGAGGAGAAAGCAA…	AGGTGTTTCCAGTTCTTCTCAAGTACTTACCCTTGGGAAATCCAAGCTAACAGAAGTCCTAGAGGTCAACTTTTCTCTCCCTGACCATTTGTCTACTATCCTTGTATAATGACCAATCAGG	TTTGTATTATCCTGAAAAGAAATTCCACTAAAGATGAATAGCAGAGAACTGTGTTCAG
chr9:128024111:128024238:+@chr9:128031215:128031263:+@chr9:128057737:128057853:+	GAPVD1	-1	0.0606061	0.776136	0.72	0.45	-0.27	-1.36652	-0.27	1.36652	AAGCCAACAGGCGAGTGGCGAAGGTGGCGGCAGCGGCGGCGGGGGCAGTCACCGGCTAGGGCGACGGCTCCGAGGCCGAGTGGCGGTCCGACAGAGTCCTCCGTGTCCTCCCCCGCATGACCCCCTTG	GGGTAAGTGTACTGGAGAGAGTTGGTTATACATTCTAGGAATCTCAAAG	GGTCTGGCTCTGTCACCCAGGCTGGAGTGCAGTGACACGATCTCAGCTCACTGTAACCTCCGCCTCCCGGGTTCAAGCGATCCTCCCATCTGACCCTCCCAAGTAGCTGGCATTCAG
chr16:30064785:30064820:+@chr16:30066105:30066248:+@chr16:30075050:30075569:+	ALDOA	-5	0.181818	3.73724	0.48	0.2	-0.27	-1.38654	-0.27	1.38654	CTCCCGGACTGACTGGCTCTGCCCTTCCCCATGGAC	GCCTCCTCTAGCCCGTGGAATCCAACCCCGGCTCCTGTCAGCAGCCCTCCCCTGCTGCTCCCCATCCCTGCCATCGTCTTCATCGCTGTGGGCATCTATTTGTTGCTGCTGGGTCTAGTCCTGCTGACTAGGAACTGCCTGCTG	GACTGGGCACCTCGCTGCCCCCGCTGCTGCCCACTCTGCGACTGTGCCTGTACGTGCCAGCTCCCCGACTGCCAGAGCCTCAACTGTCTCTGCTTCGAGATCAAGCTCCGATGAGGACCCAGGGCCCCTGCCCTCTGGGGAGCGGCCAGCCCCCAGGGCCCATGTGCCCTCCTCCCTGAAGAGCCTTTCCCCACGCCACTGGAACCACAGATGGCCTGCCGAGCACCCAGGCCTGGGAACTGGAAGTGGCAGCGCAGGGCCTGGCTCCCTGCAGGGCAGGACTCTTGGCCGGCTGGACGGCAGCTCCTCTGGAGGGCCAGAAAAGAGAGGGGCTAGTGCTCGGGCAGGTGCCCTGGCTTCCCTTCCCCTCCACACGTCAACGATTCTATTTGAAGTTGG…
chr2:111881310:111881446:+@chr2:111887709:111887824:+@chr2:111907621:111907724:+	BCL2L11	-3	-0.252525	1.95579	0.34	0.07	-0.27	-1.40479	-0.27	1.40479	AAAAAAAGACCAAATGGCAAAGCAACCTTCTGATGTAAGTTCTGAGTGTGACCGAGAAGGTAGACAATTGCAGCCTGCGGAGAGGCCTCCCCAGCTCAGACCTGGGGCCCCTACCTCCCTACAGACAGAGCCACAAG	TCTCACTCTGTCACCCAGGCTGGAGTGCACTGGTGCGATCTTGGCTCACTGCAACCTCCAACTCCCAAGTTCAAGCGGTTCTCCTGCCTCAGCCTCCCAAGTAGCTGGGATTACAG	CTTCCATGAGGCAGGCTGAACCTGCAGATATGCGCCCAGAGATATGGATCGCCCAAGAGTTGCGGCGTATTGGAGACGAGTTTAACGCTTACTATGCAAGGAGG
chr10:70176612:70176464|70176466:-@chr10:70173821:70174862:-	DNA2	-1	0.141414	0.77863	0.58	0.31	-0.27	-1.46593	-0.27	1.46593	GTTGGTGAACTCTTGAAAGATTGGCGACGTCTTAATGTTGCTATAACCAGAGCCAAACATAAACTGATTCTTCTGGGGTGTGTGCCCTCACTAAATTGCTATCCTCCTTTGGAGAAGCTGCTTAATCATTTAAACTCAGAAAAATTA	CATTGATCTTCCATCAAGAGAACATGAAAGTCTTTGCCACATATTGGGTGACTTTCAAAGAGAATAAAACACTATTTCCCTTGCCTTTTCATACTAGGGCAGTATCTCCTCTAGCTAGTGCCCATACAGAAAATTCTATCACCATACAAAATTTAATGCAGTATTTATGTTTTAAAGCACAGGTGTACCGAAAACTGTGAAAAGTCTGAATTTATGGGTTCTATGCATGCATTTTTGCCTAACCTAGAGAAAGAGTTTGATAAATTTTTACCAGCTTTGAAGATGGATTAACTTTTGACTTTGAGCTTTAAACTTTTAAGTCAGACATTTCAGGACTAATTTGATTTTGTAGATATCATTGTAAGAACTTTATTTGAAAGACTGAATAAAGGGATTTGA…
chr5:92889467:92889569:-@chr5:92880501:92880621:-@chr5:92774409:92774447:-@chr5:92745065:92747215:-	FLJ42709	-2	-0.030303	1.32157	0.76	0.49	-0.27	-1.49042	-0.27	1.49042	ATGTAAGCTGCCATTCACTGGGGAGCTTTGGCAATAGAATTGGCTAGATCAGGAAGCCTATGTCAACTATGGAACAACAACTTGCAGCTCATCTCTATTGATG	ATGGAATCTCGCTATGTCACCAGGCTGGAGTGCAGTGGCGCAACCTCGGCTCAGCGCAACATCCGCCTCCCGGGTTCAAGTGATTCTCCTACCTCAGCCTCCTGAGTAGCTGGGATTACAG	GTGAAACAGTCGCAAATGGAATTCCAAGAAACATTCTAT	ATACACTGCCTCTAGGACTGGGACAGATAGCCACTGAGTACCTGCTTCAAATCACCCTGCACGTTTTCTCTTTGGAAAGATAAGCACTGGAGAACCATCTCGTTACCTTCAGCAGAAATGGAAACAAATCAAGACATTAAGAATGCCGCAGTGGACAGCAGTTATGCAAGGTTCAGCAGAGGAAGTTTTCAAGATGGTGTGCCTCACTAGCCAGAAATCAGAAAAGATCGAAGCTAGCCTTTTCATCTCAGCTGCTCCTTAAATCAGTGCAACCCCTCCAAATTAATGTGAATTGAAACTTGCATTGCTTTTCAACTTAATTGAATACTTACTATATGTGAACCACTGCACAAAATAGGGGAAGAAGATGTGGGAGACAAAGATGTGGAGCCTGTCTTC…
chr5:68804968:68805646:+@chr5:68809775:68809936:+@chr5:68830521:68830666:+	OCLN	-3	-0.222222	1.84531	0.86	0.59	-0.27	-1.50532	-0.27	1.50532	CAAACCGAATCATTATGCACCAAGCAATGACATATATGGTGGAGAGATGCATGTTCGACCAATGCTCTCTCAGCCAGCCTACTCTTTTTACCCAGAAGATGAAATTCTTCACTTCTACAAATGGACCTCTCCTCCAGGAGTGATTCGGATCCTGTCTATGCTCATTATTGTGATGTGCATTGCCATCTTTGCCTGTGTGGCCTCCACGCTTGCCTGGGACAGAGGCTATGGAACTTCCCTTTTAGGAGGTAGTGTAGGCTACCCTTATGGAGGAAGTGGCTTTGGTAGCTACGGAAGTGGCTATGGCTATGGCTATGGTTATGGCTATGGCTACGGAGGCTATACAGACCCAAGAGCAGCAAAGGGCTTCATGTTGGCCATGGCTGCCTTTTGTTTCAT…	GCCATTGCCATTGTACTGGGGTTCATGATTATTGTGGCTTTTGCTTTAATAATTTTCTTTGCTGTGAAAACTCGAAGAAAGATGGACAGGTATGACAAGTCCAATATTTTGTGGGACAAGGAACACATTTATGATGAGCAGCCCCCCAATGTCGAGGAGTGG	GTTAAAAATGTGTCTGCAGGCACACAGGACGTGCCTTCACCCCCATCTGACTATGTGGAAAGAGTTGACAGTCCCATGGCATACTCTTCCAATGGCAAAGTGAATGACAAGCGGTTTTATCCAGAGTCTTCCTATAAATCCACGCC
chr1:204654448:204654597:-@chr1:204651998:204652125:-@chr1:204602272:204602374:-@chr1:204586303:204589346:-	LRRN2	-3	-0.191919	1.84597	0.52	0.25	-0.27	-1.52119	-0.27	1.52119	GAGGGCGCCCGCCGAGCCTCCCCGGCCTGTGCAGACGGCGCGCGCGGCGGGAGGGCGCGGACCAGCGTCCCCAGCCCGGCCCCGGGCGGAAGGCGAGCGGAGCGCGGCCGCGCGGGCAGCAGACGGCAGACGGTGCCCGGCGCCCACGGG	AAGCTGAAGATACAGCGGTAAACAAACCTCCATGTCTCAAGCTGACCACACTTGTATCTGGACTTGCCAGCTGATTAGCTCTGTTCCCACCAGGCTCGTTCAAAGACCCACAGCTTGAGGGGGCAGAG	TTCTGGAGGCTGGGAAGTCCAAGACAAGGTGCCAGCATCTGGTGAAGGCTGCTGTCTGCTTTCAAGATGGTGCCTCGAATGCTGTTTCCTCACATGGCAGAAG	GGCTGCCCCTGATGGGGCCTGGCAATGACTGAGCAGGCCCAGCCCCAGAGGACAAGGAAGAGAAGGCATATTGAGGAGGGCAAGAAGTGACGCCCGGTGTAGAATGACTGCCCTGGGAGGGTGGTTCCTTGGGCCCTGGCAGGGTTGCTGACCCTTACCCTGCAAAACACAAAGAGCAGGACTCCAGACTCTTCTTGTGAATGGTCCCCTGCCCTGCAGCTCCACCATGAGGCTTCTCGTGGCCCCACTCTTGCTAGCTTGGGTGGCTGGTGCCACTGCCGCTGTGCCCGTGGTACCCTGGCATGTTCCCTGCCCCCCTCAGTGTGCCTGCCAGATCCGGCCCTGGTATACGCCCCGCTCGTCCTACCGCGAGGCTACCACTGTGGACTGCAATGACCT…
chr1:86852598:86852769:-@chr1:86851141:86851273:-@chr1:86850359:86850484:-	ODF2L	-5	-0.121212	3.16634	0.96	0.69	-0.27	-1.54083	-0.27	1.54083	CTTTCAGCTTATGTGGAGAAGTCGCTGTGAAGCCACCTATAAATCCATTTACTGAATTTATGGAGAAGGCTGTAAATGATGGAAGTCATTCAGAAGAACTCTTTTGCCATCTTAAAACTATATCAGAGAAAGAAGATTTACCACGGTGTACCAGTGAAAGTCATCTCAGCTG	CCTGAAGCAGGACATTCTAAATGAAAAGACTGAATTGGAAGCAACACTTAAGGAAGCGGAGTTGGTAACTCATTCTGTAGAATTGCTTTTGCCACTATTTAAGGACACCATTGAAAAGATTAATTTTGAAAAT	GCGAATCTTTCTGCATTGAATTTGAAGATTTCTGAACAGAAGGAAATATTAATAAAAGAATTAGACACCTTCAAAAGTGTAAAACTAGCTTTAGAACATCTTCTTAGAAAGAGAGACTACAAACAA
chr6:111803953:111804432:-@chr6:111793216:111793343:-@chr6:111737486:111737675:-	REV3L	-3	0.111111	1.88502	0.54	0.27	-0.27	-1.65044	-0.27	1.65044	TGGTTGCGTCCGTGACATCATCATCATGGCAACAAGAGCTGCAGCCTGGGACCGAGGAGCCCGTGTGATTCCCGGCGGTGGCGGCAGTGGCGGCAGCACCAGCACCGACGAAAGCTCGAGGGCTTCTCTCCTGCGGCCCCTTGCCGGGTGCTCCTGAGGAGGCGGCGGCAGCAGCGCCTACACCGCCCCGCCCGCCGCTCCTCGAGGTGCCTCTGTGTGAGGGGAGGGGGCCGTGCCGAGAAGGGGAGGGGGCGCCGCCGCCGCTGCGGAGGGAGCCGCCGCCGCTGCTGCTGCCGCTGCCGGGTCGCCAGTGAAGGGAGGCAGTGGCGGCGGCGGCGAACATGTTTTCAGTAAGGATAGTGACTGCAGACTACTACATGGCCAGCCCGCTGCAGGGGC…	AATAAAACCCAAGACAAGCCACATAAAAGCAACCTAAAAATTAAACTGTCATCATATTATTTGTTTTAAAACTATGGAATAATATATCTGAGGAAGATTTCTCTCAAAATTGTTTTTCTCAATTTCAA	GTCAGAAGACATGTCTTCATCTACATGGCATCTTTCCTTACCTCTATGTGCCATACGATGGTTATGGACAGCAGCCAGAAAGCTATCTTTCTCAGATGGCATTCAGTATCGACAGAGCACTTAATGTGGCTTTAGGCAATCCATCTTCCACTGCTCAGCATGTGTTCAAAGTGTCATTAGTATCAGGAAT
chr6:2269932:2270033:+@chr6:2397455:2397860:+@chr6:2398811:2399012:+	AJ420566	-6	0.121212	3.61611	0.9	0.63	-0.27	-1.69276	-0.27	1.69276	GCTGGCTGGAGTGCAGTGGTGCAATCATGGCTCACTGCAACCTCAAATTCCTGGGCTCAAGGGATCCTCCTGCCTCAGCCTCCCAAGTAGCTAGGACTACAG	ATGGAACGAAGTCTGTTTGTGGAAACACCCTTCCCCTCTGTTTACTTGGACCTGATTTTGAAAGTAACAAGTCACTTTATTTGGGCTGGAGGAAAAAGCACTAAACCAGATGTTGAGGTGACCGGGATTCCTGGAAGACATTCTTCTCTCCAACGAGACACATGATGCATGAAGTAGGAGCCCCTGGCAAGGAGCCCAGGCTGCCATGGCCTCGCTCGCTCCTGCTTCCCGGCATGGCCCCGAGGCTAGCTGCCTCTGTACTGCCTGAGCATCGTCCCCTGGCGTGTCACCAGACTACCCACTACCTGTGCTTGCACCTGCAGGTGGGCAGTTCAGTCGTTGCAGGCTGAAGCTCCCTGTCACAGGAGTCCATCAGCACTGGAGTTTACCAAATGGCCC…	GAAGCATGCTCATGGCAATACCCGGAGTCTCCACTGCAAGACCAGAGTGACGGAGGCAGCAGAGCTCCTCAGCAGGCCAGGAGTCTCCAGAGGCACTGCCGAATGTCTAAGAAGCAACCTCATTGTATTCCCAAGACCTGGGAATCCAGGTCTCGCAGATACGATGATACAATCTATAGCCAGGACATCTCTTCATGTGTAG
chr1:145646115:145646173:+@chr1:145648016:145648067:+@chr1:145650483:145650540:+	RNF115	-6	-0.474747	3.09233	0.75	0.47	-0.27	-1.78676	-0.27	1.78676	GAATATATATGTCCCAGATGTGAATCAGGCTTTATTGAAGAAGTGACAGATGATTCCAG	AATCTAAAGTTGAAGGTCCCTTCCACAACCAGGAAAAACTACACATTTTACA	TTTTTTAGGTGGTGGCGGCAGTCGGATAGACAATACCACAACAACACATTTTGCAGAG
chr8:67417610:67417763:+@chr8:67422331:67422392:+@chr8:67425775:67425872:+	C8orf46	-6	-0.161616	3.24024	0.96	0.7	-0.27	-1.80184	-0.27	1.80184	GTGGTGATCGAGTCGGACCTGTACACGCACCAGCCCCTGGAGCTGCTGCCCCACCGCGGAGACCGCAGGGACCCTGGCGACCGCCGCAGGTTTGGGCGGCTCCAGACCGCGCGGCCGCCCACAGCCCACCCGGCCAAAGCCTCTGCCAGACCCG	TGGGGATTTCTGAACCCAAAACATCAAATCTGTGTGGGAATCGAGCATATGGAAAATCTCTG	ATACCGCCAGTGCCCCGGATCTCAGTGAAAACTTCAGCCTCTGCCTCATTGGAGGCGACAGCCATGGGCACAGAGAAGGGAGCTGTTCTGATGAGAGG
chr3:54913045:54913116:+@chr3:54913377:54913438:+@chr3:54914823:54914890:+	CACNA2D3	-2	0.111111	1.17111	0.8	0.53	-0.27	-1.80266	-0.27	1.80266	TTGAGAAATGCTATGGTGAATCGAAAGACGGGGAAGTTTTCCATGGAGGTGAAGAAGACAGTGGACAAAGGG	AAACGGGTTTTGGTGATGACAAATGACTACTATTATACAGACATCAAGGGTACTCCTTTCAG	TTTAGGTGTGGCGCTTTCCAGAGGTCATGGGAAATATTTCTTCCGAGGGAATGTAACCATCGAAGAAG
chr6:2249071:2249160:+@chr6:2397455:2397860:+@chr6:2398811:2399012:+	AJ420566	-6	0.0707071	3.30366	0.69	0.42	-0.27	-1.83757	-0.27	1.83757	ATTGCACAAACCATGCTAATGGCCAGCATGGATGGAGGGAGCGTGTGAGATGTGTGGGGCAGCGTGCTGCATCTCAGCCAACTCCAGGAG	ATGGAACGAAGTCTGTTTGTGGAAACACCCTTCCCCTCTGTTTACTTGGACCTGATTTTGAAAGTAACAAGTCACTTTATTTGGGCTGGAGGAAAAAGCACTAAACCAGATGTTGAGGTGACCGGGATTCCTGGAAGACATTCTTCTCTCCAACGAGACACATGATGCATGAAGTAGGAGCCCCTGGCAAGGAGCCCAGGCTGCCATGGCCTCGCTCGCTCCTGCTTCCCGGCATGGCCCCGAGGCTAGCTGCCTCTGTACTGCCTGAGCATCGTCCCCTGGCGTGTCACCAGACTACCCACTACCTGTGCTTGCACCTGCAGGTGGGCAGTTCAGTCGTTGCAGGCTGAAGCTCCCTGTCACAGGAGTCCATCAGCACTGGAGTTTACCAAATGGCCC…	GAAGCATGCTCATGGCAATACCCGGAGTCTCCACTGCAAGACCAGAGTGACGGAGGCAGCAGAGCTCCTCAGCAGGCCAGGAGTCTCCAGAGGCACTGCCGAATGTCTAAGAAGCAACCTCATTGTATTCCCAAGACCTGGGAATCCAGGTCTCGCAGATACGATGATACAATCTATAGCCAGGACATCTCTTCATGTGTAG
chr19:7152737:7152938:-@chr19:7150508:7150543:-@chr19:7142827:7143101:-	INSR	-7	0.272727	3.83713	0.71	0.44	-0.27	-1.89535	-0.27	1.89535	GGCTGAAGCTGCCCTCGAGGACCTGGTCTCCACCATTCGAGTCTGAAGATTCTCAGAAGCACAACCAGAGTGAGTATGAGGATTCGGCCGGCGAATGCTGCTCCTGTCCAAAGACAGACTCTCAGATCCTGAAGGAGCTGGAGGAGTCCTCGTTTAGGAAGACGTTTGAGGATTACCTGCACAACGTGGTTTTCGTCCCCAG	AAAAACCTCTTCAGGCACTGGTGCCGAGGACCCTAG	GCCATCTCGGAAACGCAGGTCCCTTGGCGATGTTGGGAATGTGACGGTGGCCGTGCCCACGGTGGCAGCTTTCCCCAACACTTCCTCGACCAGCGTGCCCACGAGTCCGGAGGAGCACAGGCCTTTTGAGAAGGTGGTGAACAAGGAGTCGCTGGTCATCTCCGGCTTGCGACACTTCACGGGCTATCGCATCGAGCTGCAGGCTTGCAACCAGGACACCCCTGAGGAACGGTGCAGTGTGGCAGCCTACGTCAGTGCGAGGACCATGCCTGAAG
chrX:23754036:23754133:-@chrX:23752458:23752484:-@chrX:23751289:23751334:-	ACOT9	-8	0.454545	4.45918	0.63	0.36	-0.27	-1.89599	-0.27	1.89599	GCTTTGTGCCTTGGGCAAAGGGCAGCTTACTCCTGGAAGAGGACTGACTCAAGGACCCCAGAACCCCAAGAAACAGGGAATCTTCCACATTCATGAAG	CATGTTCATCTATACATGTGAATCATG	TTCGAGATAAGTTGCGGGAGATAGTAGGAGCATCCACAAACTGGAG
chr5:127418427:127419299:-@chr5:127417665:127417886:-@chr5:127398062:127398192:-@chr5:127396836:127396936:-	FLJ33630	-7	0.272727	3.52715	0.61	0.34	-0.27	-2.06193	-0.27	2.06193	GATCCGGCCCTCCGCGGCTCCTGCGCGACCCCACGCAAAAGCGCCCCGTGCGAAGAGCGCGGCCAGCCAGTCCGCAAAGGGCCTCGGGCAGTGCGGGCAGCACGAACGGCGCGATCGGGGAGCAGGCGCGGCTACGCTCCGCCTCAGTGATGTCGCCGGGAGGATCTCCGCGCGGCTACCTCCTCTTCCGCCGCCTTCCTCCCACGCCTTCACCTCCCTCCCCCGCCGCGCTCTGCGGCGAAAAGGAGCGGGCTCCCAGGCCACCTCCCCTCTCTCCACCCAGGGGCCGCGCGTCAGTGGACCTGCAGCCCAGGCAACGGGGCTGCGGACGGCGCGCGTGCCCTGCCTCGCCTCACGCCGGTAGCTGATGCTCCCGCGGCAGCTGCCACCCCAGCGCCC…	TAGAGTCGGGGTTTCACCGTGTTAGCCAGGATGGTCTCGATCTCCTGACCTCGTGATCCGCCCACCTCCGCCTCTCCAAGTGCTGGGATTACAGGCATGAGCCACCGCGCCCGGCCCTTGTATTTTTAAACTTTGACTTTATGGAGACGAACACCATCGTTTGCTGAACACTTGAAACATGATGAAAGAGCCACAGAGTTGGCAGAACTGTTTGAAAATGCT	TCGATTCACCATGATCTTGGCTGGCTGTCTTCTTCCTTCATGGCTGCTAGTAATGACAATTCAGTGGCTGTTTCTTCAGCTGTGCAAAGTTGGAACATGTTTGGGAGTTCAACGGCATTGGTTTCTGGTTG	GTGCAAGCGGTCTTCTCTGTCTTCTTTATGGCCAGTAAAATTCTCCAGAAGAGATTTATGGCAGCCTCACTCCCAGTAGTTTCTGCATTTAGTGAGATAAG
chr5:127418427:127419299:-@chr5:127417665:127417883:-@chr5:127398062:127398192:-@chr5:127396836:127396936:-	FLJ33630	-7	0.111111	3.39604	0.61	0.34	-0.27	-2.09394	-0.27	2.09394	GATCCGGCCCTCCGCGGCTCCTGCGCGACCCCACGCAAAAGCGCCCCGTGCGAAGAGCGCGGCCAGCCAGTCCGCAAAGGGCCTCGGGCAGTGCGGGCAGCACGAACGGCGCGATCGGGGAGCAGGCGCGGCTACGCTCCGCCTCAGTGATGTCGCCGGGAGGATCTCCGCGCGGCTACCTCCTCTTCCGCCGCCTTCCTCCCACGCCTTCACCTCCCTCCCCCGCCGCGCTCTGCGGCGAAAAGGAGCGGGCTCCCAGGCCACCTCCCCTCTCTCCACCCAGGGGCCGCGCGTCAGTGGACCTGCAGCCCAGGCAACGGGGCTGCGGACGGCGCGCGTGCCCTGCCTCGCCTCACGCCGGTAGCTGATGCTCCCGCGGCAGCTGCCACCCCAGCGCCC…	AGTCGGGGTTTCACCGTGTTAGCCAGGATGGTCTCGATCTCCTGACCTCGTGATCCGCCCACCTCCGCCTCTCCAAGTGCTGGGATTACAGGCATGAGCCACCGCGCCCGGCCCTTGTATTTTTAAACTTTGACTTTATGGAGACGAACACCATCGTTTGCTGAACACTTGAAACATGATGAAAGAGCCACAGAGTTGGCAGAACTGTTTGAAAATGCT	TCGATTCACCATGATCTTGGCTGGCTGTCTTCTTCCTTCATGGCTGCTAGTAATGACAATTCAGTGGCTGTTTCTTCAGCTGTGCAAAGTTGGAACATGTTTGGGAGTTCAACGGCATTGGTTTCTGGTTG	GTGCAAGCGGTCTTCTCTGTCTTCTTTATGGCCAGTAAAATTCTCCAGAAGAGATTTATGGCAGCCTCACTCCCAGTAGTTTCTGCATTTAGTGAGATAAG
chr10:97135730:97135813:-@chr10:97131741:97131806:-@chr10:97127407:97127456:-	SORBS1	-9	0.40404	4.17041	0.71	0.44	-0.27	-2.25494	-0.27	2.25494	AGTCGGGATATAAGCCCAGAAGAGATAGATTTAAAGAATGAACCTTGGTATAAATTCTTTTCGGAATTGGAGTTTGGGAAACCG	CCTCCCAAAAAGATATGGGATTATACTCCTGGAGACTGCTCTATCCTTCCTAGAGAGGATAGAAAG	AGCTCAGCCATCAGCCCTACTCCGGAAATTTCTTCAGAGACTCCTGGATA
chr3:183225847:183226296:-@chr3:183217378:183217615:-@chr3:183211867:183212069:-	KLHL6	-4	-0.282828	1.60202	0.92	0.64	-0.27	-2.3203	-0.27	2.3203	TTCCTGCGGATGGTGGATGCCTGTGCCAGCTTCCTCACTGAAGCCTTGAACCCAGAAAACTGCGTTGGAATACTGAGGCTGGCTGACACACACTCGCTGGACAGTCTAAAGAAGCAGGTTCAGAGTTACATCATTCAAAACTTTGTGCAGATTCTGAACTCTGAGGAGTTTCTTGACCTGCCCGTGGACACTCTGCACCACATCTTGAAGAGTGATGACCTTTACGTGACCGAGGAGGCTCAGGTGTTTGAGACCGTGATGAGCTGGGTCCGGCACAAGCCATCAGAACGACTCTGCTTACTCCCCTATGTCCTCGAGAACGTGCGCTTACCGCTTCTGGACCCGTGGTACTTTGTGGAGACGGTGGAAGCAGATCCTCTCATCAGGCAGTGCCCAGAG…	ATCATTTCGGAACGCACCAAGCCCAGGATGCATGAGTTCCAGTCTGAGGTGTTCATGATCATTGGCGGCTGCACGAAGGATGAACGGTTTGTGGCAGAGGTGACCTGCCTGGACCCCCTGAGGCGCAGCCGCCTGGAGGTGGCCAAGCTCCCGCTAACAGAGCATGAGCTGGAGAGTGAGAATAAGAAGTGGGTGGAGTTTGCATGCGTGACATTGAAAAATGAGGTCTACATCTCAG	GTGGCAAAGAAACACAGCATGATGTTTGGAAATATAATTCTTCGATCAACAAGTGGATTCAGATTGAGTATTTAAACATAGGCCGCTGGAGGCATAAGATGGTGGTGTTGGGTGGCAAGGTCTATGTGATCGGAGGCTTTGACGGCTTACAGAGAATCAACAATGTGGAGACCTACGACCCCTTTCACAACTGCTGGTCAGAG
chr14:24505710:24505837:+@chr14:24506952:24507216:+@chr14:24517886:24518020:+	DHRS4L1	-2	-0.0909091	2.4622	0.63	0.37	-0.26	-0.775359	-0.26	0.775359	ATGCACAAGGCGCGGCTACGAGGCCACTGTGCCCGGGCAGGGAAGTCGGTGCGGTTGGCCAGCTCCGGGATGACCCGCCGGGACCCGCTCACAAATAAGGTGGCCCTGGTAACGGCCTCCACCGACTG	GATCGGCTTCGCCGTCGCCCAGCGTCTGGCCCAAGACGGGGCCCACGTGGTAGTCAGCCGCCGGAAGCAGCAGAATGTGGACCAGGCAGTGGCCACGCTGCAGGGGGAGGGGCTGAGCATGACGGGCACTGTGTGCCATGTGGGGAAGATGAAGGACTGGGAGCGGCTGGTGGCCACAGTGAGCTGCAGGGAAATGGGCACAGAGCCAGGAGGTGGAAAAGGGAGCCAGCCTGAGCCTCCTTCCCTGCTTTCCTGGACAGCATTG	GGCTTCAGTCCTTACAATGTCAGTAAAACAGCCTTGCTGGGCCTCAACAAGACCTTGGCCATAGAGCTGGCCCCAAGGAACATTAGGGTGAACTGCCTAGCACCTGGACTTATCAAGACTAGCTTCAGCAGGATG
chr1:110019398:110019599:+@chr1:110020440:110020631:+@chr1:110022000:110024764:+	SYPL2	-4	0.121212	4.49303	0.66	0.41	-0.26	-0.917245	-0.26	0.917245	GTTGCACCGGATCCAATATGAGATGCCCCTCTGCGATGAAGAGTCCAGCTCCAAGACCATGCACCTCATGGGGGACTTCTCTGCACCCGCCGAGTTCTTCGTGACCCTTGGCATCTTTTCCTTCTTCTATACCATGGCTGCCCTAGTTATCTACCTGCGCTTCCACAACCTCTACACAGAGAACAAACGCTTCCCGCTGGTG	GACTTCTGTGTGACTGTCTCCTTCACCTTCTTCTGGCTGGTAGCTGCAGCTGCCTGGGGCAAGGGCCTGACCGATGTCAAGGGGGCCACACGACCATCCAGCTTGACAGCAGCCATGTCAGTGTGCCATGGAGAGGAAGCAGTGTGCAGTGCCGGGGCCACGCCCTCTATGGGCCTGGCCAACATCTCCGTG	CTCTTTGGCTTTATCAACTTCTTCCTGTGGGCCGGGAACTGTTGGTTTGTGTTCAAGGAGACCCCGTGGCATGGACAGGGCCAGGGCCAGGACCAGGACCAGGACCAGGACCAGGGCCAGGGTCCCAGCCAGGAGAGTGCAGCTGAGCAGGGAGCAGTGGAGAAGCAGTAAGCAGCCCCCCACCTGGCTATTCCCGAACTGGACAGCACCTCTTCAACCACCTCCGGCTTCCAGGACCTTTCTCTTCCTCCTCCTCCAATTCCCCTCCCCCATCATTCTGGTCTTTGAGCTTTGAGACGATGGGCAGGCATCAGCTGTTGGAAACCTGGGCAGCCCTCTCAGTGGCTTCCTATCCTCCTTCTTGCTGGAGCCATGAATGGCAGGAGCTCAGTGCTTCTT…
chr13:103443780:103443608:-@chr13:103443488:103443251:-	KDELC1	-2	0.0909091	2.24324	0.65	0.39	-0.26	-0.932092	-0.26	0.932092	GTGAAGATGCCAGATGTGGAGCTCTTTGTTAATTTGGGAGACTGGCCTTTGGAAAAAAAGAAATCCAATTCAAACATCCATCCGATCTTTTCCTGGTGTGGCTCCACAGATTCCAAGGATATCGTGATGCCTACGTACGATTTGACTGATTCTGTTCTGGAAACCATGGGCCGGTGAGAGATAAGTCAGGGTTGGCCCAGAGCCTTGGTTTTCTTTCTTTGGTGAGTTCTTTTGCAACAACCTTTGTGATATGATGATTTGGGAGGAAAATCTGTTGCACTTTGTCTTCTAGGGTAAGTCTGGATATGATGTCCGTGCAAGCTAACACGGGTCCTCCCTGGGAAAGCAAAAATTCCACTGCCGTCTGGAGAGGGCGAGACAGCCGCAAAGAGAGACTCG…	GGTAAGTCTGGATATGATGTCCGTGCAAGCTAACACGGGTCCTCCCTGGGAAAGCAAAAATTCCACTGCCGTCTGGAGAGGGCGAGACAGCCGCAAAGAGAGACTCGAGCTGGTTAAACTCAGTAGAAAACACCCAGAACTCATAGACGCTGCTTTCACCAACTTTTTCTTCTTTAAACACGATGAAAACCTGTATGGTCCCATTGTGAAACATATTTCATTTTTTGATTTCTTCAAG
chr4:338124:338219:+@chr4:366453:366796:+@chr4:376884:377760:+	ZNF141	-4	-0.131313	3.87337	0.69	0.43	-0.26	-0.998792	-0.26	0.998792	GTGTTGCTATCTCTAACCCAGACCTGGTCACCTGTCTGGAGCAAAGAAAAGAGCCCTACAATGTGAAGATACATAAGATCGTAGCCAGACCCCCAG	CTATGTGTTCTCATTTCACCCAAGACCATTGGCCAGTGCAGGGCATAGAAGATTCATTCCACAAACTTATACTGAGAAGATATGAGAAATGTGGACATGATAATTTACAATTAAGAAAAGGCTGTAAAAGTTTGAATGAGTGTAAGTTGCAGAAAGGAGGTTATAATGAATTTAATGAATGCTTGTCAACTACCCAGAGCAAAATACTTCAGTGTAAAGCAAGTGTCAAAGTTGTTAGTAAATTTTCAAATTCAAACAAACGTAAGACAAGACATACTGGAGAGAAACACTTTAAAGAATGTGGCAAATCATTTCAGAAGTTTTCACACCTAACTCAACATAAG	AATTCTTCCATCTCTATGACAACAAGCCCATTTTAGCTTTCTGGAGAATAGCATCTGAGAAAAGCCAAAGTGCCTCAGTTTACAGACAGCTCACTCACAGAAGCAGAGCCACCTAATTCACCAGCATCTAACCACTCACACCTGAAGGAGCCAAACTGAGCCCAGAAGAATGGCCCGGCTGAGCCCAGCCTAAATTTCTAACCAGCTCAATCCTGAGCTAGTATGTTTCGGGATTGTTATGCAGTTATAAGTTAGTAATATATACACCCATTAAAGACAGGATCTCAGGACAGATTGATCACAAATAACCTGCAAATGCTTGCCACCCTGTAAGTATTGATTTTCTTTTTTCCTTTATTTAAAGTTAGATTTGTTGTAAGATGATATTGAGTTACACAG…
chr4:1806057:1806247:+@chr4:1806548|1806551:1806696:+	FGFR3	-3	0.151515	2.99617	0.4	0.14	-0.26	-1.05185	-0.26	1.05185	CCGAGGAGGAGCTGGTGGAGGCTGACGAGGCGGGCAGTGTGTATGCAGGCATCCTCAGCTACGGGGTGGGCTTCTTCCTGTTCATCCTGGTGGTGGCGGCTGTGACGCTCTGCCGCCTGCGCAGCCCCCCCAAGAAAGGCCTGGGCTCCCCCACCGTGCACAAGATCTCCCGCTTCCCGCTCAAGCGACAG	GTGTCCCTGGAGTCCAACGCGTCCATGAGCTCCAACACACCACTGGTGCGCATCGCAAGGCTGTCCTCAGGGGAGGGCCCCACGCTGGCCAATGTCTCCGAGCTCGAGCTGCCTGCCGACCCCAAATGGGAGCTGTCTCGGGCCCG
chr9:86446475:86446527:+@chr9:86450466:86450620:+@chr9:86451945:86452058:+	n/a	-3	-0.484848	2.38414	0.91	0.65	-0.26	-1.05495	-0.26	1.05495	CAGTCATCTGTCTTAGAGCTATTGGAATCCTGGATCATTGTGGGAAATGAAAG	GAACTGGTTTTTAGCAAGGAGACCAAGAAACTCTACTCCCTAGGGGCTAGCAATGAGAGAAAGGAAGCCTTAAGTCTTTGAGCACAGGGTGACAGTTTGGGTCCTATGTGAGATGATCAAATCCACAGCAACAGAGGAAAGGACAAAAGGAAAAG	ATACTTCGATGGAATCAGCAGCCATTGATCCAATGCCAACTCCAAGACTGGAACGTCGCAATGATAGTTCCAAGGCGGAAATTTGACGTAATTCTTTTCGACACAGTTTTACAG
chr14:92572873:92572965:-@chr14:92562437:92562481:-@chr14:92559596:92559662:-@chr14:92537279:92537397:-	ATXN3	-2	0.020202	1.89619	0.68	0.42	-0.26	-1.0654	-0.26	1.0654	GAGAGGGGCAGGGGGCGGAGCTGGAGGGGGTGGTTCGGCGTGGGGGCCGTTGGCTCCAGACAAATAAACATGGAGTCCATCTTCCACGAGAAA	CAGCCTTCTGGAAATATGGATGACAGTGGTTTTTTCTCTATTCAG	AAATGAAAGATCATTTATATGCAATTATAAGGAACACTGGTTTACAGTTAGAAAATTAGGAAAACAG	ACAGCAGCAAAAGCAGCAACAGCAGCAGCAGCAGCAGCAGCAGGGGGACCTATCAGGACAGAGTTCACATCCATGTGAAAGGCCAGCCACCAGTTCAGGAGCACTTGGGAGTGATCTAG
chr19:7809827:7809978:-@chr19:7808993:7809087:-@chr19:7804881:7808126:-	CD209	-3	-0.393939	2.41133	0.62	0.36	-0.26	-1.08076	-0.26	1.08076	AACGCCTGTGCCACCCCTGTCCCTGGGAATGGACATTCTTCCAAGGAAACTGTTACTTCATGTCTAACTCCCAGCGGAACTGGCACGACTCCATCACCGCCTGCAAAGAAGTGGGGGCCCAGCTCGTCGTAATCAAAAGTGCTGAGGAGCAG	TCTTCCAGAAGTAACCGCTTCACCTGGATGGGACTTTCAGATCTAAATCAGGAAGGCACGTGGCAATGGGTGGACGGCTCACCTCTGTTGCCCAG	CTTCAAGCAGTATTGGAACAGAGGAGAGCCCAACAACGTTGGGGAGGAAGACTGCGCGGAATTTAGTGGCAATGGCTGGAACGACGACAAATGTAATCTTGCCAAATTCTGGATCTGCAAAAAGTCCGCAGCCTCCTGCTCCAGGGATGAAGAACAGTTTCTTTCTCCAGCCCCTGCCACCCCAAACCCCCCTCCTGCGTAGCAGAACTTCACCCCCTTTTAAGCTACAGTTCCTTCTCTCCATCCTTCGACCTTCACAAAATCTCTGGGACTGTTCTTTGTCAGATTCTTCCTCCTTTAGAAGGCTGGGTCCCATTCTGTCCTTCTTGTCATGCCTCCAATTTCCCCTGGTGTAGAGCTTGTTTTTCTGGCCCATCCTTGGAGCTTTATGAGTGAGCT…
chr3:151985829:151986881:+@chr3:152017194:152018156:+@chr3:152052900:152053019:+@chr3:152132730:152132900:+	MBNL1	-3	0.272727	2.98758	1	0.73	-0.26	-1.09545	-0.26	1.09545	TTACATCTTATAGCACCCAGTGAATTATGATATGGGGCTGCGGTTTATTTGCTCTGGCGACAATATGGCTTACTTGCCGTGGAATATCCCGGTATTTCAGAAGTAACATATTATTTTTAAAGAGGGAGCTTTGCTTTCTCTAAATCACATGGTGCAAAGTTGGGAATACAGTGGCCTGTAAATTACAAATATTATTTACAAACTAGAAGGAAAGCTGACATGTGTTTGTGCCTGTGTGACAGTTTCACTAAGGAATTCCAAAACTGTGGATAGCCTGTTACTTGAGAAAAATACACGGTGGCAGTCTTGCAGATGTTTTTCCCGCCTGTTAGCCCTCCAGGTTCAAAAACTGTTTGGTGCATTTTAAGGCGGCAGTCTCACCAGATCGCAGGATTCTAG…	GTTGGTACTAAGAAGTGCCTTTCCTGACGTCTCTGCTGCTTGGAACCGCTTCTAGAGCAGTCTCTGCTTTTGCCTTGCTTGCTGCCAGCTAGACTGTGACGACAGCACATCCACCCTCCACCTCTAGCCCAGACACCCCCATTTCTACTTATAATCAAGAGAAAAGCTCTAAGTATCTGGCATTGCCCTAGGCTGCTTTAGTGTTAAAAGAAAAGTTTGCTGAAAAAGTAAGATATCTTCTGCCAGGAAATCAAGGAGGAAAAAAAAAATCATTTTCTCGATTTTGCTCTAAACTGCTGCATCTGTCTATGCCAAACTAATCAATACCGATTGCACCACCAAACTCCATTGCAAATTCAGCTGTGAGGAGATTCCCTTTCAGACAACTTTGCTGAAAGC…	CAGTCACTCAGGAAATGTTGTTTAAGGGGAACCTTCTGGATCCTTTTCATGGCACCATGGCAAGAAGAAGCTGTATCTTATCTATGGAAGATAAAGCATGGAGTTGGCTAATGGATGCTG	GGCCGTTGCTCCAGGGAGAACTGCAAATATCTTCATCCACCCCCACATTTAAAAACGCAGTTGGAGATAAATGGACGCAATAACTTGATTCAGCAGAAGAACATGGCCATGTTGGCCCAGCAAATGCAACTAGCCAATGCCATGATGCCTGGTGCCCCATTACAACCCGTG
chr14:35579731:35579835:-@chr14:35579025:35579053:-@chr14:35577345:35577442:-@chr14:35568458:35568590:-	PPP2R3C	-3	-0.212121	2.43407	0.86	0.6	-0.26	-1.14536	-0.26	1.14536	CTGCCTGCTGAAGATGAAGTCTTACTACAGAAATTAAGAGAGGAATCAAGAGCTGTCTTTCTACAAAGAAAAAGCAGAGAACTGTTAGATAATGAAGAATTACAG	GTTGGTGAAAAGGCTGGAGCAAAGTGCAA	GCAATTTTTCACAGCAAAAGTCTTTGCTAAACTCCTTCATACAGATTCATATGGAAGAATTTCCATCATGCAGTTCTTTAATTATGTCATGAGAAAAG	GATTTAGAAAACTACATATTGGAACTTATCCCTACGTTGCCACAATTAGATGGTCTGGAAAAATCTTTCTACTCCTTTTATGTTTGTACAGCAGTTAGGAAGTTCTTCTTCTTTTTAGATCCTTTAAGAACAG
chr17:37948926:37949186:-@chr17:37947669:37947836:-@chr17:37944511:37944627:-@chr17:37913968:37922746:-	IKZF3	-4	-0.505051	2.94177	0.59	0.33	-0.26	-1.18804	-0.26	1.18804	ATGATTCAATGAAAGTGAAAGATGAATACAGTGAAAGAGATGAGAATGTTTTAAAGTCAGAACCCATGGGAAATGCAGAAGAGCCTGAAATCCCTTACAGCTATTCAAGAGAATATAATGAATATGAAAACATTAAGTTGGAGAGACATGTTGTCTCATTCGATAGTAGCAGGCCAACCAGTGGAAAGATGAACTGCGATGTGTGTGGATTATCCTGCATCAGCTTCAATGTCTTAATGGTTCATAAGCGAAGCCATACTG	GTGAACGCCCATTCCAGTGTAATCAGTGTGGGGCATCTTTTACTCAGAAAGGTAACCTCCTCCGCCACATTAAACTGCACACAGGGGAAAAACCTTTTAAGTGTCACCTCTGCAACTATGCATGCCAAAGAAGAGATGCGCTCACGGGGCATCTTAGGACACATTCTG	TGGAGAAACCCTACAAATGTGAGTTTTGTGGAAGGAGTTACAAGCAGAGAAGTTCCCTTGAGGAGCACAAGGAGCGCTGCCGTACATTTCTTCAGAGCACTGACCCAGGGGACACTG	GTGAGAAGCGCCACTGCTTTGATGTCAACTATAATTCAAGTTACATGTATGAGAAAGAGAGTGAGCTCATACAGACCCGCATGATGGACCAAGCCATCAATAACGCCATCAGCTATCTTGGCGCCGAAGCCCTGCGCCCCTTGGTCCAGACACCGCCTGCTCCCACCTCGGAGATGGTTCCAGTTATCAGCAGCATGTATCCCATAGCCCTCACCCGGGCTGAGATGTCAAACGGTGCCCCTCAAGAGCTGGAAAAGAAAAGCATCCACCTTCCAGAGAAGAGCGTGCCTTCTGAGAGAGGCCTCTCTCCCAACAATAGTGGCCACGACTCCACGGACACTGACAGCAACCATGAAGAACGCCAGAATCACATCTATCAGCAAAATCACATGGTCCTGT…
chr22:25019747:25019883:+@chr22:25023377|25023399:25023586:+	GGT1	-4	0.272727	3.5755	0.65	0.39	-0.26	-1.195	-0.26	1.195	GGTACAACTTCTCCCGGGAGAGCGTGGAGAGCCCCGAGCAGAAGGGCCTGACGTACCACCGCATCGTAGAGGCTTTCCGGTTTGCCTACGCCAAGAGGACCCTGCTTGGGGACCCCAAGTTTGTGGATGTGACTGAG	GTGGTCCGCAACATGACCTCCGAGTTCTTCGCTGCCCAGCTCCGGGCCCAGATCTCTGACGACACCACTCACCCGATCTCCTACTACAAGCCCGAGTTCTACACGCCGGATGACGGGGGCACTGCTCACCTGTCTGTCGTCGCAGAGGACGGCAGTGCTGTGTCCGCCACCAGCACCATCAACCTCTA
chr12:104250888:104251021:-@chr12:104238289:104238427:-@chr12:104237527:104238197:-	GNN	-3	0.0909091	2.56271	0.75	0.49	-0.26	-1.20611	-0.26	1.20611	ATCCCAAAGGAAGCAAGTACTTAAATATTATAAACAAGTGATAAAAATAAAGGAAAATGCAGAAACTCTGGCCAAGTCCTCACTCCTCAGGAAGCAACTGAGCATCAGCCTCAGCGATACGTTGTGTAAATTAG	CAGGTCATTTATTGGCAAGTGACTCTTGTCATCACGTCATGATTGAGGCAGTAGGCTATTTATACAGATCAGTTGATTTAAGGGTGATCCACCTGGGATCTTCTCATTCATCAATCCATGGAATCCATGGAATCCTGCA	CCTTCTGAGAGAAATTGAGTGGATCCGGAGCCGGAGATATTGGCCTCAAGGTATGAGCCAGCAACATTCTGAGGGTTCTAGGAATGGCTTCTCATTATGGGAGCACTTGGTTAAATTAAACTACCACAGTGCTCAGAGTTCTAATACAGTGAGCTCTGCAATGTGCATGAATGCAGATAAATTACACAGGGCTAGAAGAATGGACTTGGCACCTCAGACAATTTCAGATAAATCAAAATGTGCTCCTGGAAAAGGGAAAAAGAAACCCATTATTTGCATATCTGCCGAGGAAAAGATACAACGGAAGACACAAAACAATGCTGAAATATGGAATGGCTCAGGAAAGGAAGCCTCAAAGAAAAAGACAGACTATTCCTCTAACATTTTATCTTTGGGTAA…
chr2:98732115:98732209:+@chr2:98737762:98737921:+@chr2:98750287:98750402:+@chr2:98779314:98779439:+	VWA3B	-1	-0.010101	0.810224	0.89	0.63	-0.26	-1.22176	-0.26	1.22176	ATTATGTGGCGTCTCTGGGGAGACCTGTGGCTTCTCGGTATGCTGATGGTCTGTTTCCACAGCTCTACAGAGCAGAAGATGGCAGAGTATACAAT	GGTTTCTCAAGAGCCTGTGAAGTGGCAGGAAAATGCTACTCCTGTGACCGAACAGTCCATAGCTACTGCCATCAGTTGGGTTGAGAAACTGACGGTTGAGCTGACTGTGAGCGAGGCTGGCCGCCTGGATGCTCTGCTGGAAGCCGGGAGAGACAAGACT	ATTCCACGCATTTGCCGAGAGAACAGAGTGTGTAGAATTTCCTGCATTCTCCACAAAGGATGGTGACAATGTGATGACTTGGAATTCAAGGAAACTGAAAGGAAAACTCCCTCCAG	GAGCTGGAGTCAGAGAGGACGTGTTTCTCGTTTGGCAAGAGATGGAGGAAGCCTGCAGCACGCTGGCCCAGATCCAGAGGCTGGTGGCCGAGCCTCCCAAGCCCGACGTGGCCACTGTGGACTGCG
chr7:90034833:90034926:+@chr7:90041321:90041363:+@chr7:90041958:90045268:+	CLDN12	-5	-0.333333	3.8059	0.42	0.16	-0.26	-1.22617	-0.26	1.22617	GCTCAGATTATTGCTACTCTGTATTCAGATCTTCATGTGTCTCTTCTAAGCTGAATAAAGCTGTTTTGGAACTGTCAGGTACCTCAAAGCGTAA	ATGAAGAAAACGAGGCACAGGGAAGTTCTGAATCTGGCCCAAG	TCTGACTGACAGTACTCCACAAGCTTGCCTGCCATGGGCTGTCGGGATGTCCACGCAGCCACAGTCCTTTCCTTCCTGTGTGGAATCGCCTCAGTAGCAGGCCTCTTTGCAGGGACTCTGCTTCCCAACTGGAGAAAATTACGATTGATCACATTCAACAGAAACGAGAAGAACCTGACTGTTTACACAGGCCTGTGGGTGAAATGTGCCCGGTATGACGGGAGCAGTGACTGCCTGATGTACGACACTACTTGGTACTCATCAGTTGACCAGCTGGACCTGCGTGTCCTCCAGTTTGCCCTACCCCTCAGCATGCTGATCGCCATGGGTGCCCTGCTGCTCTGCCTGATTGGAATGTGCAACACTGCCTTCAGGTCCTCGGTGCCCAACATCAAACTG…
chr6:52957532:52957622|52957622:+@chr6:52958264|52958254:52958359:+	FBXO9	-5	0.131313	4.15519	0.76	0.5	-0.26	-1.23492	-0.26	1.23492	GCGTGTATATCAGTAAAACCACATATATTCGTCAAGGGGAACAGTCTCTTGATGGTTTCTATAGAGCCTGGCACCAAGTGGAATATTACAG	GTACATAAGATTCTTTCCTGATGGCCATGTGATGATGTTGACAACCCCTGAAGAGCCTCAGTCCATTGTTCCACGTTTAAGAACTAGGAATACCAG
chrX:46387880:46387770|46387785:-@chrX:46357160:46360770:-	ZNF674	-3	0.020202	2.41201	0.42	0.16	-0.26	-1.25215	-0.26	1.25215	GGCATCTAGTTGGGAAGCCAGATGTGATCTTCAGGTTGGGACCAGGTGACGAGTCCTGGATGGCAGATGGAGGGACCCCGGTACGGACCTGTGCAG	AAGTCTGGGAAGTTGACGAGCAGATAGATCACTACAAGGAAAGCCAAGACAAATTTCTGTGGCAAGCTGCATTCATAGGCAAGGAAACACTGAAGGATGAAAGTGGTCAAGAATGTAAAATATGTAGAAAAATCATTTATCTCAACACAGACTTTGTTTCTGTAAAACAAAGACTCCCTAAATATTATTCATGGGAAAGGTGTTCAAAACATCATTTAAACTTTCTTGGTCAAAATAGAAGCTATGTAAGAAAGAAAGATGATGGATGTAAGGCATATTGGAAAGTATGCCTCCATTATAATCTTCATAAAGCTCAACCTGCAGAGAGATTTTTTGACCCTAATCAACGAGGGAAAGCCCTCCACCAAAAGCAAGCCCTTAGAAAAAGTCAGAGAAGTC…
chr8:63936745:63936639:-@chr8:63936556:63936466:-	GGH	-1	0.020202	0.803776	0.73	0.48	-0.26	-1.26926	-0.26	1.26926	GTCAATTGCACAGCAGAATGTTCCAGAATTTTCCTACTGAGTTGTTGCTGTCATTAGCAGTAGAACCTCTGACTGCCAATTTCCATAAGTGGAGCCTCTCCGTGAAGGTATCACACTAATTACACAATGAAATTAATATGTTTAGAATAACTGCAGAAGTAATCATTTTGTTTTATTTTCGTATTCTAGAATTTTACAATGAATGAAAAGTTAAAGAAGTTTTTCAATGTCTTAACTACAAATACAGATGGCAAGATTGAGTTTATTTCAACAATGGAAG	AATTTTACAATGAATGAAAAGTTAAAGAAGTTTTTCAATGTCTTAACTACAAATACAGATGGCAAGATTGAGTTTATTTCAACAATGGAAG
chr6:64345725:64346055:+@chr6:64389901:64390062:+@chr6:64394030:64395812:+	PHF3	-4	-0.141414	3.03185	0.94	0.68	-0.26	-1.27268	-0.26	1.27268	GGCCCCTCTCCAGCTCCCGCGCCGCCGCCGCACGCCGATGGCTGCGGGGTCTCGCGCCGTCGCACCGTCCCCACGCGGCAAGCGACCTTCGGGCTCAGGGCGGCGGCGGCTGCAACGAGGATTAGGAGGGCGGCGCGGAAGCCAAGAATAGTGTCGTCAGCAGCAGCCATTTGGTCCCAGGAGGAAAAGAGGCTGTGGCAGCGACGCCGACGTCCTGCGCGTACCCCCTCTCCGCGGCACCCACCGGGCCCCCTCCTCCTCCTCTTCGGCGGCGGCAGCGTCCACCATCTTCCTCTTGCTGCCAGTGGTAGCGCTCGTCTGGCGGAGCTGG	TTGTTGGTCTTGACGATATTATGGATGAAGGAGTTGTTAAAGAAAGTGGCAATGATACCATTGATGAAGAAGAACTGATTTTACCTAACAGGAACTTAAGGGACAAGGTAGAAGAAAATTCAGTGAGATCTCCAAGAAAATCACCTCGTTTAATGGCACAAG	AACAAGTAAGAAGTTTGCGACAGAGCACTATTGCCAAGCGTTCAAATGCAGCACCATTAAGTAACACAAAAAAAGCATCTGGGAAGACTGTATCTACTGCTAAAGCAGGAGTGAAACAACCAGAAAGGAGTCAGGTTAAAGAAGAAGTATGTATGTCACTGAAACCTGAGTACCATAAGGAGAATAGAAGGTGCAGCCGAAATAGCGGACAAATTGAAGTGGTACCTGAAGTATCAGTGTCTTCAAGTCATTCTTCAGTGTCATCTTGTCTTGAAATGAAGGATGAAGATGGATTAGATTCTAAGCATAAGTGTAATAATCCGGGAGAAATAGATGTGCCATCTCATGAATTAAATTGTTCACTTCTTTCAGAGACTTGTGTTACTATTGGAGAAAAGA…
chr13:49265348:49265414|49265437:+@chr13:49270662:49270762:+	n/a	-2	-0.131313	1.42592	0.55	0.3	-0.26	-1.31051	-0.26	1.31051	TCTGAACCAACAACAAGCAAAGTTAAATTATGGATATCCAAGGGAGTCTATAGAAGGTCCATGCAAGGTATGGAGAGTTCCTCAACAGAG	GGAAAACTAGGTTCCAAGATGGCTGAATAGGAAGAGCTCCAATCTGCAGATCCCAGTGTGAGCAACGTGGAAGACGGGTGATTTCTGCATTTCCAACTGAG
chr20:1305987:1306173|1306426:+@chr20:1353722:1353822:+	LOC100507495	-3	0.30303	2.49628	0.64	0.37	-0.26	-1.32318	-0.26	1.32318	AACTTCTAGAGCGCATGCGTTTCGCCCACCCAGGCCCGGGCGCGGTTAGGGGTGACTCCCACGATCCCTAGCGGCTGCAGAGTGGAACATGGCGGCCTCCTTGCCGCTTGCGTTACCAGAGTCCACCCGGCCTCGTGCTTTCTCCGGGCGCCCGTAGCTGGCGCCGGCATCCACAAAAATAGATCAGGTAAAGCAGCAGAGTAAGGCATAGGAAGACTTGGTCGGGCTCCGCGGCCCCTCTTTACCGGATTGGAGGCTGCGCGGGTGAAATCGAGCTTTAAACTCCCCTGGCCTCGGAACACCATTTGTAGCCTCTGAAGGAGGAGGACTTATAAGATTCTGTACTAAGGCAGCCGTGGGAAGGGAGGAGAACCAGGTCGGCCCGCGCGCTCCCGGCTG…	ACAGAGGATGAATAAAGAGGAAGCTCCAGGCTGTGAAGCGTCTAGTCCTTGCTCCCCTCAGAAGCTGGGACATGTTGGACCAAGGTGGTAAGGATAGTGAG
chr1:3775282:3775408:+@chr1:3782207|3782326|3782376:3782564:+	DFFB	-5	-0.606061	3.31759	0.71	0.44	-0.26	-1.32444	-0.26	1.32444	CTCCCTGAGCGCGGTTCCCGGCTGTGCCTGTACGAGGATGGCACGGAGCTGACGGAAGATTACTTCCCCAGTGTTCCCGACAACGCCGAGCTGGTGCTGCTCACCTTGGGCCAGGCCTGGCAGGGCT
chr11:95620776:95620848:-@chr11:95615538:95615660:-@chr11:95599567:95599650:-@chr11:95598765:95598840:-	MTMR2	-1	0.0707071	0.794584	0.97	0.71	-0.26	-1.34751	-0.26	1.34751	CCCATGCAGTCCAGTTCGGGAGCTAAGTCACTTAAACACTGTGTGATAGTTCCTACACATCTCATTATAGTTT	AGGGAGTCTCGCTCTATCCCCTAGGCTGGAGTGCATTGGCGCCATCTCGGCTCATTTGCAACCTCTGTCTCCCGGGTTCAAGCGATTCTCCTGCCTCAGCTTCCCGAGGAGCTGGGATTACAG	TTCTTAGTTATTGGCCGCAGGTGAGCCAGATTGCGGAAGATGGAGGAATTAATGGGATTGGAGACAGAAATTTACTGTTTGATG	GTCCTGAGGGAGTCTAACAAGTTAGCAGAAATGGAAGAACCACCCTTGCTTCCAGGAGAAAATATTAAAGACATGG
chr15:45805896:45806161:+@chr15:45807967:45808090:+@chr15:45847688:45848335:+	HMGN2P46	-1	0.111111	0.815121	0.58	0.32	-0.26	-1.36312	-0.26	1.36312	CTGTATGGTAGCCTTGAAAACCAACAGGCCACAATCACAGTGAAAACCTCAGGTTGGCAGCCACTGGAGGATACAAAATGAGTTTGGATCTCCTTCAATGCCCCATTCCCAGAGAACTGTCATTATTTGACCTGCTGGTAGTTCCCTAAAGGACGTGCAAGGATGTTTTTATTTGACTGGACACTTGAAGCTTGCCCTGTATGAACAGCCCCCATCTTCCCATGCTTGTCAAAAATCAGAGGCAACTAACACTGCGGCTTCCTGAG	ATAGAGTCTCACTCTGTCACCCAGGCTGGAGAGCAATTGCACAAACACTTGGCTCACTGCAGCCTCAACTTCTTGTCCTCAAGTGATCCTCCCACCTTAGCCTCCTAAGTAGCTGGGACCACAG	ATGAGTCTGGAAGTGTTAGTTGCAAAGATATGCATTTACTTCTCTGGCTACAAAAAAGAATAGAAATGCACAAAGCAGAGCAGTGTGAAGAAGAAGAGGCGATGACCCCTAGACCGACCAAAGCCCGTGCTCCACTGCCCAGTGCCTATGTCCCACCACTGTCGCTGCCACCCTGCCCGAGAGAAAGGCTGAAGGGGATGCTAAAGGAGATAAAACCAAGGTTAAGTAGGAACTGCAGAGAAGATCCACAAGGTTGTCTGCTAAACCTGCTCCTCCAAAGCCACAGCCGAAGCCCAGAAAGGCCTCTGCAAAGAAGAGAGAGAAGGTACCTACAGAGAAGAAGGGAAAAGCTGATGCTGGCAAGGAGGGGAATAACCCTGCAGAAAATGGAGATGCCAA…
chrX:53024485:53024651:-@chrX:52993271:52993422:-@chrX:52985471:52985544:-	FAM156A	-5	-0.151515	3.55154	0.95	0.69	-0.26	-1.36518	-0.26	1.36518	AGTTTGTGACAGGCACGACGATTGCGGAGCTGAAGTTCAGGCAGCGGGAGCGAGGAGGGTGTGTGGCTTTTGATACAGTAGAGTTCTTTGGCCTACTCACCAACTGACAGTCCCAAAGGGGCTGGAGATGCCACCCCGGCAAAGTTCGCCCTAGTCATTTGCTTCAC	GCCTTCCAGACAGAGGGAGCAGTTGGAAAAAAGTCAGAGGCTGAGTCGTTCCAACATGGCGCAGATGCCACAAGGACACTAGCACACCAGCAGGAAGCTGAACAGAAGGCTGGAGGTGCCACGGTGACAAGGACGGGATCCTGTCAGGCCAG	GTGAAAGGTGTAGCAGTCACTCGGCCTACACCCACAGCATCGACCTTGTGAACCCAGCGACCTGACTGCCTTGG
chr19:2098051:2098126:+@chr19:2098286:2098333:+	IZUMO4	-5	-0.20202	3.51039	0.57	0.31	-0.26	-1.36679	-0.26	1.36679	GCATCTTCCAGTACGAGACCATCTCCTGCAACAACTGCACAGACTCGCACGTCGCCTGCTTTGGCTATAACTGCGA	GTCCTCGGCGCAGTGGAAGTCAGCTGTCCAGGGCCTCCTGAACTACAT
chr15:67811338:67811440:-@chr15:67758832:67759049:-@chr15:67752030:67752313:-	LOC100506686	-2	-0.222222	1.29923	0.68	0.42	-0.26	-1.36833	-0.26	1.36833	GCGTGGGTTCTCACTATGTTGCTTAAGCTGGTCCAGAACTCAAGCCAGTCTCTCACTTCAGCCTCTTGAGTCGTTGGGATTACAGAAGCCACCATGTCCAACT	GAAAGAGATCAAGGGGATTCTTGTGAGCAAGGTTCTTCCTGGTACCTGATTGGGCAACTGGATGAAGAAGAGGGAAAGGAAAAAGCTGCCTGAGCCCCCCAAGACATCAGGTGCCCTCCTTATGGTGACTGCAGAGATCCTGGGAAGAGTCAAAGGTTATTCAAATCCAGACTGGACCCAAAGGGGTTCACAGAGAGGCAGGAGACCGCTTGGAAAAG	AGACAAGATCTTGTTGCCCAGGCTGGTCTCAAACTCCTGCGTTCAAATGATACTCTCGCCTTGGCCTCCAAAAGTGTTGGGATTGCAGACCTGAGCTACTATGCCTGGCTGAATTCTATTTCTATTGGATTGGTTGTAAAGAAGTGCATTGTAGCCTGCAAAGGAGCAGGGCCAGTGGGGTGGAGAGGGCAGAAGTGCTACAGAGGCCCCTGCTCTCCACTGCCCTGACTGCTACTGTGCTGGATGCCGTGTGAACCACAGCTGCATCTGGAGGCCTTGGGCAG
chr5:153418519:153418571:+@chr5:153429117:153429577:+@chr5:153432480:153437014:+	MFAP3	-7	-0.393939	4.73077	0.77	0.51	-0.26	-1.3964	-0.26	1.3964	AAACTTCCGAGTTAAGCCGCCGCTGAGGCCGGAAGGAGCTAGACGGCGGTCGG	GTTCTCTACTCACATCTTTTAATCTTGAAGACTAGAAAATATAACTGGATCTACCACTTGTTTGGAAAATTTCTCTACCAAGCAATAAATTACCCGCTGTGCTTTTGTTGTAGTGTAGAAGTTTTTGAGTTCTCCAAATCTAAACAAGATTTTGTCCCATTTTCCCATGAAGCTACATTGTTGCTTATTCACTTTAGTGGCAAGTATTATTGTGCCAGCTGCTTTTGTTTTGGAAGATGTGGACTTCGACCAAATGGTTTCACTGGAAGCAAATCGTAGTTCTTACAATGCATCCTTTCCCTCAAGCTTTGAACTCTCAGCAAGTTCCCACTCGGATGATGATGTCATCATAGCCAAAGAGGGAACTAGCGTTTCAATTGAGTGTCTTCTCACAGCCAG…	GTGGAAAGTGGTTGGTTTCTGATAACTTCCTAAACATCACCAATGTAGCTTTTGATGACCGTGGGCTCTATACCTGTTTCGTCACCTCTCCAATTCGTGCCTCCTACTCTGTCACCCTACGTGTTATCTTCACCTCGGGAGACATGAGTGTCTATTACATGATTGTTTGCCTGATTGCCTTTACAATCACACTCATCTTGAATGTCACACGGCTGTGCATGATGAGCAGCCATCTTCGCAAGACTGAGAAGGCTATCAATGAGTTCTTTAGAACTGAAGGGGCTGAGAAACTTCAGAAGGCCTTTGAGATTGCAAAACGTATCCCCATCATTACCTCAGCCAAAACTCTGGAGCTCGCCAAAGTCACACAATTTAAGACCATGGAGTTTGCTCGTTATA…
chr17:37948926:37949186:-@chr17:37944511:37944627:-@chr17:37913968:37922746:-	IKZF3	-2	0.030303	1.38137	0.58	0.32	-0.26	-1.46978	-0.26	1.46978	ATGATTCAATGAAAGTGAAAGATGAATACAGTGAAAGAGATGAGAATGTTTTAAAGTCAGAACCCATGGGAAATGCAGAAGAGCCTGAAATCCCTTACAGCTATTCAAGAGAATATAATGAATATGAAAACATTAAGTTGGAGAGACATGTTGTCTCATTCGATAGTAGCAGGCCAACCAGTGGAAAGATGAACTGCGATGTGTGTGGATTATCCTGCATCAGCTTCAATGTCTTAATGGTTCATAAGCGAAGCCATACTG	TGGAGAAACCCTACAAATGTGAGTTTTGTGGAAGGAGTTACAAGCAGAGAAGTTCCCTTGAGGAGCACAAGGAGCGCTGCCGTACATTTCTTCAGAGCACTGACCCAGGGGACACTG	GTGAGAAGCGCCACTGCTTTGATGTCAACTATAATTCAAGTTACATGTATGAGAAAGAGAGTGAGCTCATACAGACCCGCATGATGGACCAAGCCATCAATAACGCCATCAGCTATCTTGGCGCCGAAGCCCTGCGCCCCTTGGTCCAGACACCGCCTGCTCCCACCTCGGAGATGGTTCCAGTTATCAGCAGCATGTATCCCATAGCCCTCACCCGGGCTGAGATGTCAAACGGTGCCCCTCAAGAGCTGGAAAAGAAAAGCATCCACCTTCCAGAGAAGAGCGTGCCTTCTGAGAGAGGCCTCTCTCCCAACAATAGTGGCCACGACTCCACGGACACTGACAGCAACCATGAAGAACGCCAGAATCACATCTATCAGCAAAATCACATGGTCCTGT…
chr8:144773770:144773883:+@chr8:144774171:144774277:+@chr8:144774415:144774500:+	ZNF707	-3	-0.0707071	1.99115	0.49	0.23	-0.26	-1.47115	-0.26	1.47115	GATTTTGCAGCCCCAGACCAGACCTCGTCTCTCGCCTGGAACAGTGGGAGGAGCCGTGGGTTGAAGACCGGGAGAGACCTGAGTTCCAGGCAGTGCAGAGGGGACCCCGGCCAG	CCACCCAGGTGCTGTCCGGCGGAGGCCATTGGTGTGGGTGTCTGACCTCCCTGTGATGGCCATGTGGGGTCCCAGGCCTGGTACTGACTGCACGTGAGGGTCTCCAG	AGTGGGATGGAGCAGCTATGTGAACACGAGCCCTGGGAGGTCCCCGGGTATGTGGAGTCCCCGACTGTGGAGTGTCAGGTTCCTAG
chr3:97483595:97483821:+@chr3:97484835:97484933:+@chr3:97485476:97485534:+@chr3:97486925:97487074:+	ARL6	-2	0.0606061	1.39854	0.43	0.17	-0.26	-1.47339	-0.26	1.47339	GCCTGCCAAGGCGCCTGCTCAGCGACTGATGCACAGACTGCTGCAGAGGCTGCCGGTTTTCCCAACTTCTAGAGACGGCTTTGCTCATTACCAGGCATCCTTCCCATGTAGGCATCGAGAAGAAGGCTGAGGGACCCTCGCACCAGATTTCCATCCCGGAGACCGATACGAGTGCGTCCATTCCTGTTGCCAGCTCCTGCGCCCTCCGGACTAACCTCAAAAACCAG	AAAAACTGCCTGCTCTTCTAAATTGTGTGTCCCAAAATATTTCATTAACAAGTATCAAGTGATAATCCATGGAAAAGTGATGGAAAGTCACAATACAAG	ATACAGTTGTCTTGGAAGCCTGTTATTGATAAAGTTGCTGCAGCCTCACATCCTTCAAG	CTGGTTTGTAAATATTTGAATCACATTATGGGATTGCTAGACAGACTTTCAGTCTTGCTTGGCCTGAAGAAGAAGGAGGTTCATGTTTTGTGCCTTGGGCTAGATAATAGTGGCAAAACGACGATCATTAACAAACTTAAACCTTCAAAT
chr22:41195027:41195087:-@chr22:41193288:41193340:-@chr22:41190518:41190584:-	SLC25A17	-3	-0.111111	1.89571	0.32	0.07	-0.26	-1.52391	-0.26	1.52391	GGAAGCGTGACAGCAATGACAGTGTTTTTTCCCCTGGATACAGCTAGACTTCGACTTCAGG	ATTTGTTCAAGTTGAAATTGTAAACCTATGCCAGAACTTGCATGAAGAGATGA	TTGATGAGAAAAGAAAATCCAAAACTACACACATGGTGCTCCTGGAGATCATTAAAGAAGAAGGACT
chr10:28149554:28149775:-@chr10:28142171:28142292:-@chr10:28101097:28101554:-	ARMC4	-3	-0.121212	1.84923	0.38	0.12	-0.26	-1.55675	-0.26	1.55675	AATAACAATAAATTGAGACATCATCTAGCAGAAGCTATTTCACGTTGCTGTATGTGGGGCAGGAATAGAGTGGCCTTCGGTGAGCACAAAGCAGTGGCTCCACTAGTGCGTTATCTGAAATCAAATGACACCAACGTGCATCGGGCGACAGCTCAGGCCTTGTACCAACTCTCAGAAGACGCCGATAACTGCATCACCATGCATGAGAATGGTGCAGTAAAG	ACAGAGTCTCGCCATGTCGCCAGGCTAGAGTGCAGTGACAACGATCTTGGCTCACTGCAACCTCCACCTCCCGGATTCAAGCGATTCTCCTGCCTCAGCCTCCTGAGTAGCTGGGATTACAG	CTTCTACTGGATATGGTTGGGTCCCCTGACCAGGATCTCCAGGAAGCTGCAGCTGGTTGTATATCCAATATCCGCAGGCTGGCTCTTGCTACAGAGAAGGCAAGATACACTTGAAATTTAAATGGACATTACAAGCTATCAAATTCTACATGACACAGGACATGTCACTCCCATGGCCAGAAAGCCTAAATTGGGAAACAGTTGTTAGCAAACCCTTTCAACCATCTAAATGAAAACACACAAATTGAAAATGCACAGAATGTTTTTCATCTGAAAATTGCATGGAGACTTTTGTTTCTATTTAATGTTTTCGAGATATGACATGTGATAAGATGGAAAGCCAATAAACCTGTGATAAGTTTCTAAGAATATGAGAATATACGTATATGATGTATTTTT…
chr9:108275088:108275217:+@chr9:108275880:108275912:+@chr9:108296774:108296874:+	FSD1L	-6	-0.707071	3.36426	0.56	0.3	-0.26	-1.57328	-0.26	1.57328	CACTTAACTTCAATTTGGATAACTCCTCATCCCATTTGAACCTGAAAGTTGAAGATACATGTGTAGAGTGGGATCCTACTGGAGGAAAAGGTCAAGAAAGTAAAATTAAAGGAAAAGAGAACAAGGGCAG	TGTCCATGTTACTTCACTGAAGAAACATACAAG	AAGTGGTACACCATCCCCAAAACGAACATCTGTAGGCTCCAGGCCACCAGCAGTAAGAGGCAGTAGAGATCGTTTTACTGGAGAATCATACACAGTGCTGG
chr5:79703838:79703972:+@chr5:79707465:79707592:+@chr5:79723311:79723364:+@chr5:79729928:79730036:+	ZFYVE16	-3	-0.0707071	1.84912	0.76	0.5	-0.26	-1.58416	-0.26	1.58416	GCTGCCCGGTGGGGCGGGGAAAGAAGCCCTGAGCCGGGATCTGGCACTCCCAGGACTCCCGGCCGGGGTAGCTCTTCACTCCTCAGCGCGACGTCGTGTCGAGTTCCCAAAAAGCTCCGCAGGGGCTGTAGGGAG	GTGATCTCATCCATTAACAGCTGTGTGTTGCCAGTTCCCAAATCTTTATCTATCTCAGACTTCTCTCCTGCATTCCAGATTCTTATATTCAGCTGCCTTTTGGATATCTCTCCCAGGATGTTCTCAAG	ATTCCTGTGAGGTTTCTCGGGCTTATTTGGTGGAGTTTCTGTTCCAGACCAGAG	GCATACAAGAATTAAATTCTGAATAAGTCTGCAGGTAGGATGGACAGTTATTTTAAAGCAGCTGTCAGTGACTTGGACAAACTCCTTGATGATTTTGAACAGAACCCAG
chr6:116892583:116892818:+@chr6:116893585:116893641:+@chr6:116894021:116894148:+@chr6:116901458:116901523:+	RWDD1	-6	0.363636	3.98344	0.73	0.47	-0.26	-1.59752	-0.26	1.59752	AGTTAAGCAAGCCGGGTCTGGCTTTGGGCCCTGGGCCTTCCAGCCGGGGACTCTGCGCCTGCGCCCGCCTGGCCGCCGCCCGCTCTCCCGGCGCGGCAGCTGTCTGGGCTGCTGCGCGCCGCCTAGGTGTCTGGGCGATCTATGGGCAAGAGCAAGGGCCACGATGACAGATTACGGCGAGGAGCAGCGCAACGAGCTGGAGGCCCTGGAGTCCATCTACCCTGACTCCTTCACAG	ACATATGGGACTTGGGATTCAGCTCCAGCTGAGATTGAGAGAGCAGAAGATTACTTG	GCAGATGTCTCTCAGCTATCCCTGTATAGCTCCAGTCCTGTTCATGTTCTCTCTCACCAGCAGTACATCTGTGCTGTGAGGATGTTAAGGGGATGAGTGAAGAGGGGTTTGAGAGTGTCATTAACTGG	TATTATCAGAAAATCCACCCAGCTTCACCATTACTGTGACGTCTGAGGCTGGAGAAAATGATGAAA
chr4:76714843:76715054:+@chr4:76716489:76716509:+@chr4:76720775:76720885:+	USO1	-8	0.0808081	4.89006	0.56	0.3	-0.26	-1.6525	-0.26	1.6525	CAACAGGTAATTCAGTTTCAGCTGGCCAGTTATTATGTGGAGGTTTGTTTTCTACTGATTCACTTTCAAACTGGTGTGCTGCTGTGGCCCTTGCCCATGCGTTGCAAGAAAATGCCACCCAGAAAGAACAGTTGCTCAGGGTTCAACTTGCTACAAGTATTGGCAACCCTCCAGTTTCTTTACTTCAACAGTGCACCAATATTCTTTCACAG	GGTGATAAGATCGACAGACGG	GGAAGCAAAATACAAACAAGAGTTGGATTATTAATGTTGCTTTGTACCTGGCTAAGCAATTGTCCCATTGCAGTAACGCATTTTCTTCACAATTCAGCCAATGTTCCATTT
chr19:58962971:58963071:+@chr19:58964554:58964633:+@chr19:58965063:58965189:+	ZNF324B	-2	0.212121	1.32781	0.68	0.42	-0.26	-1.66599	-0.26	1.66599	ACTTCCGGCGTTGGGACTGTCACTTGGCTGCTCGCGTCAGGCCACACCGGTGGTCTGGGCTGTGGCGCGCGGGTCGGGGCCCGAGGCGGGCGGCCAGGAAG	GTTCTTGGGGCTGCACCCCTATGACGACTGGTGGGGATCATCCAGTCCCTCAGGCTGGATGAGCAGCCTGGAAATGTCAG	GACCTGATGACCTTCGAGGATGTGGCCGTGTACTTCTCCCAGGAGGAGTGGGGGCTCCTGGACACAGCGCAGAGGGCCCTGTACCGCCACGTGATGCTGGAAAACTTCACACTTGTGACCTCACTTG
chrX:15863502:15863639:-@chrX:15858620:15858714:-@chrX:15843929:15845495:-	AP1S2	-8	-0.30303	4.55373	0.74	0.48	-0.26	-1.69026	-0.26	1.69026	GTCTGTGAACTAGATATCATCTTTAATTTTGAGAAGGCTTATTTTATTTTGGATGAGTTTCTTTTGGGAGGGGAAGTTCAGGAAACATCCAAGAAAAATGTCCTTAAAGCAATTGAGCAGGCTGATCTACTGCAGGAG	AGCCAGAATGAAGAATGGGGAGGTTTGTCTGAGGATATCTTATGATAAAGAGCAGTCTAAGGCTTTAGTCCCTTTGATCCCCAACTTATTTATTG	GAAGCTGAAACCCCACGTAGTGTTCTTGAAGAAATTGGACTGACATAACTCTCCTCCCTTGTTGATGACTTCTTGTGGCATTTCACACACTGTAGATGGTCACTCCCTTCATGTCCATGTTAGCTCATGGTGTAAGATGATGTCTTGTCAGTATTACTGTTTTGCTAAGCCGCTTCATTCATGCCTACACAATTTTTTTTTAAAAGGGAACTTTAGTTAATTAAGTGATAAGGGACTTAAATATGAATTAGAATGGTGCAGAAAGAGATACCTTTTCTGGATATTTTAAAGTTTAAAGGTCAGTTTCTCTTAATCTGATTATGTGCACATATGAAAATGGCACATCATATACATGTAAAATCAGGCAGTATACATTTATTAATTACTGTATTTGACAAA…
chr10:16478942:16479046:+@chr10:16509131:16509209:+@chr10:16511323:16511369:+@chr10:16526336:16526815:+	PTER	-3	-0.0606061	1.70453	0.81	0.55	-0.26	-1.72446	-0.26	1.72446	GAGAGAACCAGAGGGCGAAGTGGGAGGGCACAGGGGAGACTAAAAAGGCCAGGGAAGTTGGCCTGCCGGAAGTTCCCAGGGAGAAGGCAGCGCGTTGTACCCGAG	TTACCTGTAGTCAACCACAGTCTGAAAATATTAAGGTATTTTAAGACAGAAAGAGAGAGAGGAGAGAAACCGCATTCAC	ATTTGTTTTTTAAGATTAGAAGAAGACTCAGGGAGAGACACATTCTT	AAAAAAGAAATCCTCTTTTTAGAACATCTCTTGGTGGTACCATCAGAAATGTCTTCCTTAAGTGGAAAAGTCCAAACCGTTTTGGGCCTTGTAGAGCCAAGCAAACTGGGCCGTACCCTGACCCATGAACACCTGGCCATGACCTTTGACTGCTGTTACTGTCCACCTCCCCCGTGCCAGGAAGCTATTTCCAAAGAACCTATCGTGATGAAAAATTTATATTGGATTCAGAAAAACGCCTATTCCCATAAAGAAAACCTTCAATTAAATCAGGAGACAGAAGCCATAAAGGAAGAACTGTTGTATTTTAAAGCTAATGGTGGAGGGGCTTTGGTGGAAAACACAACCACTGGGATTAGCCGAGACACACAGACGTTGAAGAGGCTTGCAGAAGAGACT…
chr2:87754974:87755164:+@chr2:87769669:87769823:+@chr2:87772259:87772404:+@chr2:87820726:87821030:+	LINC00152	-6	0.848485	3.71827	0.37	0.11	-0.26	-1.84185	-0.26	1.84185	GTGCGCCTTTTTTTTTTTTTCCTTCTTAGTCGTGTGTACATCATTGGGAATGGAGGGAAATAAATGACTGGATGGTCGCTGCTTTTTAAGTTTCAAATTGACATTCCAGACAAGCGGTGCCTGAGCCCGTGCCTGTCTTCAGATCTTCACAGCACAGTTCCTGGGAAGGTGGAGCCACCAGCCTCTCCTTG	CCCTAGCAGATGCTAATCCAGCGTGCGTCCTGACAGAGGTTGAAGGGGGCTTCTCAAGTCCCAGGTCCAGCTTGGTGTGGTTCAGCTACTCAAGAGACATCTGCTGCTAATGGATGAGCAGTCAACCTGGACGCAGGAAATCATTTTTTATTTGG	GGCAAAGAGGCAGAGGAATGGAGCTCAGAGCTTTTAGAGAATATGGGCCAGAAACAGGAAGGAGTCAGGACCTGATAACGGGAACCAGCGGACAGTGAACGCAGTGGAGGGCCACTGGGGCCGGAGCAGCCGAGAGATTTCAGGAG	AATAACTGGGAGATGAAACAGGAAGCTCTATGACACACTTGATCGAATATGACAGACACCGAAAATCACGACTCAGCCCCCTCCAGCACCTCTACCTGTTGCCCGCCGATCACAGCCGGAATGCAGCTGAAAGATTCCCTGGGGCCTGGTTCCAACCGCCCACTGTGGACTCTGAGGCCTCTGCATTTGCGGGTGGTCTGCCTGTGATATTTTGGTCATGGGCTGGTCTGGTCGGTTTCCCATTTGTCTGGCCAGTCTCTATGTGTCTTAATCCCTTGTCCTTCATTAAAAGCAAAACTAAAGAA
chr5:54830400:54830873:-@chr5:54786788:54786942:-@chr5:54763697:54763977:-	PPAP2A	-9	-0.414141	4.55052	0.84	0.58	-0.26	-1.88678	-0.26	1.88678	TCAGCGGGAGGGGCTGGACCCCGCGTTCCTCCTCCCTGCCGGTCCCCATCCTTAAAGCGAGAGTCTGGACGCCCCGCCTGTGGGAGAGAGCGCCGGGATCCGGACGGGGAGCAACCGGGGCAGGCCGTGCCGGCTGAGGAGGTCCTGAGGCTACAGAGCTGCCGCGGCTGGCACACGAGCGCCTCGGCACTAACCGAGTGTTCGCGGGGGCTGTGAGGGGAGGGCCCCGGGCGCCATTGCTGGCGGTGGGAGCGCCGCCCGGTCTCAGCCCGCCCTCGGCTGCTCTCCTCCTCCGGCTGGGAGGGGCCGTAGCTCGGGGCCGTCGCCAGCCCCGGCCCGGGCTCGAGAATCAAGGGCCTCGGCCGCCGTCCCGCAGCTCAGTCCATCGCCCTTGCCGGG…	CTTCCATGCCTATGGCTGTTCTAAAATTGGGCCAAATATATCCATTTCAGAGAGGCTTTTTCTGTAAAGACAACAGCATCAACTATCCGTACCATGACAGTACCGTCACATCCACTGTCCTCATCCTAGTGGGGGTTGGCTTGCCCATTTCCTCT	ATTATTCTTGGAGAAACCCTGTCTGTTTACTGTAACCTTTTGCACTCAAATTCCTTTATCAGGAATAACTACATAGCCACTATTTACAAAGCCATTGGAACCTTTTTATTTGGTGCAGCTGCTAGTCAGTCCCTGACTGACATTGCCAAGTATTCAATAGGCAGACTGCGGCCTCACTTCTTGGATGTTTGTGATCCAGATTGGTCAAAAATCAACTGCAGCGATGGTTACATTGAATACTACATATGTCGAGGGAATGCAGAAAGAGTTAAGGAAGGCAG
chr4:71600063:71600310:+@chr4:71607344:71607397:+@chr4:71628236:71628409:+	RUFY3	-3	-0.0707071	1.54562	0.42	0.16	-0.26	-1.89522	-0.26	1.89522	GTAATTGGCCCTTGGTGAGATTACAGAAACATTTGTTGCCACCAGTGCAGTCAGCCTTAGATTTACACTGTCAGGTTCTCTGAGCTGTGATTATGTGTTCAGAAGGCAGTCTCAGTGAACTTCTCAAAGTGAGAAGGTTGTAGCTTTTAATACAGTCTCAGAAGCCTATGGGACAAAGTTTTCTGGACACGGTTCATCCCTTCTTGTTGCTCTGCCCTGAAAATAACCTGGCTAGTCACCCTTTCAAG	ACTCTTGGGAGGATTTGACAGATTTGGTGGAGCAAATGCGCGATGATACAGAAG	ATCCTAATTATCTCATGGCTAATGAACGCATGAACCTCATGAACATGGCCAAGCTGAGTATCAAGGGCTTGATTGAATCAGCTCTGAACCTGGGGAGGACTCTTGACTCTGACTATGCACCTCTCCAGCAATTCTTTGTGGTGATGGAGCACTGTCTGAAACATGGCTTGAAAG
chr1:28969504:28969604:-@chr1:28950458:28950542:-@chr1:28948426:28948677:-	TAF12	-8	0.10101	4.14752	0.34	0.08	-0.26	-1.95322	-0.26	1.95322	CGGAAGTAGTCGGGGAGGGCCGCGCAGTCGGACCGGCTGCTGAGACGAACGCTTCACTGGGGCAGTCTCTGCATATCATGGGGAGATAGACGCTGCTGCCT	GTAGCTTTTGAAAATGGCTGCCTCTCATTTCACCGGGCTCACAGCTGTTGCTGATGTAATTAAAGATCTAGACACTCAGATAGCT	TTAATTGGCCTTGGTCCTCACAGCTCCAAAAAGAAACAGGATCTCGATAAGCTCTATGAGCTGAAGTCCAAAGCTCGGCAGATTATGAACCAGTTTGGCCCCTCAGCCCTAATCAACCTCTCCAATTTCTCATCCATAAAACCGGAACCAGCCAGCACCCCTCCACAAGGCTCCATGGCCAATAGTACTGCAGTGGTAAAGATACCAGGCACTCCTGGGGCAGGAGGTCGTCTTAGCCCTGAAAACAATCAG
chrX:48380164:48380295:+@chrX:48380533|48380581:48380640:+	EBP	-3	0.141414	1.5828	0.39	0.14	-0.26	-1.98472	-0.26	1.98472	CCATTGGCTCGCTCCGTAAGGCAAGAGAACCCACTAGGGGATGAGCCCGAACTAGGGATGTGACAGAGCGCGAGACCCAGCCTAAAGAGAGCCCGGAGCCAGCGTGGGAGGCCGCTGCCGTCGCGCGCCTTG	GTTGACGGCGTTGCACGCTCTCGCGGGGAGGCTCTGGCTTTCCAAACGCTGGCACCGAGG
chr8:144416910:144417050:-@chr8:144416278:144416455:-@chr8:144414657:144414771:-@chr8:144413394:144413509:-	TOP1MT	-3	0.222222	1.52789	0.68	0.42	-0.26	-2.10893	-0.26	2.10893	CTTTCCCGGAGGCTGGCAGATGCGCGTGGTGCGGCTGCTGCGGCTCCGGGCGGCTCTGACGCTGCTCGGGGAGGTCCCCCGCCGCCCGGCCTCCCGGGGTGTCCCGGGCTCGCGCAGGACGCAGAAGGGCAGTGGAGCCAG	GCACAAGCCGCATGGATCCAGTGGCCCTGGTGGCCGTTGGTGGTCCCAGGCGCTTTCCTGGAGGACATGTGAGAAGCCCTGCCGGCGCATACTGGGCCTGGGGTAGCCGCATGGGGATGGGTCTCTGCGCATGAAATGCTGGAGTTTCCGAAGAGCTGGAGAGTTGACAGCCTCACTG	ACCCTTCAGAGACTTCCTGTTGCTCTGAGGACACTCATCCCAGCCGACCAGGCCCACCAGGCCCCCAACAGCACTACCTGGCTGGGGTCACGTGCAGGTCTCCTGGCTCTGGCAG	GTGGGAGAAGGAGAAGCACGAAGACGGGGTGAAGTGGAGACAGCTGGAGCACAAGGGCCCGTACTTCGCACCCCCATACGAGCCCCTTCCCGACGGAGTGCGTTTCTTCTATGAAG
chr17:65955657:65955991:+@chr17:65959449:65959622:+@chr17:65960328:65960520:+	BPTF	-9	0.707071	4.33974	0.84	0.58	-0.26	-2.23678	-0.26	2.23678	GAAGAGCTGAAGAGAGACCTGAAAATTAAGAAAGAAAAAGACCTGATGCAGTTGGCTCAGGCCACAGCAGTAGCTGCACCCTGCCCCCCAGTGACACCAGCTCCTCCAGCCCCTCCAGCCCCTCCACCTTCACCTCCCCCTCCACCTGCTGTGCAACACACAGGCCTTCTGTCCACGCCCACCTTACCTGCTGCTTCCCAGAAGAGGAAGCGGGAAGAGGAAAAAGACTCCAGCTCAAAGTCCAAGAAAAAGAAAATGATCTCTACTACCTCAAAGGAAACTAAGAAGGACACAAAGCTTTACTGTATCTGTAAAACGCCTTATGATGAATCTAA	GTTCTATATTGGCTGTGATCTTTGTACTAACTGGTATCATGGAGAATGTGTTGGCATCACAGAAAAGGAGGCTAAGAAAATGGATGTGTACATCTGTAATGATTGTAAACGGGCACAAGAGGGCAGCAGTGAGGAATTGTACTGTATCTGCAGAACACCTTATGATGAGTCACA	ATTTTATATTGGCTGTGATCGGTGTCAGAATTGGTACCATGGGCGCTGCGTTGGCATCTTGCAAAGTGAGGCAGAGCTCATTGATGAGTATGTCTGTCCACAGTGCCAGTCAACAGAGGATGCCATGACAGTGCTCACGCCACTAACAGAGAAGGATTATGAGGGGTTGAAGAGGGTGCTCCGTTCCTTACAG
chr16:84220507:84220676:-@chr16:84218457:84218505:-@chr16:84217016:84217113:-	TAF1C	-5	0.89899	2.58001	0.49	0.23	-0.26	-2.28642	-0.26	2.28642	AGGAGGCACTTCCGGTCCAAACCGGAAGACCGTGGGTAGCTGCGGCGGGGCTGACCCGTCCCGAGTGCCAAAGCTGGGGTTCTACTTGAGATTTCCCTCGTGGTGCCAGGGTCCGGCGAGCATCACGCCGAGGCCCATTTTCCAGACGACCACGACGAGGCCGGGGTCAC	CTGGCGAGACGCACTGACTCTGCCAGAGGCCCAGCCCCAGAACTCAGAG	ATCCCTGGGACCCTGGCCTGACTGCCCGGGACCTGCTTTTCCGCGGAGGGTGCCGGTATCGGAAGCGGCCCCGAGTCGTGCTGGATGTGACTGAGCAG
chr6:41100033:41100252|41100264:+@chr6:41100614:41100739:+	LOC221442	-3	-0.515152	2.95544	0.87	0.63	-0.25	-0.840771	-0.25	0.840771	AACAGAGGAAGAGTTCCTAGATCAAGTGAAGAGGAAGCTGGCTCAGACCAGCCCTGAGAAAGACCTGTTGACCACAAAGCCTTGTCACTGTAAGGATATCCTGAAGTTAGTGCTCTTACCCCTCACCCAGCATTGCTTGGTCGTTGGAGAAACCACCTGTGCATTTTATTACCTGCTGGAGGCTGCGGCTGCCTGCTTGGACCTGTCAGATAATTATATGGTGAGCAGGCTC	GCCTTCTTTTATTTGAGGAAGGCAAGCAGTCTTCTGGGCCAACCCTCAGCATTTTCATTTTTGAAAAAACAGAAGGTGAAGATCTGTCAGTTTGAGGAGGCCACTTTCTGCCGTCTTCTGTCAGAG
chr15:99548658:99548885:-@chr15:99544416:99544508:-@chr15:99514265:99514387:-	PGPEP1L	-2	-0.373737	1.82345	0.41	0.16	-0.25	-0.891861	-0.25	0.891861	ATCCTTGGCCTTTCGGGGCCCAGAACGCTACGGACGCCGGGCGGCCAGGAGGGGTTGGGCTCCCGCTCCACCCCGGTCCCCGGCGAGCACGCGGCCAGGCAGAGAAGGTGCCCGGAGCTCAGAGCGCGCAGAGCCCGGCCGCTGGGCCGCTGCCTGAGCCAGGGAGGCGCAGCGCGAGCTCCCACTTCGTCTTCATGGATTCCCAGCCCAGCTGCGTGGTGGTGACTG	CATGTTTTCAAGGTTGAGCCACGTGGTAGTGTGTCCAGAATTGGTGGGTTGTTGGTCTCACTGACTTCAAGAATGAAGCCGCGGACTCTCGTG	GAGCTCTCCAAGCTGGGCCTGGGGAATGAAACAGTGGTGCAGCTGCGGACTCTGGAGCTGCCTGTAGATTACAGGGAGGCTAAGCGGAGGGTCACCGGAATCTGGGAAGATCATCAGCCGCAA
chr7:94913330:94913528|94913642:+@chr7:94915518:94915637:+	PPP1R9A	-3	-0.272727	2.98758	0.78	0.53	-0.25	-0.912871	-0.25	0.912871	GATCTTCAGAGGCAGACTGGAAAACTGGACACCCAAGCCATGTTCAACAGCTCAGACCTCCACTCGTTCCCCTTGCATGCCTTTCTCATGGTTTAATGACAGCCGGAAAGGATCCTATTCCTTCAGGAACCTGCCTGCGCCTACAAGTTCCCTTCAGCCTTCTCCTGAGACTCTAATTTCAGATAAAAAGGGGTCCAAGGTAGAAAACACATGGATTACAAAAGCAAACAAGAGAAACCCAAATCCCTCCTCTTCTTCAATCTTTGGAAGGCATTCTCAACTTATGTCTGTAGTCTGGATCCAAGAAACCAAT	AATTTTACCTTCAATGATGACTTCAGTCCCAGCAGTACCAGTTCAGCAGACCTCAGCGGCTTAGGAGCAGAACCTAAAACACCAGGGCTCTCTCAGTCCTTAGCACTGTCATCAGATGAG
chr7:141427792:141427945:-@chr7:141427004:141427178:-@chr7:141423716:141423824:-	FLJ40852	-2	-0.212121	1.95025	0.47	0.22	-0.25	-0.916742	-0.25	0.916742	GGGAAAGCGCGAATGCAGTCCCCCACTACAACAAATTATGCAGTCGAGTTTTCCACATTTGGGAATATCACAGGGGTCAGCACATCCGGAGTGCAATCGATGAGCCCCACGCTGGGAAAAACCACCTTCGTGATCATGGTATCTTCCCTGCCAG	GGAAGGCCGGAGAACTGTATTTCTGGCCAGAGCTGCTGCAGAAGGTCTCTGTTCGGCATCAGGTTGGATCATGTTCTGATGATATAGGACCAAGAGGAAAGAAACAGAAGCTTCACTATTGGGAAAAATCTTCCCATTCAAGCCAACTCCAACCCAGCTTCTCCTGGTGGATTTT	AGAGAAACCAATCAGCTTCATTTTCAACTTCTTCTATGACTCCAGAGGATTCACTTTGCATCTTGTGACAAATGAATATATTACCTGAAAAAAAAATGACAGGATAGAT
chr21:19289537:19289717:+@chr21:19400190:19400289:+@chr21:19628826:19629135:+	CHODL	-3	-0.040404	3.07127	0.55	0.3	-0.25	-0.963639	-0.25	0.963639	GACATCAGGACCCCAGGTTCTCTGGTCTTGGGACTCTGAGACTTGCACCAGGAATCCTGCCCAGGCTCTCAGGCCTTTGGACTCAGACTGAGCTACTTCACTGGCTTTCCTGGTTCTCCAGCTTGAAGATGGCAGATCGTGGGACTTCTCAGCCTCCATAATTGAGTGAGCCAATTCCCTG	AATACAACAAGAAGATGCCCATCTGTAGACCAGGAGGTGGTCCCTCCCCAGAAACTGGATGGGCCAGCACGTTGATTCTGAACTTCTAGCCTCCAGAACT	GCCAAAAGGTGTGTTTTGCTGACTTCAAGCATCCCTGCTACAAAATGGCCTACTTCCATGAACTGTCCAGCCGAGTGAGCTTTCAGGAGGCACGCCTGGCTTGTGAGAGTGAGGGAGGAGTCCTCCTCAGCCTTGAGAATGAAGCAGAACAGAAGTTAATAGAGAGCATGTTGCAAAACCTGACAAAACCCGGGACAGGGATTTCTGATGGTGATTTCTGGATAGGGCTTTGGAGGAATGGAGATGGGCAAACATCTGGTGCCTGCCCAGATCTCTACCAGTGGTCTGATGGAAGCAATTCCCAGTACCG
chr16:84733555:84733717:+@chr16:84766074:84766195:+@chr16:84766659:84766711:+@chr16:84767041:84767109:+	USP10	-2	0	1.95918	0.31	0.06	-0.25	-1.02084	-0.25	1.02084	CTCCCCGCGCCCCGCGGCGCGCGGCCAGTGCGCAGGCGCGGCGGCCGATGCGAGTGTGTATGTGCGGGCGAGAAGATGGCGGCGGCGGGGGAAGCAGCGTGAGCAGCCGGAGGATCGCGGAGTCCCAATGAAACGGGCAGCCATGGCCCTCCACAGCCCGCAG	ATGGAGTCTGGCTCTGTCGCCCCGGCTGGGGTGCGGTGGCGCGATCTCAGCTCACTGCAACCTCGGCCTCCCTGGTTCAAGCAATTCTCCTGGCTCAGCCTCCCGAGCAGCCGGGACTACAG	TATGTTTGGCAGAGAAAGCGGAAATGGAGGTAGTGGCATGAGTCAGCAGAAAG	TATATTTTTGGAGATTTTAGCCCTGATGAATTCAATCAATTCTTTGTGACTCCTCGATCTTCAGTTGAG
chr5:76383312:76383444:+@chr5:76394480:76394572:+@chr5:76401481:76401514:+	LOC728723	-3	-0.454545	2.44236	0.68	0.43	-0.25	-1.04221	-0.25	1.04221	GCTGTAGGCGCATGATGTCACAAGTTATTGGAAGAAATCCCTCCAACCTAGGTTGGGACAGATGAAGGCGGCGCTTATTGGTGTTCACCAAAACACCAGCATGGTGTACCAGCTTTGGCTAGATGATGCTCAG	AACACCAGAGACTGGGTAATTAATAAAAAGAAGAAATTGATCTGGCCTACAGTTCTGGAGCCTTGGAAGTCCGAGATCAAGGAGCTGCATCTG	ATAAATACCTGGAGTGGGATTGCTAGATCACATG
chr12:121868272:121868076|121868080|121868096|121868145:-@chr12:121866900:121867966:-	KDM2B	-3	0.151515	2.99617	0.65	0.4	-0.25	-1.05185	-0.25	1.05185		TCTTTCCAAGGGAGAAGCTGTTCAACCACCCGTTTGGGGGATGAGTGAGCCGACACTTTCCTTTGGTCTTTCTGAATCGTAACTGCACTGCTTTCTGGACCATTTCTAAGGCGGCCTTTACAAGAAGACATTCCTGTCGGAGAGGAGGGTGGACTTCGGAGAAATTCTCATACTGAAGCATGAGCTTAGGAGTTTCTGTTAGTGGTAGTGGTGTTTTGGACACTTCATTCCTTGCAACACCGAGGTTTTGGGTGTTGACATAAAGTGGACCACACACCACATCTGCTGCCGTCTTGACACTTTTTTTTGTTTGGTTGGTTTTGTTACATCTTACATTATGCAGAACTATTTTTGTACAAATTGTTTAAAAGTTATTTATGCAAGGTTTGAATGCATACC…
chr7:30518222:30518393:-@chr7:30503602:30503677:-@chr7:30503225:30503314:-@chr7:30499517:30499657:-	NOD1	-2	-0.040404	1.82529	0.35	0.1	-0.25	-1.07358	-0.25	1.07358	GTTCCGGGCCCGCGAGGCAGCCGCCCCGGTCCTGCCCCTCCCTCGCGCTACTGCGGGAGCAGCGTCCTCCCGGGCCACGGCGCTTCCCGGCCCCGGCGTCCCCGGACCATGGCGCTCTCCGGGCTCTTCTCTAGCTCTCAGCGGCTGCGAAGTCTGTAAACCTGGTGGCCAA	AAGCCAAGTCATCCAGAAGCCAGCTTCTGCAGCTCCAAAGAGGGCCTTAGCAGTTACAAAGAAACACAAGATAACG	CATCTCAGTTATAAGAAATGCACATCTCCGCTCAAGGTCCCCTGGGACAGTGCAAGGAAAGAAAGAAGCCTGCGGTGAAAGTGACACTGA	GTGATTGTAAGTCAGGAGACTTTCCTTCGGTTTCTGCCTTTGATGGCAAGAGGTGGAGATTGTGGCGGCGATTACAGAAAACATCTGGGAAGACAAGTTGCTGTTTTTATGGGAATCGCAGGCTTGGAAGAGACAGAAGCA
chr4:87928153:87928576:+@chr4:88005272|88005275:88005316:+	AFF1	-1	-0.0505051	0.821107	0.64	0.4	-0.25	-1.15636	-0.25	1.15636	CCTTTCTAACTGTGGCCCGCGTTGTGCTGTTGCTGGGCAGGCGTTGGGCGCCGGCGGTCTTCGAGCGTGGGGGCCCGCTGGCTTTCCCTTCTCAGAAACTGCGCCGGGGGCGCTCGCTTGCCCCGGATTCGGACGCGGCGCTCCCCGGGCTCGTCTGAAGTGCAGATCGCCGCAGAGGCCCCAGTGCCCGGATGTCCATCAGGATTAGCGCGAGCCAATACGGGCCGAGCCCGGGGCTGCGCCGAGGACGCCCGGGGCTCGAGAGCAGGTAGTCCCGTAACATCGGGGCGCCGCGCCGGGACGCGTCCCCGCCCGGCTCCGCCAAATGGTGAGCGCGGCGCTGGCAGCAGGGCCCGCGGGGTGAAGGCGCTCATGGACGGAAGACCCCTGGCTCTATAA…	ACCTACTCCAATGAAGTCCATTGTGTTGAAGAGATTCTGAAG
chr1:1356385:1356177|1356196:-@chr1:1353800:1354929:-	ANKRD65	-1	-0.131313	0.747338	0.58	0.33	-0.25	-1.16237	-0.25	1.16237	ATGGACTCCCAGAGGCCTGAGCCCAGAGAGGAGGAGGAGGAGGAACAGGAACTGCGGTGGATGGAGCTGGACTCCGAAGAGGCCCTGGGAACCAGGACAGAGGGGCCTAGTGTTGTCCAGGGCTGGGGGCACCTGCTCCAGGCCGTGTGGAGGGGCCCTGCAGGCCTGGTGACGCAGCTGCTGCGGCAAG	GACATTGAGGTGCTGCTGGGCCACGGGGCAGACCCAGGCATCAGGGACAGGCATGGCCGCTCTGCGCTGCACAGGGCTGCCGCCCGAGGACACCTGCTTGCCGTCCAGTTGCTGGTCACCCAGGGGGCCGAGGTGGATGCGCGGGACACCCTGGGCCTCACACCCCTGCATCACGCCTCTCGGGAAGGCCACGTGGAGGTTGCCGGCTGCCTGCTGGACAGGGGTGCCCAGGTGGATGCTACCGGCTGGCTCCGAAAGACCCCCCTACACCTGGCTGCAGAGCGAGGGCATGGGCCTACCGTGGGGCTTCTGCTGAGCCGAGGGGCCAGCCCCACTCTGCGGACGCAGTGGGCCGAGGTGGCCCAGATGCCTGAGGGGGACCTGCCCCAGGCGCTGCCT…
chr6:109416356:109416778:+@chr6:109427238:109427293:+@chr6:109450507:109450695:+@chr6:109466422:109466584:+	CEP57L1	-1	-0.0808081	0.787231	0.71	0.45	-0.25	-1.16763	-0.25	1.16763	GAACTGGGCCAAGCGCCCCCGGAGGCGCTAAGCTTGCGCCCTGAGGCGGTTTCCGTTCCCGGACGTTTGGACTCTGTCCTGGAGAAGGGGAAGGAAAAAGTAAGACGTAGAAGTACACTGAGACTTCGTCACACATAAAACAAGCACGACAAAGAAAGAGGGCGCGAAGGGACTCCTGGAAGAAATTGAGTCTACATTTAAGATCACCCTAAAAGTAGTGACGGCCTCTTCATTACTCCAAACCCCAGATTTAAGTCGGTAGGACGTCTTCGCGTTGACTTGTGGGGAATGTAGTTTCGATGCTGCCGGCGCGTTTTGTTTGCGACAGAAACTACAACCCCCAGGGGCCACCGCGACGTTGCCTGTGGGTGCCCGCGAACCAACGGTTAGCGGTGGCAG…	ATGGGACTGTCTAGTTGCAAAAACAAGCTCAGGGATCCCACTGATTCTACTTTACG	AAAATGGATCCTCACTTCTTCACTTGGATATAATAATATAGACTGCCGACATTCTGGGAACTGATCAGTCTTCCAGCTTCCAGTGTGGTGCCCTCCCTCAATTGTGCTGAGTGTCCCCCAATCCAGAGATATTCTGTAATTTCTTCCTCAGAAAGAAACAAAACAAAATTCTGATCTTCCCAGATGAAG	ATAATGGATTCTGAATTAATGCATAGTATAGTAGGAAGCTATCATAAACCTCCAGAAAGAGTATTTGTTCCCTCATTCACCCAGAATGAACCATCTCAGAATTGCCATCCTGCAAACTTAGAAGTTACCTCTCCTAAGATACTTCATAGCCCAAATAGCCAAG
chr5:158635140:158634893|158634896:-@chr5:158630442:158630664:-	RNF145	-1	-0.0707071	0.794584	0.52	0.27	-0.25	-1.16953	-0.25	1.16953	GTGGGAGGAGGTGCGGGGAGAGAGGAAGGGGCCTGTGCAGTGAGCAGGCATCAAAGATTAGTGGATGGCCTTGCGTCGCAGTCTGCAGTAAAGAGGAAACTAGTCTGAAAGGGAAGGAGAGGACTGTGTGTCTTTTTATTTTTTAAAATACGGAGTGTGCAGTTTTACTGAATCTTGAATCATGCCCAAAAGAATGAGCTGTCGGTGCTGCAGTCGTGACCCAGGCTGAGCGGCCGATGGCAGAG	GTCTTCTCCAAGAAAAAAAAAAAGAAAAAAAAAAACAACATGGCTGCAAAGGAGAAACTGGAGGCAGTGTTAAATGTGGCCCTGAGGGTGCCAAGCATCATGCTGTTGGATGTCCTGTACAGATGGGATGTCAGCTCCTTTTTCCAGCAGATCCAAAGAAGTAGCCTTAGTAATAACCCTCTTTTCCAGTATAAGTATTTGGCTCTTAATATGCATTATGTAG
chr1:182787676:182787824:+@chr1:182794916:182794955:+@chr1:182798738:182799519:+	NPL	-3	-0.121212	2.33668	0.73	0.47	-0.25	-1.232	-0.25	1.232	TTCGTGCTGAGGAGTTGTTGGATGGGATTCTGGATAAGATCCCCACCTTCCAAGGGCTGAAATTCAGTGATACAGATCTCTTAGACTTCGGGCAATGTGTTGATCAGAATCGCCAGCAACAGTTTGCTTTCCTTTTTGGGGTGGATGAG	TTTTGTATCCAGAGATTTATCAACTTTGTTGTCAAACTAG	AAAACTCAAAACTCAAAGTTTCAAAGAACCAAAGGACTCTTCCTCTGGGCACCACAAACTTCCCCTTCCTCCACTGAGAAGACTGTCTCTCCCGCAGGACCCTGAATTATTGAAATCGAAGGCTGACTTCCTTTCTGCAGTGAGCCCAGGGGCTAATGTTATTATCCTGTCACACTTGCAACTAGTGACTTTTGTTTAGTGATAGAAGATTTGGGGAGGACCCAAAGGACTCAGAACTTTCTCTCCATACCTCCTTTTACTCTTTTCTTTCTGTGTAATGTATCAACAACTGTTTAATCTCCCTTCTAACAAACCTTGATATAAGCTTTCTGATATCAAAGTATATTGACAGTTAACCCTTACTGATTTTAAACTTGACTATCCAGTCTGTTAATTACC…
chr22:46643118:46643003|46643007:-@chr22:46642570:46642692:-	C22orf40	-1	-0.040404	0.751015	0.54	0.29	-0.25	-1.27773	-0.25	1.27773	CCTCCTGGAGGAAAGCTATGTCATGAAGGATCCCTTCACCTCCGACAAGGACAGATTCCTGGTCCTCGGCTCGTGCTGCAGTTTGTGCAGCAGGCTGGTGTGTGTGGGCCCG	ATGTTCTTGGAGGGATCTCCAGGAGAAGGGACTGTCCTTTCATGAGCACTTGTTGTGTGCCAGGTCCTGTGCTTGGGACCTGTTTTACTGCTGAGGCTTCATTCAGTCCTGCCCCTTAGTCAG
chr7:35159261:35159332:-@chr7:35158273:35158401:-@chr7:35157360:35157406:-	DPY19L2P1	-5	-0.575758	3.37576	0.58	0.33	-0.25	-1.31059	-0.25	1.31059	ACTCCACTGAGATACACAAAGACATTATTGCTTCCAGTTGTTATGGTGATTACATGTTTTATCTTTAAAAAG	AGATGTGAATAATTTAGGAGTGAGAAAGGCATCTCCCTCGACACCTCTGTGGTTTCACCCTTGATCCAGTTCCCTGCGGACCACGTGGAAAGAGTCAGGATAAAGGAAACAAGGAGGAATGAGTAAAAT	ACTGTTCGTGATATTTCGTGTGTTTTAGCTACAAACATTTATCTAAG
chr9:139916453:139916343:-@chr9:139916062:139915844:-	ABCA2	-1	0.020202	0.778237	0.84	0.59	-0.25	-1.31091	-0.25	1.31091	GTCTACCACCTGCTCTTTGGTCCCTCATCTGCCCTGGATTCACAGTCTGGCCTCCACAAGGGTCAGGAGCCCTGGAGCCGCCTAGGGGGCAATCCCCTGTTCCGGATGGAGGTGAGGGCATCCATGTGTGGGATGGGCCTGGAGTGCTGCCTGCCTCTGGGGGTGCTTCTGCTCCGTGGGTGAGGAAAGGGCCCCTTTGGTGACTTGGAGCTCCTCCTGGGAGAGGGGGAGGGTCCCAGGGGTCTATGGCAGGCATGAGGGGTAGAGGCATGTCGTGGGACCCAGGCAGCCCCAGAGCCAGCCAGTGGGTGGGGCAGGGTGAGGCCTGAGGCCCTAGTGGTTGGGGACAAAGTCCTTGCCGTGGCTCCACGGACCCCTGTGCCCATCCCAGGAGCTGCT…	GAGCTGCTGCTGGCTCCTGCCCTCCTGGAGCAGCTCACCTGCACGCCGGGCTCGGGGGAGCTGGGCCGGATCCTCACTGTGCCTGAGAGTCAGAAGGGAGCCCTGCAGGGCTACCGGGATGCTGTCTGCAGTGGGCAGGCTGCTGCGCGTGCCAGGCGCTTCTCTGGGCTGTCTGCTGAGCTCCGGAACCAGCTGGACGTGGCCAAGGTCTCCCAGCAG
chr1:44457519:44457676:+@chr1:44457825|44457884|44457992:44458059:+	CCDC24	-1	0.0707071	0.807196	0.7	0.46	-0.25	-1.32645	-0.25	1.32645	GTCCGAGCCGGGGACGGCGGCGTCGGTGGGTCATGCTCCGGCACTCCCCCTCGCTGTGGGAGCTGGTGGAGGAGCACGTTCCGCTCCGGGAGCGACGCGAAGTGAAGAGGATTCTGGGGGAGGCGGCGGTGGACCTGAGCCTGGAGCTGCGGGCGGAG
chr20:61299097:61299262:+@chr20:61299510:61299536:+@chr20:61299829:61299893:+	SLCO4A1	-4	0.040404	3.02488	0.4	0.15	-0.25	-1.33572	-0.25	1.33572	CCTCCTGCCCGAAGGCCACCTGAACCTAACGGCTCCCTGCAACGCTGCCTGCAGCTGCCAGCCAGAACACTACAGCCCTGTGTGCGGCTCGGACGGCCTCATGTACTTCTCACTGTGCCACGCAGGGTGCCCTGCAGCCACGGAGACGAATGTGGACGGCCAGAAG	CATTCCTGCACTAACGGCAACTCTACG	ATGTGTCCGTGACCCTCAGAGATCCTTTGCCCTGGGAATCCAGTGGATTGTAGTTAGAATACTAG
chr10:48774225:48774376:-@chr10:48771315:48771405:-@chr10:48751807:48752022:-@chr10:48739388:48739450:-	PTPN20B	-5	-0.515152	3.23917	0.4	0.16	-0.25	-1.38457	-0.25	1.38457	ATACGCGCAAAATTGTTTCTGAAGGAGAACTAGATCAGTTGGCTCAGATTCGGCCATTAATATTCAATTTTCATGAGCAGACAGCCATCAAGGATTGTTTGAAAATCCTTGAGGAAAAAACAGCAGCGTATGATATCATGCAGGAATTTATG	GCTTTAGAACTTAAGAATCTGCCTGGTGAGTTCAACTCTGGGAATCAACCAAGCAACAGAGAAAAAAATAGATACCGAGATATTCTTCCAT	ACGGGAACTAGTCACTCTGTAAAACAGTTGCAGTTCACCAAGTGGCCAGACCATGGCACTCCTGCCTCAGCAGATAGCTTCATAAAATATATTCGTTATGCAAGGAAGAGCCACCTTACAGGACCCATGGTTGTTCACTGCAGTGCCGGCATAGGCCGGACAGGGGTGTTCCTATGTGTGGATGTCGTGTTCTGTGCCATCGTAAAGAACTGTTCA	TTCAACATCATGGATATAGTGGCCCAAATGAGAGAACAACGTTCTGGCATGGTTCAAACGAAG
chr6:35872656:35872751:-@chr6:35858790|35858818:35858672:-	SRPK1	-2	-0.252525	1.25	0.7	0.44	-0.25	-1.39798	-0.25	1.39798	AGATGGAGTCTTGCTGTACTAACCAGGCTGGTCTTGAACTCCTGGCCTCAAGGGATCCTCTCACCACCTTGGCCTCCCAAATTACTAGAATTACAG	GAATGGGCATTTTTGTATCATTTCTTAGATCTGAAACTCAGCACCGAGGCTCTGCTCCCCACTCTGAGAGTGATCTACCAGAGCAGGAAGAGGAGATTCTGGGATCTGATGATGATGAGCAAGAAGATCCTAATGATTATTGTAAAG
chr8:26367193:26367064|26367117:-@chr8:26362196:26366759:-	PNMA2	-2	0.0505051	1.45209	0.9	0.66	-0.25	-1.41211	-0.25	1.41211	AGCAGCTTGGCTTGGCTGGAGCTAAGAGCCAGACACACCACTGTGTGGAGGTGGGTGATGTCTTCCTGTGCTAAAAG	GGGTCCAAGCCGCCCTGCTGGGAGGCTTCTCTTCAAGAGTTCTGGGTCCCAGAGTGGAAGGCATTTTCCCATCAACTGGAGAGAGACGAAACATCAGAGACCAGGAGGCTGTGGAGAAAGCAGCTGTCCCAGGTGCCTCAACTATCAGAGAAGGGTCAGCGTCACGTGGCTGCCAGCATCTTTGAGAAAATCACTGGCAATCGGACTTCAGAGCTGCGGGCACAGGTGTGGTTAGAACTGAGATACGACCTGCCCACCTGGGTCAGGCCTAAAGACAAGAAGTCCTGAGTTCTTGCCACTGAGTAGGCCAGGGTCATTTGTCCAGAAAACTTTGTGACTGTCTTTGAGTGACCTAGTCTGGGACCCATTCATTGGTGGGTTCTAAGGTTAGAAGCTCAT…
chr3:49967042:49967445:-@chr3:49961967:49962106:-@chr3:49953306:49953423:-@chr3:49950653:49950792:-	MON1A	-3	0.525253	2.43851	0.4	0.15	-0.25	-1.44566	-0.25	1.44566	GCGGCGCCGGATGAGGCAATCGCGGACCCGGGTCAGGACCTGCCCACGGCTCTGCTGGGACTAGGAGCCCAGAACCAGTCCCTCGGCGCCGCAGGCGGCCAAACGCTAAGGACTACATTTCCCACAATGCACCCCGGGGGCGGGCCGAGTCGGGCTGAGCGGCTGGAGCTGGGCCTTGGCCGCGAGAGGCCGGCGAAAGCTATCTTCCTGCACCGGCGGCCGGGTGAGGGCGGTGGGAGGGAGCGGTGCCTGCGCTGTGGCCATGTCTGTGTACGCAGGGGGCCGGGGCCCCGCGAAGCTGTGCCCTCAGGCCGGCCCCGGCCGGACACCCTTACCCCTCCATGGGTCCGGCAGAGGGCAGTGACCGGCACCTTCTGTGCGTCCTGGACTCCTCTGAGA…	GGTCTGCTCTGGCACCCAAGCTGGAGTGCAGCAGTGCGATCTCAGCTCACTGCAACCTCTGCCTCCCCCCGGGTTCAAGTGATTCTCATACCTTAGCCTCCCAAGCAGTTGGGATTACAGGCGCCCGTCATGACACCTAG	GATTGGTACCTGGAATGGATCCCCTCTTGGGTGAACTGTATGTTGCCTGACAAGTGAGGATCCTTCAGCCTGCCATTGAAGGACCCTAGAGGCCAAATAAGCCTTGCTACCAGCCTCG	GAGAGCTCAAAGGATGGCTACTGACATGCAGAGGAAGAGAAGCAGCGAATGCCTTGATGGCACATTGACTCCTTCTGATGGACAGAGTATGGAGAGAGCTGAGAGCCCCACACCAGGAATGGCCCAGGGAATGGAGCCAG
chr15:78441719:78441772:+@chr15:78443146:78443302:+@chr15:78443631:78443886:+@chr15:78447555:78447617:+	IDH3A	-4	-0.131313	2.65012	0.85	0.6	-0.25	-1.45981	-0.25	1.45981	GTTGCTGCGGAGCCAGGAGGGGAAGCGATGGCTGGGCCCGCGTGGATCTCTAAG	ATTCTACTTTGTCACCCTCTTCAGACCCAGATTTGCTTGTGATGATAACTCTTATGTCACATTTGCTCCTAAAAGTAAAGCAACTTCTGTGTCACTGTGAAAACTGAACTCAGTCCTTTAATCTCTGAACTTACATTTAACACCCAATTCATCTTTG	GTTGTGGCCAGGCATGGTGGCTCATGCCTGTAATTCTAGCACTTTGGGAGGCCAAAGTGGGCGGATCACTTGAGGTCGGGAGTTCAAGACCAGCCTGGCCAACATGGCGAAACCCCATCTCTACTAAAAATACAAAAATTTGCTGGGCGTGGTGGCGCACGCCTGTAATCCCAGCTACTCGGGAGGCTGAGGCAGGAGAGTCACTTGAACCCAGGAGGTGGAGGCTGCGGTGAGAGGAGATCATGCTCCTACCTGG	GTCTCTCGGCTGCTGGGGGCATTCCACAACCCAAAACAGGTGACCAGAGGTTTTACTGGTGGT
chr10:16478942:16479046:+@chr10:16509131:16509209:+@chr10:16526336:16526815:+	PTER	-3	0.272727	2.1919	0.49	0.24	-0.25	-1.4931	-0.25	1.4931	GAGAGAACCAGAGGGCGAAGTGGGAGGGCACAGGGGAGACTAAAAAGGCCAGGGAAGTTGGCCTGCCGGAAGTTCCCAGGGAGAAGGCAGCGCGTTGTACCCGAG	TTACCTGTAGTCAACCACAGTCTGAAAATATTAAGGTATTTTAAGACAGAAAGAGAGAGAGGAGAGAAACCGCATTCAC	AAAAAAGAAATCCTCTTTTTAGAACATCTCTTGGTGGTACCATCAGAAATGTCTTCCTTAAGTGGAAAAGTCCAAACCGTTTTGGGCCTTGTAGAGCCAAGCAAACTGGGCCGTACCCTGACCCATGAACACCTGGCCATGACCTTTGACTGCTGTTACTGTCCACCTCCCCCGTGCCAGGAAGCTATTTCCAAAGAACCTATCGTGATGAAAAATTTATATTGGATTCAGAAAAACGCCTATTCCCATAAAGAAAACCTTCAATTAAATCAGGAGACAGAAGCCATAAAGGAAGAACTGTTGTATTTTAAAGCTAATGGTGGAGGGGCTTTGGTGGAAAACACAACCACTGGGATTAGCCGAGACACACAGACGTTGAAGAGGCTTGCAGAAGAGACT…
chr5:141016115:141016197:-@chr5:141009427:141009692:-@chr5:141008740:141008873:-	HDAC3	-5	0.323232	3.55001	0.69	0.44	-0.25	-1.4995	-0.25	1.4995	GAGCTGGACACCCTATGAAGCCCCATCGCCTGGCATTGACCCATAGCCTGGTCCTGCATTACGGTCTCTATAAGAAGATGATC	CCCAGTGTTTCCCGGGCTCTTTGAGTTCTGCTCGCGTTACACAGGCGCATCTCTGCAAGGAGCAACCCAGCTGAACAACAAGGTGACATAGTCCCGAGTCCTGTTCTTCCTTTCCTCTGGATCCCTGGACTCGGGATTTAACCCTGATCCTGGGCTCCCAGCTTGAGGGGTGGGCAGGAAGGACTGTGACTTAGGTGTTTGTCTTTCAGATCTGTGATATTGCCATTAACTGGGCTGGTGGTCTGCACCATGCCAAGAAGTTTGAG	GTACCACCCTCGGGTGCTCTACATTGACATTGACATCCACCATGGTGACGGGGTTCAAGAAGCTTTCTACCTCACTGACCGGGTCATGACGGTGTCCTTCCACAAATACGGAAATTACTTCTTCCCTGGCACAG
chr3:42949514:42949640|42949640:+@chr3:42950288|42950285:42950401:+	ZNF662	-5	0.262626	3.50349	0.88	0.63	-0.25	-1.50211	-0.25	1.50211	GAGTCAGTGACCTTCGAGGATGTGGCCGTCTACTTCTCTGAGAACGAATGGATCGGCCTGGGCCCTGCTCAGAGAGCCCTGTACAGGGATGTGATGCTGGAGAATTATGGGGCTGTGGCTTCCCTGG	CATTTCCATTTCCCAAACCGGCTCTGATTTCCCAGCTGGAGCGAGGGGAAACACCCTGGTGCTCGGTTCCTCGGGGAGCTCTGGATGGAGAGGCCCCAAGGGGCATCTCCTCAG
chr1:153606434:153606568:-@chr1:153605512:153605633:-@chr1:153604510:153604716:-	S100A13	-4	0.191919	2.72169	0.3	0.06	-0.25	-1.54019	-0.25	1.54019	CGGTGTCCAAAACAAAATGGCCGCCACGTCCAGTGCTTGTCTGACCGGCTAAAATGGCGTCTACGCAATTACGTCAGGCGTCAGATCCGCGCACGACTAGAGGGCGGGAAAGATTTGAGCTACGCCTGCGCAGAG	ATGGAGTCTCGCTGTGTCACCCAGACTGGAGTGCAGTGGTACCATCTCGGCTCACTGCAACCTCCGCCTCCCAGGTTCAAGCGATTCTCCTGCCTCAGCCTCCTGAGTAGCTGGAATTACAG	TTGAGAAGCTGATGTCTCCTCGACTTCCAACTGGAACCTTGAACCCCCACATTTCTGGACCTTGAGCATTCCTCAAGTAGGAAGATGTAATGCACCTTGACCTCTTTCTAAATAAGACACTTCCCCAAATAAGGGGAGTTGAGAGTGAACAGTCTTCACGTCTCCACCCACTTCCAGATCCCAGAGGAGACAGACATCGGATGGCTG
chr7:100271363:100271546:+@chr7:100274158|100274171:100274196:+	GNB2	-2	0.030303	1.31391	0.41	0.16	-0.25	-1.54524	-0.25	1.54524	ACTGGCGGGCGGGATCCCTCCGCTCTGGGGAGGCAGCGCTGGCGGCGGGGCTGGGGCCACTGAGGAAATCCATCCGCGCCGCCGCCGCCGCCGCCGCCGCCGCCGCCGCCGCCTCCGCCGCGGAGGAAGACAGCGCCGCCCGCGCACCGCCAGCGACCTCCGCCGCAGAGTCCCACCGCCACAG	CATGTGGGGACTCAACACTGACCCAG
chr9:130474988:130475154:+@chr9:130475299:130475485:+@chr9:130477533:130478175:+	C9orf117	-2	0.171717	1.37099	0.45	0.2	-0.25	-1.58405	-0.25	1.58405	ATGCACCGCGATGAAGAGGACAGTGACGTTGACGTGACGTTCCAGCCATGGCACAAGGAGATGCTGCAGCAACTGCTGGTCATGCTCAGCTCCACTGTGGCCACGAGACCTCAGAAGGCTGCGTGTCCCCACCAGGAGTCACAGTCCCATGGCCCACCCAAGGAGAG	CCGGCCCAGCATCCAGCTGCCCAGGACTGGGTCTCTGCTGCCGCAGCTCTCTGACATCACCCCCTACCAGCCGGGGGATCTAGGCCTGGTACCTCGCCAGGTCCACATCCCACCCAACCCCCAGGACCTCAGGCTGCTGTCATATATCACCCGTGTGGGGACCTTCCGGGCACACAGCAGCCCTGAG	CGTCCCGTGGGCCCCAACGCAGAGGAGCGGAAACGCAGAGCAACGCTGCAGTGGGGAAGGGGCGCGAAGAAGGGGCCCAGAAACCCGACCCCTGAGAACTCCAGAAGGCTGGGCAGGCAGGGCGCCCTAGTGCAGGAACGGAGCTTCAAGAAGTTTGGAGCCCGTCGAGCACTGAACTCACCAGTTAAGAAAACAGAGCAGCAATTTGGGGGCACTCGGCTCCCGGGACATAATGGCCGAACTGAAGCTAGGGACCGGGAGCCCCTACGTCGCCGCCCCACGCCACTCACCATCCACCGCTTCCCCGGGGGGCGAGGCTCCAAAACACATCGGCTCATGGCTCTACTCAGCCGCTGTCCGGCGCCCAAAAAGCCGCCCGGCCTCATGCTGCCCCCATTC…
chr7:24892123:24892253:-@chr7:24888688:24888795:-@chr7:24881898:24882032:-	OSBPL3	-3	0.0909091	1.93892	0.55	0.31	-0.25	-1.59414	-0.25	1.59414	TTTACTTCACTTTAAGGTCAGCTTTTAATATCATGTCAGCGGAGAGAGAGAAACTGAAGCAGCTGATGGAGCAGGATGCCTCCTCCTCCCCGTCTGCTCAGGTCATTGGTCTGAAGAACGCCCTGTCATCC	GCCCTAGCACAAAACACAGATCTTAAAGAACGCTTACGCAGAATCCATGCCGAGTCTCTGCTCCTCGACTCCCCCGCTGTCGCCAAGTCGGGTGACAATCTGGCAGAG	GAAAACTCCAGAGATGAAAACCGAGCTCTAGTTCATCAGCTTTCTAATGAAAGTAGACTCTCCATCACTGACTCCCTTTCTGAGTTTTTTGATGCTCAGGAAGTTCTGTTATCTCCAAGCTCTTCAGAAAACGAG
chr15:45884333:45884474:+@chr15:45890078:45890089:+@chr15:45893432:45893605:+@chr15:45895298:45895385:+	PLDN	-4	-0.313131	2.29469	0.75	0.5	-0.25	-1.6067	-0.25	1.6067	GTTTAAGTGACACTTCTCCAGATGAAGGGTTAATAGAGGACTTGACTATAGAAGACAAAGCAGTGGAGCAACTGGCAGAAGGATTGCTTTCTCATTATTTGCCAGATCTGCAGAGATCAAAACAAGCCCTCCAGGAACTCAC	CTTGGACTTAAA	CACAGCTGCAGTTGACTGTACGTGCCTAAAACTGAAGAAAGCAAAACTGCAGATAAAGGAGGACTGACATATTTTCTGGAAGAGACTGTGGGGAATTGGTATCACGTCTTCCTTAAATGTTTGGTAAAAATTACCAGTGAAGCCGTTTGGTCCCGGTACTGTCTTTTTTGGAAG	ACAGAACCAAGTTGTATTGTTAGACACACTGGAACAAGAGATTTCAAAATTTAAAGAATGTCATTCTATGTTGGATATTAATGCTTTG
chr15:45048566:45048661|45048661:+@chr15:45050811|45050819:45051052:+	TRIM69	-5	-0.0505051	3.04304	0.8	0.56	-0.25	-1.6265	-0.25	1.6265	GAGGAGCTTGCCATCCAACAGGGTCAACTGGAGACAACTCTGAAGGAGCTTCAGACCCTGAGGAACATGCAGAAGGAAGCTATTGCTGCTCACAAG	GTTTCCAGGAAAACAAGCTACATCTGCAGCAACATGTGTCCATGGAGTTTCTAAAGCTGCATCAGTTCCTGCACAGCAAAGAAAAGGACATTTTAACTGAGCTCCGGGAAGAGGGGAAAGCCTTGAATGAGGAGATGGAGTTGAATCTGAGCCAGCTTCAGGAGCAATGTCTCTTAGCCAAGGATATGTTGGTGAGCATTCAGGCAAAGACGGAACAACAGAACTCCTTCGACTTTCTCAAA
chr16:50059189:50059251:+@chr16:50059562:50059612:+@chr16:50060307:50060378:+	TMEM188	-4	0.414141	2.6477	0.61	0.36	-0.25	-1.66716	-0.25	1.66716	GGACAGGGCAGCGGCGGTGACCCGAGCTGCCGCCCGACATGAACTCGCTGGAGCAGGCGGAAG	CCCCGCGAGTTGTATCCCTGATTCCTGCGGTGGTTTCCGGTAACTGCCAAG	ATCTCAAGGCTTTTGAGAGGAGACTTACTGAATATATTCATTGTTTGCAACCTGCTACTGGACGCTGGAGAA
chr2:191514572:191514708:+@chr2:191520703:191520879:+@chr2:191523884:191524721:+	NAB1	-7	-0.111111	4.1314	0.37	0.12	-0.25	-1.66745	-0.25	1.66745	CGGAAGGAGAGTTTTACATGGAAGTGGCTTACAGAAACTTGGCGCTGAGGTGCAGGGAAGCCAGAAACTCTTTGTGTCTCTAAGGCCGATGAGGAATTTGGAAACACATGTGGGACATACAAGCGTTGGATATAGAG	GACTGAGCAGGGGGAGGAACATTTAAGCTGATGGAAGTGGAAGTGGAAGTTGCTGTACATTGGCAGCAAGGCCTCCGAGTTAGCTTTTGAATGCAGTTAACTGGTTTCTCTTAACTGTGGAATTCATTGAAAAGTCAGACTCCGAGTGGTCGTTCCAGGATATCTTGAAAAGCCCAG	GTTAAACCCATCCAGAGTAATGGCTGCGGCCTTACCCAGGACCCTGGGGGAGTTGCAGCTGTATAGAATATTACAAAAAGCCAATCTACTTTCTTATTTTGATGCCTTTATCCAACAAGGTGGTGATGATGTCCAGCAACTCTGTGAAGCAGGAGAAGAGGAGTTTTTGGAAATCATGGCACTCGTGGGCATGGCTAGCAAGCCCCTTCATGTTAGAAGGCTGCAGAAGGCTTTGAGAGACTGGGTCACAAACCCTGGGCTTTTCAATCAGCCACTGACTTCCCTTCCTGTCAGTAGCATACCCATCTATAAATTACCAGAGGGATCACCAACATGGCTGGGAATATCCTGCAGTAGTTATGAAAGGAGTAGCAATGCCCGGGAACCTCATTTAAAAAT…
chr18:5241698:5241811|5241888:+@chr18:5243593:5246505:+	LOC339290	-7	-0.626263	3.77281	0.33	0.08	-0.25	-1.68939	-0.25	1.68939	ATCCTTTGCACATGGCCTGCTATCAACAATCCTCTACAATGATTCTCAGCATCACCTAGGGAGCTTATGTAAAATCTCAAATTCCTGGGCCCTATCCCCAGAGTTTCTTATCAAGTAAGTCTGCATTGGGATCTGAGGATTTGCATCTCTAACAAAAATTCCTAGGCGATGCTCACACTGTTGGTGTAAGG	TTTCCTTGATGGAGAACTATCAAAGCAGTCAAAGCTATCAAAATAAAAAAGAATTCTGATTGGGTGCAGTGGCTCACACCTGTCATTCCAGCACTTTGAGAGGCCAAGGTGGGCAGATCACATGAGGCCAGGAGTTCAAGACCAGCCTGGCCAACATGGCAGAAACCCCATCTCTACTAAAAATACCAAAATTAGCCGGGCATGGTGGAACACACCTGCAATCCCAGCTACTCGGGAGGCTGAGGCAAGAGAATCGCTTGAACCTGGGAGGCAGAAGTTGCAGTGAAACAAGTTGGTGCCAATGCATTCCAGCCTGGATGATGGAGCGAGACTCTGTCTCAAGAAAAAAAAAACAAAAACAAAAACAGAACTCTGCCTCATAGCGTCTTTTAAGTTATA…
chr5:127418427:127419299:-@chr5:127412639:127412785:-@chr5:127398062:127398192:-@chr5:127396836:127396936:-	FLJ33630	-6	-0.0505051	3.51727	0.61	0.36	-0.25	-1.69151	-0.25	1.69151	GATCCGGCCCTCCGCGGCTCCTGCGCGACCCCACGCAAAAGCGCCCCGTGCGAAGAGCGCGGCCAGCCAGTCCGCAAAGGGCCTCGGGCAGTGCGGGCAGCACGAACGGCGCGATCGGGGAGCAGGCGCGGCTACGCTCCGCCTCAGTGATGTCGCCGGGAGGATCTCCGCGCGGCTACCTCCTCTTCCGCCGCCTTCCTCCCACGCCTTCACCTCCCTCCCCCGCCGCGCTCTGCGGCGAAAAGGAGCGGGCTCCCAGGCCACCTCCCCTCTCTCCACCCAGGGGCCGCGCGTCAGTGGACCTGCAGCCCAGGCAACGGGGCTGCGGACGGCGCGCGTGCCCTGCCTCGCCTCACGCCGGTAGCTGATGCTCCCGCGGCAGCTGCCACCCCAGCGCCC…	ATTTTTAGGGCAGTTTTTAGTGTCATTATGTTGCTGCTACATATTTGGAAGATGGAACAAGCCCAGACAAAGGAGGATTCTTTTTTACTCATCTTAAATCCATTTTATTTTCCTTCATCTGAGCCCCTTAAAACTAATGTGTTACTG	TCGATTCACCATGATCTTGGCTGGCTGTCTTCTTCCTTCATGGCTGCTAGTAATGACAATTCAGTGGCTGTTTCTTCAGCTGTGCAAAGTTGGAACATGTTTGGGAGTTCAACGGCATTGGTTTCTGGTTG	GTGCAAGCGGTCTTCTCTGTCTTCTTTATGGCCAGTAAAATTCTCCAGAAGAGATTTATGGCAGCCTCACTCCCAGTAGTTTCTGCATTTAGTGAGATAAG
chr7:30518222:30518393:-@chr7:30515464:30515604:-@chr7:30503225:30503314:-@chr7:30499517:30499657:-	NOD1	-4	0.474747	2.58333	0.4	0.15	-0.25	-1.73216	-0.25	1.73216	GTTCCGGGCCCGCGAGGCAGCCGCCCCGGTCCTGCCCCTCCCTCGCGCTACTGCGGGAGCAGCGTCCTCCCGGGCCACGGCGCTTCCCGGCCCCGGCGTCCCCGGACCATGGCGCTCTCCGGGCTCTTCTCTAGCTCTCAGCGGCTGCGAAGTCTGTAAACCTGGTGGCCAA	GGACAGTCAGTTGCATGTCACACAAGGGGCCTCCTTTGATTTATCCAAAAGGTCTGACCTGGTTTCTGGAAAAACTCTTTAGCGCATCAAATACTCGTTGAGGGCAAGTGTTGTTTCTAAACTTGACTCTTGTGGTGAGAG	CATCTCAGTTATAAGAAATGCACATCTCCGCTCAAGGTCCCCTGGGACAGTGCAAGGAAAGAAAGAAGCCTGCGGTGAAAGTGACACTGA	GTGATTGTAAGTCAGGAGACTTTCCTTCGGTTTCTGCCTTTGATGGCAAGAGGTGGAGATTGTGGCGGCGATTACAGAAAACATCTGGGAAGACAAGTTGCTGTTTTTATGGGAATCGCAGGCTTGGAAGAGACAGAAGCA
chr7:152498706:152498816:+@chr7:152508782:152508818:+@chr7:152511635:152511730:+	ACTR3BACTR3C	-6	0.181818	3.56289	0.45	0.2	-0.25	-1.73506	-0.25	1.73506	TGGCCGATACGACATGGAATCATTGAAGACTGGGATCTTATGGAAAGGTTCATGGAGCAAGTGGTTTTTAAATATCTTCGAGCTGAACCTGAGGACCATTATTTTTTAATG	GGGTAACTATCTCCTTCCTGCTGTAATCAGTGACCAG	ACAGAACCTCCACTCAATACACCAGAAAACAGAGAGTATCTTGCAGAAATTATGTTTGAATCATTTAACGTACCAGGACTCTACATTGCAGTTCAG
chr3:42610357:42610565:-@chr3:42608236:42608328:-@chr3:42605257:42605372:-@chr3:42605015:42605178:-	SEC22C	-4	0	2.23381	0.4	0.15	-0.25	-1.79066	-0.25	1.79066	GTGTCCTCATGACTTCTCTTGTGGACCATGTCCGTGATCTTTTTTGCCTGCGTGGTACGGGTAAGGGATGGACTGCCCCTCTCAGCCTCTACTGATTTTTACCACACCCAAGATTTTTTGGAATGGAGGAGACGGCTCAAGAGTTTAGCCTTGCGACTGGCCCAGTATCCAGGTCGAGGTTCTGCAGAAGGTTGTGACTTTAGTATACA	AGACAAGGTCTTGCCATGTTGCCCAGGCTGGTCTTAAACTCCTAGGCTCAAGTGATCCTCCCGCCTTGGCCTTCCAAAGCCCTGGGATTATAG	ACATTTTAAAGGAAGCGGAAGAAAGACAGTCTCAGGAATAGGTCGAACTGAAGAGACAATATACCTGCAGCAAACAGCTACAGGACTGTTTAAAGCCAAGCAAGTGCAGAATTCAG	TTTTTCTTCTTTCGGGGACGTGGCCTGCATGGCTATCTGCTCCTGCCAGTGTCCAGCAGCCATGGCCTTCTGCTTCCTGGAGACCCTGTGGTGGGAATTCACAGCTTCCTATGACACTACCTGCATTGGCCTAGCCTCCAGGCCATACGCTTTTCTTGAGTTTG
chr1:193028552:193028906:+@chr1:193038164:193038311:+@chr1:193044950:193045170:+	TROVE2	-5	0.131313	2.84497	0.71	0.45	-0.25	-1.80364	-0.25	1.80364	GACTGAGCGCGGGAGGACGCTCTAGCCACCCTAGAGACATCGAAACTCTTCCCAGGCCTTGCAGCACCCGTAGCGGATTCGGAAGGGCTGGGGCCTGAGAAGAAAGGGCGGTGATTCACAGCGCCGAGGAGGCAACATCCGGGATCCTCGCCCCTCTGGGGCGGAGGCGGGGCAAAAGAAGAGGGGCAGGACTCGTTCCCGGGAACCGAACCTGGAATCCCCGGCGGCAGTGGGGCTGTTGCTGTTGCTGTGGCTGTCGCTGCCCGTCAGGCTGCCTTCTTTTGTCGTTTCCCAGCGCTGCGCAGGACTTCTCCTGGCGGCGCTGCGGATCCAGGGGGTCGGCTGCCAGGTACAG	GTTTCCTAAAGACAAAAAAAAATGGAGGAATCTGTAAACCAAATGCAGCCACTGAATGAGAAGCAGATAGCCAATTCTCAGGATGGATATGTATGGCAAGTCACTGACATGAATCGACTACACCGGTTCTTATGTTTCGGTTCTGAAG	GACTTGCAATTGTGACCAAATATATTACAAAGGGCTGGAAAGAAGTTCATGAATTGTATAAAGAAAAAGCACTCTCTGTGGAGACTGAAAAATTATTAAAGTATCTGGAGGCTGTAGAGAAAGTGAAGCGCACAAGAGATGAGCTAGAAGTCATTCATCTAATAGAAGAACATAGATTAGTTAGAGAACATCTTTTAACAAATCACTTAAAGTCTAAAGAG
chr7:45767777:45767912:-@chr7:45765783:45765835:-@chr7:45763952:45764079:-	SEPT7P2	-5	-0.181818	2.63758	0.91	0.66	-0.25	-1.82674	-0.25	1.82674	GAGCCCTCTGGCACAAATGGAAGAAGAAAGAAGGGAGCAAGTAGCTAAAATTAAGAAGATGGAGATGGAGATGGAGCAGGTGTTTGAGATGAAGGTCAAAGAAAAAGTTCAAAAACTGAAGGACTCTGAAGCTGAG	GTACAGCGGACCTTCCTGGCATCAGAAAAAGGCCTCCAGAAAAAGAGACACAG	GAACTGATTTCATCTGAAATTGAAGAGACAATCAGAGAAAAACTATAGACCACTCATGATGGTTGTTATATGTGCTTGGCTGGGCCATGGGTCCCAGTGTTTGGTGAAACACAGCAGCAGATGTCCCT
chr14:68934889:68934967:+@chr14:68935272:68935316:+@chr14:68963841:68964598:+	RAD51B	-3	0.282828	1.77548	0.4	0.15	-0.25	-1.84898	-0.25	1.84898	ATTCTTATTGCCAAGTCCCCTCTGGCTCCCTTCACCTCATTTGTCTACACCATCAAGGAGGAAGGCCTGGTTCTTCAAG	ATCCTATGGCATGAAGTGGGCAATGATTCTGACACCAGTGTGGAG	CCTATGGAAATTCCTAGAGACAGATAAATGTGCAAACCTGTTCATCTTGCCAAGAAAAATCCGCTTTTCTGCCACAGAAACAAAATATTGGGAAAGAGTCTTGTGGTGAAACACCCATCGTTCTCTGCTAAAACATTTGGTTGCTACTGTGTAGACTCAGCTTAAGTCATGGAATTCTAGAGGATGTATCTCACAAGTAGGATCAAGAACAAGCCCAACAGTAATCTGCATCATAAGCTGATTTGATACCATGGCACTGACAATGGGCACTGATTTGATACCATGGCACTGACAATGGGCACACAGGGAACAGGAAATGGGAATGAGAGCAAGGGTTGGGTTGTGTTCGTGGAACACATAGGTTTTTTTTTTTTAACTTTCTCTTTCTAAAATATTTCA…
chr17:15604466:15604554:+@chr17:15611469:15611561:+@chr17:15619314:15624101:+	ZNF286A	-3	0.333333	1.70561	0.52	0.27	-0.25	-1.95434	-0.25	1.95434	CTCTGTCTTCCCAGGATTCTCCCCATTTCCAAGAGAAGAGCACAGAAGAGGGAGAAGTGGCTGCTCTGCGCCTCACGGCCAGATCCCAG	GGCTTCCAGTTTCCAAACCTGAGAGCTACAACTTGGAGAATGGAAAAGAACCATTGAAGCTTGAGAGAAAAGCCCCCAAAAGCAGCTATTCAG	AACTGCCTTTTTGTTGAGCACAGAAAACGAAGGAAATTTGCATTTCCAATGTCTTTCAGACATGGAGACTAGACCACAGAGCAAGGATTCAACTTCAGTGCAAGATTTTTCCAAAGCAGAATCATGCAAAGTTGCAATAATAGACAGACTGACACGGAATAGTGTCTATGACTCTAACTTGGAAGCAGCCCTTGAATGTGAAAATTGGTTAGAGAATCAGCAAGGAAATCAGGAGAGACATTTGAGAGAAATGTTCACTCACATGAATTCACTCTCTGAGGAAACAGACCATAAGCATGATGTATACTGGAAAAGCTTCAATCAGAAATCTGTCCTTATCACTGAAGACAGAGTTCCCAAAGGATCTTATGCCTTCCATACACTTGAAAAAAGCTTGAA…
chr5:88100415:88100618:-@chr5:88056805:88056942:-@chr5:88047674:88047860:-	MEF2C	-6	0.30303	2.84429	0.36	0.1	-0.25	-2.21603	-0.25	2.21603	GTGACATTTACAAAGAGGAAATTTGGGTTGATGAAGAAGGCTTATGAGCTGAGCGTGCTGTGTGACTGTGAGATTGCGCTGATCATCTTCAACAGCACCAACAAGCTGTTCCAGTATGCCAGCACCGACATGGACAAAGTGCTTCTCAAGTACACGGAGTACAACGAGCCGCATGAGAGCCGGACAAACTCAGACATCGTGGAG	GCATTGAACAAGAAAGAAAACAAAGGCTGTGAAAGCCCCGATCCCGACTCCTCTTATGCACTCACCCCACGCACTGAAGAAAAATACAAAAAAATTAATGAAGAATTTGATAATATGATCAAGAGTCATAAAATTCCT	GCTGTTCCACCTCCCAACTTCGAGATGCCAGTCTCCATCCCAGTGTCCAGCCACAACAGTTTGGTGTACAGCAACCCTGTCAGCTCACTGGGAAACCCCAACCTATTGCCACTGGCTCACCCTTCTCTGCAGAGGAATAGTATGTCTCCTGGTGTAACACATCGACCTCCAAGTGCAGGTAACACAG
chr18:19244191:19243639|19244079:-@chr18:19239131:19239304:-	ABHD3	-9	-0.242424	3.85099	0.96	0.71	-0.25	-2.27411	-0.25	2.27411	ACGCCAAGGACTTATTGTTGTGCTAACACTGAAGACTTGGAGACAGTTATTCACCATGTACACAGCCTGTACCCTTCTGCTCCTTTCCTGGCAGCAGGGGTTTCAATGGGAGG	AATGCTGCTTCTAAATTACTTGGGCAAAATTGGGTCCAAAACGCCTTTGATGGCAGCTGCAACTTTTTCCGTTGGTTGGAACACCTTCGCTTGCTCAGAGTCATTGGAAAAACCACTGAACTGGCTACTTTTTAATTACTATTTGACAACCTGCCTTCAGTCTTCAGTTAATAA
chr19:6744811:6745005:+@chr19:6746189:6746207:+@chr19:6746463:6746572:+	TRIP10	-9	-0.151515	3.78824	0.4	0.15	-0.25	-2.33578	-0.25	2.33578	GACTCCCACGTCCTTATAGAGCTGCACAAGTCAGGTTTTGCCCGCCCGGGCGACGTGGAATTCGAGGACTTCAGCCAGCCCATGAACCGTGCACCCTCCGACAGCAGTCTGGGCACCCCCTCGGATGGACGGCCTGAACTCCGAGGCCCGGGTCGCAGCCGCACCAAGCGCTGGCCTTTTGGCAAGAAGAACAAG	CCTTCGAGGCAGCCGTGGG	ACAGTGGTGACCGAGGATTTTAGCCACTTGCCCCCAGAGCAGCAGCGAAAACGGCTTCAACAGCAGTTGGAAGAACGCAGTCGTGAACTTCAGAAGGAGGTTGACCAGAG
chr6:17794480:17794626:-@chr6:17790103:17790141:-@chr6:17788007:17788106:-	KIF13A	-9	-0.353535	3.63294	0.94	0.69	-0.25	-2.38002	-0.25	2.38002	GGTCATTCCCGTAGAGTACAAGTCACGGTGAAACCTGTGCAGCATTCAGGGACACTGCCACTTATGGTTGAAGCCATCCTGTCAGTATCCATCGGCTGTGTAACTGCCAGGTCCACCAAACTCCAAAGAGGGCTGGACAGTTACCAG	AGAGATGATGAGGATGGTGATGATATGGATAGTTATCAG	GAAGAAGACTTAAACTGCGTAAGGGAGAGGTGGTCAGATGCACTCATTAAACGACGAGAATACCTGGATGAACAGATAAAAAAAGTCAGCAATAAAACAG
chr19:18378336:18375173|18375734:-@chr19:18367906:18368916:-	KIAA1683	-1	0.10101	1.86675	0.63	0.39	-0.24	-0.589801	-0.24	0.589801	GCAGAGCTGACCTGTCCGGTAATCAAGGCAATGCAGCCGGCCGCCTAGCTACAGTTCACGAGCCAGTTGTCACCCAGTGGGCGGTGCATCCTCCAGCCCCCGCTCACCCCAGTCTCCTGGACAAAATGGAGAAAGCGCCTCCACAGCCCCAGCACGAGGGCCTCAAGTCCAAGGAGCATCTTCCGCAACAGCCTGCCGAAGGCAAGACGGCGTCCCGCCGCGTCCCACGCCTCCGGGCTGTGGTCGAGAGCCAGGCCTTCAAGAACATCCTGGTAGACGAGATGGACATGATGCACGCCCGTGCAGCCACGCTCATCCAAGCCAACTGGAGGGGCTATTGGCTCCGGCAGAAGCTGATTTCCCAGATGATGGCGGCCAAGGCCATCCAGGAGGCCTGGC…	GGCCCCGCGGACGCTGGTGTGGTTGGTGGCCAATCGTGGAACCGCGCATGGGAGCCAGCCAGGGGTGCTGCGTCCTGGGACACCTGGCGCAACAAGGCGGTGGTGCCTCCCAGGCGGTCCGGGGAGCCAATGGTGTCCATGCAGGCTGCAGAGGAGATCCGCATCCTCGCAGTGATCACTATCCAGGCGGGCGTCCGTGGCTACCTGGCGCGTCGCAGGATCCGGCTGTGGCACCGGGGGGCCATGGTCATCCAAGCTACTTGGCGCGGCTACCGTGTGCGGCGGAACCTGGCACACCTCTGCAGAGCCACCACGACCATCCAGTCTGCCTGGCGCGGCTACAGCACCCGCCGGGACCAAGCCCGGCACTGGCAGATGCTCCACCCCGTCACGTGGGTG…
chr3:24536313:24536143|24536178:-@chr3:24378791:24378862:-	THRB	-3	-0.545455	3.12136	0.71	0.47	-0.24	-0.786371	-0.24	0.786371	CGGCGGGGATTAACTTTGCATGAATAATGTGAGTGCGCTTGGAAAAGAGACCTCCTGCTCCGCGGGCTCGGGGCAAGAGCCCGCAGGCTACCTTCCCCGGGCAGGGGCGCTCAACCCAACCGGCTCCAGGGCACTG	ATCTGCGATTTCCTTCTGGTTGGCTGTCCTGCGTGGGTGCCAAGTTCCACACATGATTTAATGAATAAGAAG
chr22:36903090:36902959|36903056:-@chr22:36901943:36902470:-	FOXRED2	-1	0.0909091	1.27992	0.42	0.19	-0.24	-0.852325	-0.24	0.852325	ATTAGACCACGGGTTGCAGCCGGAGCGGCTGGGAG	GATGGGCCTCTCCGCTGCGGCCCCGTTGTGGGGTCCCCCGGGGCTGCTCCTGGCCATCGCCCTGCACCCAGCGCTGTCGGTGCCCCCGCGCCGGGACTACTGCGTGCTGGGCGCTGGGCCCGCGGGCCTGCAGATGGCCTACTTCCTGCAGCGCGCTGGACGCGACTACGCAGTGTTCGAGCGGGCCCCGCGGCCCGGCAGCTTCTTCACACGCTACCCGCGGCACCGCAAGCTCATCAGCATCAACAAGCGGTACACGGGCAAGGCTAACGCCGAGTTCAACCTCCGCCACGACTGGAACTCTCTGCTCAGCCACGACCCCCGGCTGCTCTTCAGACACTACTCGCGTGCCTACTTCCCCGACGCCCGCGACATGGTGCGCTACCTGGGTGACTTCGC…
chr1:54656411:54656569:-@chr1:54653325:54653555:-@chr1:54649834:54649938:-	CYB5RL	-3	-0.393939	2.97402	0.81	0.57	-0.24	-0.876275	-0.24	0.876275	AGCTGCCCCTCCAAGCTGAACCCAGAGACCTTCGTGGCCTTCTGCATCATTGCCATGGACAGGCTCACTAAGGACACCTACCGTGTCCGGTTTGCTCTACCCGGGAACAGCCAGCTTGGCCTGCGGCCCGGCCAGCACCTCATCCTACGGTACACTCAG	GCTGGTCTCAAACTCCTGACCTCAAGTGATCAGCCCACCTCGGCCTCCCAAAGTGTGGGGATTACAGACATGAGCCACCGTGCCCAGCCTTAAAAGGGTTTGCTGAATGACTGGCTGACTGACTGCACACTTCTGTTTCTCAGAGGGATAGTAGATGACTTAGAAATTCAGAGAGCCTATACGCCCATCAGCCCTGCCAACGCAGAAGGATACTTTGAAGTGTTAATTAAG	TGCTACCAGATGGGGCTGATGTCCCGGTATGTTGAGTCCTGGAGAGTAGGAGACACAGCTTTCTGGCGAGGACCTTTCGGAGATTTCTTCTATAAACCAAACCAG
chr7:141427792:141427945:-@chr7:141427004:141427442:-@chr7:141423716:141423824:-	FLJ40852	-2	-0.010101	2.25852	0.65	0.42	-0.24	-0.881064	-0.24	0.881064	GGGAAAGCGCGAATGCAGTCCCCCACTACAACAAATTATGCAGTCGAGTTTTCCACATTTGGGAATATCACAGGGGTCAGCACATCCGGAGTGCAATCGATGAGCCCCACGCTGGGAAAAACCACCTTCGTGATCATGGTATCTTCCCTGCCAG	CAACCTAATCACAGAGCCTCCCAGCCCGATGCTACAAAGAGCCGCATGCTGCCAGTTTCCTTGTGGGCAGGGACCTATGTATTATAATGGTGAATATATTTATACTTGAATCCACAGAGAAGACACAGTAGACTAGTCATACCATTGTGAGTAGTGCTCAGATTCTTTCTTGACCCCCCATCATCCAAAAATATACCTTTCCAGTGTGGCAGTCTTGAACTTTTCCAAATTCAGCTGCTGTTGGAGCTCTTCTGTTTTTCCCAGGGAAGGCCGGAGAACTGTATTTCTGGCCAGAGCTGCTGCAGAAGGTCTCTGTTCGGCATCAGGTTGGATCATGTTCTGATGATATAGGACCAAGAGGAAAGAAACAGAAGCTTCACTATTGGGAAAAATCTTCCC…	AGAGAAACCAATCAGCTTCATTTTCAACTTCTTCTATGACTCCAGAGGATTCACTTTGCATCTTGTGACAAATGAATATATTACCTGAAAAAAAAATGACAGGATAGAT
chr10:43971169:43971295:+@chr10:43971555:43971650:+@chr10:43976877:43978007:+	ZNF487P	-4	-0.666667	3.72813	0.87	0.64	-0.24	-0.894102	-0.24	0.894102	GGATCAGTGTCCTTCAGTGATGTGGCTGTGGGCTTCACCCAGGAGGAGTGGCAGCATCTGGACTCTGCTCAGAGGACCCCGTACAGAGACATGATGCTGGAGAACTACAGCCTCCTCCTCTCAGTGG	GATATTGCATTACCAAACCAGAGGTGGTTTGCAAGTTGGAGCATGGACAGGTGCTGTGGATATTAGAGGAAGAGTCCCCAAGTCAGAGCCACCTAG	ACTGCTGCATAGATGATGACCTGATGGAGAAGAGACAGGAAAATCAAGACCAGCATTTGCAGAAAGTTGATTTTGTCAACAATAAAACACTGACTATGGACAGAAATGGTGTATTAGGAAAAACATTTTCTCTTGACACAAACCCCATTCTATCAAGAAAAATACGTGGCAACTGTGACTCATCTGGAATGAATTTGAATAATATTTCAGAATTAATTATTAGTAATAGAAGCTCCTTTGTAAGGAACCCTGCTGAGTGTAATGTACGTGGGAAATTTCTCCTCTGTATGAAGCGTGAGAATCCTTATGCCAGAGGGAAACCTTTGGAATATGATGGAAATGGGAAAGCCGTCTCTCAGAATGAGGACTTATTTAGGCATCAGTATATTCAAACTCTTA…
chr15:88472422:88472665:-@chr15:88468801:88468895:-@chr15:88459504:88459791:-	NTRK3	-3	-0.333333	2.98142	0.44	0.2	-0.24	-0.894427	-0.24	0.894427	GGCCCATGGGCCAGATGCAATGATCCTTGTGGATGGACAGCCACGCCAGGCCAAGGGTGAGCTGGGGCTCTCCCAAATGCTCCACATTGCCAGTCAGATCGCCTCGGGTATGGTGTACCTGGCCTCCCAGCACTTTGTGCACCGAGACCTGGCCACCAGGAACTGCCTGGTTGGAGCGAATCTGCTAGTGAAGATTGGGGACTTCGGCATGTCCAGAGATGTCTACAGCACGGATTATTACAGG	TATACATCGGCTAAGGCCTTGGAGGAATGCTCTGATTTGTCAGATCGCGAGAATACTGTGAAGGATTCTCTCTATGAGCTGATACCCCCGGACAG	GTTGTGCAGGCATGAGGACTGATACTGGGGAAAAAAGACGGGGAAGATGCCCCATAAGAAAATTCTGAGACGTTGAAGCATGCTTATATTGGATTCTGTCCTCGGGAAAGGAGAGGAAAAGGCTGAAGGAGACCATTGAATCTGGTGTTGAGTCATTCACGTCTCTCTACTCCTGTGGAGGGCCCTTACGGATGTGTCATAACAGGATCTCCTTTTCCTTCCTCAAGTGCAAAAGGCCTTTTTTTTTTTTTTCCTGAGACAAACTGAATATATAACATAAAAAGATAC
chr14:92572873:92572965:-@chr14:92555074:92555161:-@chr14:92549470:92549579:-	ATXN3	-2	0.10101	2.31156	0.48	0.24	-0.24	-0.908912	-0.24	0.908912	GAGAGGGGCAGGGGGCGGAGCTGGAGGGGGTGGTTCGGCGTGGGGGCCGTTGGCTCCAGACAAATAAACATGGAGTCCATCTTCCACGAGAAA	TGGTTTAACTTGAATTCTCTCTTGACGGGTCCAGAATTAATATCAGATACATATCTTGCACTTTTCTTGGCTCAATTACAACAGGAAG	GGTGATCTGCCAGATTGCGAAGCTGACCAACTCCTGCAGATGATTAGGGTCCAACAGATGCATCGACCAAAACTTATTGGAGAAGAATTAGCACAACTAAAAGAGCAAAG
chr10:46587344:46587495:-@chr10:46584432:46584522:-@chr10:46564914:46565129:-@chr10:46552469:46552531:-	PTPN20B	-3	-0.212121	2.99249	0.57	0.34	-0.24	-0.931625	-0.24	0.931625	ATACGCGCAAAATTGTTTCTGAAGGAGAACTAGATCAGTTGGCTCAGATTCGGCCATTAATATTCAATTTTCATGAGCAGACAGCCATCAAGGATTGTTTGAAAATCCTTGAGGAAAAAACAGCAGCGTATGATATCATGCAGGAATTTATG	GCTTTAGAACTTAAGAATCTGCCTGGTGAGTTCAACTCTGGGAATCAACCAAGCAACAGAGAAAAAAACAGATACCGAGATATTCTTCCAT	ACGGGAACTAGTCACTCTGTAAAACAGTTGCAGTTCACCAAGTGGCCAGACCATGGCACTCCTGCCTCAGCAGATAGCTTCATAAAATATATTCGTTATGCAAGGAAGAGCCACCTTACAGGACCCATGGTTGTTCACTGCAGTGCCGGCATAGGCCGGACAGGGGTGTTCCTATGTGTGGATGTCGTGTTCTGTGCCATCGTAAAGAACTGTTCA	TTCAACATCATGGATATAGTGGCCCAAATGAGAGAACAACGTTCTGGCATGGTTCAAACGAAG
chr19:54930302:54930476|54930480:+@chr19:54932451:54932562:+	TTYH1	-3	-0.212121	2.99249	0.31	0.07	-0.24	-0.931625	-0.24	0.931625	GCCTTGTTGCTGGTGGCGGCCTTGGCGGGCCTGGGCTTGGGCCTGAGCCTCATTTTCATCGCTGTCTACCTCATCCGCTTCTGCTGCTGCCGGCCCCCCGAGCCCCCCGGGTCCAAGATCCCCTCGCCCGGGGGAGGCTGCGTCACCTGGAGCTGCATTGTCGCCCTTCTCGCCGGCTG	CACTGGCATTGGCATCGGTTTCTATGGCAACAGTGAGACCAGTGATGGGGTGTCCCAGCTCAGCTCTGCGCTGCTGCACGCCAACCACACACTCAGCACCATTGACCACCTG
chr2:8888017:8888130:-@chr2:8887275:8887331:-@chr2:8876998:8877129:-	KIDINS220	-4	-0.313131	3.90195	0.76	0.52	-0.24	-0.94488	-0.24	0.94488	CCATTCTTTGCCCCATACCTTTACACGCCAAGGTATTACCCTGGCGGCTCCCAACATCTCATCTCACGTCCATCAGTAAAAACGAGTTTGCCCAGAGATCAGAACAATGGCCTA	GAAGTTATCAAGGAGGATGCTGCTGAGGGGCTTTCTTCACCCACAGACTCCTCGAGG	GGGTCAGGCCCAGCCCCAGGCCCAGTGGTATTACTGAATTCACTGAATGTGGATGCAGTATGTGAGAAGCTGAAACAAATAGAAGGGCTGGACCAGAGTATGCTGCCTCAGTATTGTACCACGATCAAAAAG
chr11:128736418:128736550:-@chr11:128720616:128720785:-@chr11:128707915:128710159:-	KCNJ1	-2	-0.0909091	1.95965	0.75	0.51	-0.24	-0.974201	-0.24	0.974201	GACTTTATAGGAATTTTGCACCATTCTGAATGGATACATTTGGATTTCTCAACATTTGTTCAGCTTCCTAATGACTGTTGTGACAATTGCTCTATACCAGTGAATGCCAACTGTTTATCTCTGCTCTGAACAG	GTTTCTTCTCTACTGTGCCTTCATCCCCATCCTGGGCCCTGACAAAGACAGTGTGACAAGTTCTGAGCCCCACAGGTGGAATCCCAAACCAAGCAGCTCTTGCTGGTCACCCCAAGATCTACTTATACATGAAGTTTTGAAAATCATCTCCTGAACCTCTTCTGACAGAG	ATCAGGGTGTTGACAGAAAGTATGTTCAAACATCTTCGGAAATGGGTCGTCACTCGCTTTTTTGGGCATTCTCGGCAAAGAGCAAGGCTAGTCTCCAAAGATGGAAGGTGCAACATAGAATTTGGCAATGTGGAGGCACAGTCAAGGTTTATATTCTTTGTGGACATCTGGACAACGGTACTTGACCTCAAGTGGAGATACAAAATGACCATTTTCATCACAGCCTTCTTGGGGAGTTGGTTTTTCTTTGGTCTCCTGTGGTATGCAGTAGCGTACATTCACAAAGACCTCCCGGAATTCCATCCTTCTGCCAATCACACTCCCTGTGTGGAGAATATTAATGGCTTGACCTCAGCTTTTCTGTTTTCTCTGGAGACTCAAGTGACCATTGGATATGGA…
chr17:15584179:15584267:-@chr17:15580490:15580594:-@chr17:15562116:15562190:-@chr17:15554405:15555260:-	TRIM16	-2	0.020202	1.92264	0.55	0.31	-0.24	-1.05074	-0.24	1.05074	TTCTGCCCTCTGAGGACCCTGCCCTTTCCCAAAAGGGGTATCTTAAGAAGGAAAATATGGCTGCTCTTTGCCGGACAGCAGAGTCCCAG	TAGGATTTCCATTTTCCAAACCTGGTATCATCTCCTAGTTGGAAGAAGTGGTAAGCCCACGAACACAAATGCAGGAGGGAGAGGTGCCAAGAAGCAGCGGTACAC	GAGAAAGACAGGGCTGGAGACCAGTTTGCTGATAGTGACCCCAAACCAGAAAGTTCATTGGGCCTGCACCTCCAG	AGCAGGCACAGAGACACGTGGTCTTCAGCAGAGCCTATGGGGTTCAGATGATTCACATAAGAATAGAAGTTTCAGGGCTGGACCTGGGGAGGCAGCCTGAGCCTGAGCCGGCTGTCCTGAGCCTGAGTACTCTAGCTGCCTTGTCGTCATCGCATCTGGCTGCCATCCAGCGCCAGCACACAGTAATGAGTGGCCGAGCTTCCTCTGGGAGGGAGGAAACAGTTAAAATCTTGCAGCAGCTGCAATCATCTAGGCGTGGTTCTCTTGTCTGACTTGGGCTGCACAGATCCTGGGCCAAGGGACAGAAGAAAGACAGCCTAGGAGCAGAGCCTCCCAGATGGCTGAGTTGGATCTAATGGCTCCAGGGCCACTGCCCAGGGCCACTGCTCAGCCCCCAGC…
chr1:155160639:155160707:-@chr1:155160484:155160539:-@chr1:155160198:155160334:-@chr1:155159931:155160052:-	MUC1	-3	-0.414141	2.40794	0.41	0.17	-0.24	-1.07389	-0.24	1.07389	TTTAATTCCTCTCTGGAAGATCCCAGCACCGACTACTACCAAGAGCTGCAGAGAGACATTTCTGAAATG	TTTTTGCAGATTTATAAACAAGGGGGTTTTCTGGGCCTCTCCAATATTAAGTTCAG	GCCAGGATCTGTGGTGGTACAATTGACTCTGGCCTTCCGAGAAGGTACCATCAATGTCCACGACGTGGAGACACAGTTCAATCAGTATAAAACGGAAGCAGCCTCTCGATATAACCTGACGATCTCAGACGTCAGCG	TGAGTGATGTGCCATTTCCTTTCTCTGCCCAGTCTGGGGCTGGGGTGCCAGGCTGGGGCATCGCGCTGCTGGTGCTGGTCTGTGTTCTGGTTGCGCTGGCCATTGTCTATCTCATTGCCTTG
chr18:22040593:22040885:+@chr18:22056711|22056811:22059921:+	HRH4	-3	-0.121212	2.62572	0.57	0.33	-0.24	-1.09638	-0.24	1.09638	GGAAGACTACACATTTTAGGTATGTGATTAGAAAACATACTTGTCAGAATTGTCTGGCTGGATTAATTTGCTAATTTGACCTTCTTCATCATTTGATGTGATGCCAGATACTAATAGCACAATCAATTTATCACTAAGCACTCGTGTTACTTTAGCATTTTTTATGTCCTTAGTAGCTTTTGCTATAATGCTAGGAAATGCTTTGGTCATTTTAGCTTTTGTGGTGGACAAAAACCTTAGACATCGAAGTAGTTATTTTTTTCTTAACTTGGCCATCTCTGACTTCTTTGTGG	TTTCAGAGTCTTGGAAGGATGAAGGTAGTGAATGTGAACCTGGATTTTTTTCGGAATGGTACATCCTTGCCATCACATCATTCTTGGAATTCGTGATCCCAGTCATCTTAGTCGCTTATTTCAACATGAATATTTATTGGAGCCTGTGGAAGCGTGATCATCTCAGTAGGTGCCAAAGCCATCCTGGACTGACTGCTGTCTCTTCCAACATCTGTGGACACTCATTCAGAGGTAGACTATCTTCAAGGAGATCTCTTTCTGCATCGACAGAAGTTCCTGCATCCTTTCATTCAGAGAGACAGAGGAGAAAGAGTAGTCTCATGTTTTCCTCAAGAACCAAGATGAATAGCAATACAATTGCTTCCAAAATGGGTTCCTTCTCCCAATCAGATTCTGTAG…
chr17:72864668:72864876:-@chr17:72862998|72863001:72862906:-	FDXR	-2	-0.010101	1.80625	0.81	0.56	-0.24	-1.10168	-0.24	1.10168	AGAGAATGTCCTTGTTAGCGGGGAGCAGCTAGAGGGACAGGAGGGAGGGAAGGAAGGAAGGAGGAAACCTGGAAGATGAGGTCAGCCACGAGAGATAAGGGGTAAGAATATCCGGCAGACTTAGCGTTCCGGAGGTGGCCCTGGAGAGGACATCGTGACCCAGAGTGAAGGATCTGTCGCAGGAAAGAATGGAAGATAAGGACAGAGAG	CAGCACCCCCAGGCCCACGTGGACATCTACGAGAAACAGCCTGTGCCCTTTGGCCTGGTGCGCTTTGGTGTGGCGCCTGATCACCCCGAGGTGAAG
chr19:36249044:36249127:+@chr19:36250283:36250371:+@chr19:36252920:36253047:+	C19orf55	-3	-0.10101	2.5326	0.39	0.15	-0.24	-1.14467	-0.24	1.14467	AAGCGACGGAGATGCGCGCGGGGCCTGTTGGGTGAAGGAGCAGAGCGGCCGGAAGCGCGGAGGGAGCCGCGGGATGGACCGCAG	TTTTCTCCATTCAAGATAGTCCCTTTGGAGATGCGCCCCTGGGTCGAAGCCACTACTGGCCATCCCAGAGCCAGACCTGGTGTCCCAAG	GTATATAAACAGGTTCCGCCAGGCTCAGCCCACCAGTCGAGAGGAGCGCCAGCCTGCAGGCCCAACCCCAGCTGACTTTTGGTGGCTGCAGTCTGACTCTCCAGACCCCAGCAGTCAAAGTGCAGCAG
chr2:176860286:176860374:-@chr2:176856959:176857001:-@chr2:176844538:176844596:-	KIAA1715	-3	0.454545	2.96536	0.77	0.54	-0.24	-1.16496	-0.24	1.16496	CTGTGAATTCCTTTGGACAATTGATGATATTTATCATTGTGCCCAGTTTCTACAAATAAAAGATGGGTGGATTATTTTCTCGATGGAGG	CAAGACTTGCCATGACACTCCCATTTTTTGCTTTTCCATTGAT	CATCTGGAGCATAAGAACAGTAATTATTTTCTTCTTTTCCAAGAGAACAGAAAGAAATA
chr19:56739621:56739659:-@chr19:56736417|56736542:56736032:-	ZSCAN5A	-3	-0.212121	2.39221	0.49	0.25	-0.24	-1.1654	-0.24	1.1654	CCCAGACCGAGAAGGTCGGAGGCAGAAGCCGGGAAGGAG	ACTTCTGAATGAACAGTGAATCTATTACTGAGGAAAACCAGAGGAAGCCTGTGTAGATAGGTATCAATTAGATACCAGCTACTGGAAGAGCTTTCTCAGAGACTGATTAAAAAATTCTCCACTAGATATGGCTGCAAATTGCACATCCTCATGGAGTCTAGGAGAATCCTGCAACAGACCTGGGTTGGAGCTGCCACGGTCTATGGCATCCTCAGAAACTCAACTTGGAAATCACGACGTGGACCCTGAGATTTCTCACGTGAACTTCAGGATGTTCAGCTGCCCGAAGGAGTCGGACCCCATCCAGGCTCTGAGGAAACTCACTGAGCTGTGCCATCTGTGGCTGAGGCCCGACCTCCACACCAAAGAGCAGATCCTGGACATGCTGGTGATGGAGCA…
chr14:22694862:22695142:+@chr14:22958474:22958531:+@chr14:23000024:23000088:+@chr14:23016447:23016719:+	hADV36S1	-3	0.373737	2.83765	0.65	0.42	-0.24	-1.18892	-0.24	1.18892	GGGTGAGCAGTGAAGACAAGGTGGTACAAAGCCCTCTATCTCTGGTTGTCCACGAGGGAGACACCGTAACTCTCAATTGCAGTTATGAAGTGACTAACTTTCGAAGCCTACTATGGTACAAGCAGGAAAAGAAAGCTCCCACATTTCTATTTATGCTAACTTCAAGTGGAATTGAAAAGAAGTCAGGAAGACTAAGTAGCATATTAGATAAGAAAGAACTTTCCAGCATCCTGAACATCACAGCCACCCAGACCGGAGACTCGGCCATCTACCTCTGTGCT	TGGAACACCGGTAACCAGTTCTATTTTGGGACAGGGACAAGTTTGACGGTCATTCCAA	TGTGAATTCTGGGGGTTACCAGAAAGTTACCTTTGGAATTGGAACAAAGCTCCAAGTCATCCCAA	ATATCCAGAACCCTGACCCTGCCGTGTACCAGCTGAGAGACTCTAAATCCAGTGACAAGTCTGTCTGCCTATTCACCGATTTTGATTCTCAAACAAATGTGTCACAAAGTAAGGATTCTGATGTGTATATCACAGACAAAACTGTGCTAGACATGAGGTCTATGGACTTCAAGAGCAACAGTGCTGTGGCCTGGAGCAACAAATCTGACTTTGCATGTGCAAACGCCTTCAACAACAGCATTATTCCAGAAGACACCTTCTTCCCCAGCCCAG
chr14:67708021:67708250:+@chr14:67736418:67736500:+@chr14:67745967:67746254:+	MPP5	-1	-0.0707071	0.768739	0.9	0.66	-0.24	-1.20885	-0.24	1.20885	GGGGCCGGTCTCGCGCGGTCTAGAAGTGGAGTTGCTGGCGGCTGCGGCGGTGACGGCGGCGACGGAGGAGGCAGGCGGTGGGGCGGGGGCGGGGACTAAGGATTCTGAGGTGGGGAGTCGGGAGTTTCTGGATTCTTTATCCGGAATTTCAAGGGCCGCCGGAGGGCTGTCGCTTCTGCAGTGCGTAGGAGCGGCCGGGGCGGGAGGCTCCGCGGAGCCGAGGCGTGGAG	AATAAGAAAGCCTTGAGTTTTGTGAAAAACCGGAGAAGAGAAACTAAAAGGACAGTAGAAAAGGCTTTTCCAGTTTGCATAAT	AGGAACATCAGAAGCACCGAGAGATGGCTGTTGACTGCCCTGGAGATTTGGGCACCAGGATGATGCCAATACGTCGAAGTGCACAGTTGGAGCGTATTCGGCAACAACAGGAGGACATGAGGCGTAGGAGAGAGGAAGAAGGGAAAAAGCAAGAACTTGACCTTAATTCTTCCATGAGACTTAAGAAACTAGCCCAAATTCCTCCAAAGACCGGAATAGATAACCCTATGTTTGATACAGAGGAAGGAATTGTCTTAGAAAGTCCTCATTATGCTGTGAAAATATTAG
chr22:38987545:38987366|38987440:-@chr22:38974125:38982204:-	LOC646851	-2	0.242424	1.83727	0.61	0.37	-0.24	-1.22052	-0.24	1.22052	GGAAATGAAGAATATTGATCCAAAAGCAGCAGATACAAAAAAGGCAAACCACATGTTCATCCCACCTTCAGCCGTCAATGAGGAATCACCTGACAAGAAAACTAAG	GAGGGGAAAGGAGGAGAGGGAAAGAGAAGAGAAACAGAAGTTGAACATTTCTTTCCACTCACTTCCAAGCCCTGAGGAGCTCCACAACCTAGAACCAGGAAGCGCCTACAGAATCCGTGATATTTCTGCTACGAGGTGGAGTGGAACAAGAAAATAAGAAAATTGTGGCCAAAGACAGAAATAGGAATCATGATTTCTCCATAGGGGAAGGATTCCGTTGTAGTTTTTCCTAGGCTGAGTGAAAAGCAGGAGTAGAGAGTTGGTGCTTGGGTCACTACATTTATTCATAGATTTACTCTTTCAGTATTTTATTACGTGCATGCTGGTAAGTATGTTACAAATATGACCTCATACAAAGGTAAAACTTTCATACCAGCCGTATGAAGTAGGGATTATCCA…
chr15:77197640:77197744:-@chr15:77196955:77197132:-@chr15:77176153:77176217:-	SCAPER	-4	-0.151515	3.09566	0.42	0.19	-0.24	-1.24319	-0.24	1.24319	CCGGGAAGCCACCCCGCCTCTCCGAGGCCTCCCTGCCCCGCCCCGTCACGCCCCTTTCCCGGCGGGACGCTTTGAGCCGCCCCGAACTAAGCAGGGCGGTCGGGG	CTCTGCCCAGGAAACGGGGCAGGAATGGCCTCTCCGTCTTCCAGATGCGTGCGCTGAGGCCTGGAGGGGCGAAGAGCCTCTCGCACCTGGGAGTAGTGGGACCCAGCCTCCTGCCTCTGTTGCTGCTCTTTTCCAAAACAGCACTTCCTTGGCGCCTTTCCTCTACACCGTTTTCCAG	GAGTCATACTCCATGGGTTTATGTGATAAATGATCTTGGCATAGAAGAGAATTTAAAGAATGATG
chr16:841161:841370:+@chr16:842224:842367:+@chr16:842439:842590:+	CHTF18	-1	-0.010101	0.784895	0.73	0.48	-0.24	-1.26119	-0.24	1.26119	TTCACCAACCGCTGCCTGCTCAAGTGGCTGAAGTTGTGGGACCTGGTGGTGTTTGGCCACGAGAGGCCTTCCCGGAAGCCCAGGCCCAGTGTTGAGCCGGCCCGGGTCAGCAAGGAGGCCACAGCCCCAGGCAAGTGGAAGAGCCACGAACAGGTGCTGGAGGAGATGCTGGAGGCTGGGCTGGACCCGAGCCAGCGACCGAAGCAGAAG	TGACGACCGTAGCCCGGAGGTCTTCCGCACACGCATCGAGGCGGCCACCCAGATGGAGTCGGTGCTGGGTGCTGGCGGGAAGCCCAACTGCCTGGTCATCGATGAGATCGACGGGGCCCCCGTGGTGGGCTCCTTGATGCCTGG	GCCGCCATCAACGTCCTCCTGAGCATCCTGAACCGCAAGGGGCCACAGGAGGTGGGGCCACAGGGCCCGGCTGTGCCTTCGGGAGGCGGCCGACGGCGCCGGGCAGAGGGGGGGCTCCTCATGAGGCCCATTATCTGCATTTGCAATGACCA
chr17:80229946:80230192:-@chr17:80224601:80224770:-@chr17:80223562:80223672:-	CSNK1D	-4	-0.010101	3.10586	0.31	0.08	-0.24	-1.28464	-0.24	1.28464	GTTGGAGTGCAATGGCGTGATCTCGGCTCACCGCAACCTCTGCCTCCCAGGTTCAAGCGATTCTCCTGCCTCAGCCTCCCGAAAAGCTGGGATCACAGGCGTGCGCCACCACGCCTGGCTAATTTCGTATTTTTAGTAGAGACGGGGTTTCTTCATGTTGGTCAAGGCTGGTCTCGAACTCCGGACCTCAAGTGATCCGCCCAGTTCGGCCTCCCGAAGTGCTGGGAAGCCACCGCGCCTGGCCCAA	TAGAGATGGGGTTTCACCGTGTTAGCCAGGATGGTCTCAATCTCCTGACCTTGTGATCCGCCCGCCTTGGCCTCCCAAAGTGCTGGGATTACAGGCGTGAGCCACCGCGCCCGGCCGATTCCAGTGTCTTATACTCTGAAGGGACTCGTGAGGGAAGAGGAGAGAGCTGG	GTACGGACATTGCTGCAGGAGAAGAGGTTGCCATCAAGCTTGAATGTGTCAAAACCAAACACCCTCAGCTCCACATTGAGAGCAAAATCTACAAGATGATGCAGGGAGGAG
chr15:45884333:45884474:+@chr15:45890078:45890194:+@chr15:45893432:45893605:+@chr15:45895298:45895385:+	PLDN	-3	-0.191919	2.13048	0.51	0.27	-0.24	-1.31805	-0.24	1.31805	GTTTAAGTGACACTTCTCCAGATGAAGGGTTAATAGAGGACTTGACTATAGAAGACAAAGCAGTGGAGCAACTGGCAGAAGGATTGCTTTCTCATTATTTGCCAGATCTGCAGAGATCAAAACAAGCCCTCCAGGAACTCAC	CTTGGACTTAAAGTATGATGTTGAATATCCTTGATGAACATTGATGCAAAAATCCTCAATAAAATACTGGCAAACCGAATCCAGCAGCACATCAAAAAGCTTATCCACCATGATCAA	CACAGCTGCAGTTGACTGTACGTGCCTAAAACTGAAGAAAGCAAAACTGCAGATAAAGGAGGACTGACATATTTTCTGGAAGAGACTGTGGGGAATTGGTATCACGTCTTCCTTAAATGTTTGGTAAAAATTACCAGTGAAGCCGTTTGGTCCCGGTACTGTCTTTTTTGGAAG	ACAGAACCAAGTTGTATTGTTAGACACACTGGAACAAGAGATTTCAAAATTTAAAGAATGTCATTCTATGTTGGATATTAATGCTTTG
chr3:129042193:129042447:+@chr3:129042733:129042840:+@chr3:129043024:129043412:+	H1FX-AS1	-4	-0.343434	2.75667	0.84	0.6	-0.24	-1.32644	-0.24	1.32644	GGATGGCTTTCCGTGGCTTTGCTACAGCCACTCCTGGAAGTGCTGCCTGACTGAATCCTCAGGGCACCCCGGCAGGATGGACGTGGTGTACCCCCTACTTTACAGATGGGGAAACTGAGGCTTGAGAGCTAAAGCAGCCCACCCAGCTCCCAGAGATGAGGAGGCCGACTCTGGCAGGAGTCACTGTCGGTGCATGGGCATTTCTTCCTGTTACAGCCTGCGGCCCCTTCCAGGCCGGGAGGCCTTCTGCGCAGG	TGCCCTGACGTGATGGTATGACCCATTCTGGGAGGCCGAGAGCACCTCAAAGAACTCAGCAGGAAGCACAGTTTCAATTCAGAAGTTCTGGAAGGCGAGGCAGGACAG	GGCACCCTCCCTGCATGGCCCGATGACCTGCACTCCTGTTTCATCTCCCCGTGTGGCACCTGGGGCAGCTTGGAGCCTACCAAGGTCTCAACAAGGAACCAGTAAATACCAAAAAAAGGACATCACGTCCCCTACAGCTAACTGCAAATGGTGACCATCCCAGCCCTTGTTTGATAACACAAGCAAAGCAATGGCTTCTTCAAGGACACCGAGAGGAACCTCACCTCTTTCTAAAACCTCCAACACAGGGCCAGGCGCGGTGGCTCATGCGTGTAATCCCAGCACTTTGGGAGGCCGAGGCAGGTGGATCACGAGGTCAGGAGATCGAGACCATCCTGGCTAACACGGTGAAACCCCGTCTCTACTAAAAATAAAAAAAATTAGCCGGG
chr1:144618082:144618296:+@chr1:144619347:144619419:+@chr1:144619883:144620094:+	NBPF9	-5	-0.040404	3.65955	0.51	0.27	-0.24	-1.35525	-0.24	1.35525	GCAATATAAAGTCCTGGTTCACTCTCAGGAACGAGAGCTGACGCAGTTAAAGGAGAAGTTACAGGAAGGGAGAGATGCCTCCCGCTCATTGAATGAGCATCTCCAGGCCCTCCTCACTCTGGATGAGCCGGACAAGTCCCAGGGGCAGGACCTCCAAGAACAGCTGGCTGAGGGGTGTAGACTGGCACAGCACCTTGTCCAAAAGCTCAGCCCAG	AAAATGACGAAGATGAGGATGAAGATGTTCAAGTTGAGGAGGATGAGAAAGTGCAGAAATCATCTGCCCCCAG	GGAGGTGCAGAAGGCTGAAGTGAGCAAAGTCCCTGAGGACTCACTGGAGGAATGTGCCATCACTTGTTCAAATAGCCACGGCCCTTGTGACTCCAACCAGCCTCACAAGAACATCAAAATCACATTTGAGGAAGACGAAGTCAACTCAACTCTGGTTGTAGACAGAGAATCCTCTCATGATGAATGTCAGGATGCTCTAAACATTCTCCCAG
chr2:242254985:242255117:-@chr2:242208776:242208976:-@chr2:242208616:242208688:-@chr2:242207892:242207956:-	HDLBP	-4	0.131313	2.987	0.8	0.57	-0.24	-1.3831	-0.24	1.3831	ATATAGAGGCTGGGGGTGGGGGGGGAGGTCAAGCGTAGCCTCTTCTCCTTTACCAAGATGGCGGCTTGTCCCTGTTTCGCCACAGTTCCTACCTTATGAGCTCGGTTTTCTTATGCTTATAAGAGTGGAACAG	GTTCCCTGTGTGACTCAAGCCCTGTATTTAGAGTTTTTAAAAAACTCATGACCAAGATTAGAATCCAGAAATACCACCAGTCCACATCCTCTGCTGGAAAGGCGAGACCCTTTAATCCAGTCTACTGGATGCTCCCCCATTGCCATGAACCGCCTTCTCAGCTCCGGACCCATGTGTCGTAAGGGCAAGATTATTGTCACG	CAGTTCCACCTTTTCATGGTTGAGGAGCACATGTGGTCGCCAGCCTCCCATCTCCAGAGTCCCCTAAGGCAAG	CAAAAGCTGGCAGGCTGACAGAGGCGGCCTCAGGACGGACCTTCTGGCTACTGACCGTTTTGCTG
chr7:31132258:31132349:+@chr7:31135281:31135364:+@chr7:31139744:31139824:+@chr7:31142851:31142980:+	ADCYAP1R1	-1	0.10101	0.784895	0.73	0.5	-0.24	-1.40275	-0.24	1.40275	GTTAACTTTGTGCTTTTTATTGGCATTATCGTCATCCTTGTGCAGAAACTTCAGTCTCCAGACATGGGAGGCAATGAGTCCAGCATCTACTT	AACAAATTTAAGCCCGCGAGTCCCCAAGAAAGCCCGAGAGGACCCCCTGCCTGTGCCCTCAGACCAGCATTCACTCCCTTTCCT	CTGCGTGCAGAAATGCTACTGCAAGCCACAGCGGGCTCAGCAGCACTCTTGCAAGATGTCAGAACTGTCCACCATTACTCT	GCGACTGGCCCGGTCCACCCTGCTGCTCATCCCACTATTCGGAATCCACTACACAGTATTTGCCTTCTCCCCAGAGAATGTCAGCAAAAGGGAAAGACTCGTGTTTGAGCTGGGGCTGGGCTCCTTCCAG
chr14:24567412:24567596:+@chr14:24567684:24567887:+	PCK2	-4	0.252525	2.97581	0.32	0.08	-0.24	-1.42903	-0.24	1.42903	CTGGCTGGCCCGCACAGACCCCAAGGATGTGGCACGAGTAGAGAGCAAGACGGTGATTGTAACTCCTTCTCAGCGGGACACGGTACAACTCCCGCCTGGTGGGGCCCGTGGGCAGCTGGGCAACTGGATGTCCCCAGCTGATTTCCAGCGAGCTGTGGATGAGAGGTTTCCAGGCTGCATGCAGG	GCCGCACCATGTATGTGCTTCCATTCAGCATGGGTCCTGTGGGCTCCCCGCTGTCCCGCATCGGGGTGCAGCTCACTGACTCAGCCTATGTGGTGGCAAGCATGCGTATTATGACCCGACTGGGGACACCTGTGCTTCAGGCCCTGGGAGATGGTGACTTTGTCAAGTGTCTGCACTCCGTGGGCCAGCCCCTGACAGGACAAG
chr4:2472714:2472836:+@chr4:2492064:2492138:+@chr4:2498734:2498848:+	RNF4	-2	-0.181818	1.2339	0.69	0.45	-0.24	-1.47353	-0.24	1.47353	GTGGAATCTCACTCTGTCACCCAGGATGCAGTGCACTGGCGTGTTCTCGGTCTCACTGTAACCTCTGCCATCTGGGCTCAAGTGATTCTCCTGCCTCAGCCTCCGGAGTAGCTGGGATTACAG	GACTTGAAAATACTGGAAATCTGTCCGGATCCAAATTATTTTGCAAGCCAGATGAGTAACCAGAGGGCATGAAAG	AGAAAGCGTCGTGGTGGAGCAATAAATTCTAGACAAGCTCAGAAGCGAACTCGGGAAGCAACCTCCACCCCCGAGATCTCCTTGGAAGCAGAACCCATAGAACTCGTGGAAACTG
chr1:40974433:40974549:+@chr1:40975405:40975462:+@chr1:40980187:40982214:+	DEM1	-4	-0.131313	2.6001	0.77	0.53	-0.24	-1.4879	-0.24	1.4879	TTTTTTGCGAGTGGCGGGCCGACTGTGTAGTCCGCTCCGGCAGCGCGCTCTGCCCGGCTTCCTCAGTCTCCTCGCCGGGAGCGTCCGGGAGCAGCTCCGAGGCCGCGGCGAAACCAG	CCTTGTCATTTCAGCATTCTGGCCTTCCCTATGAGGAGGAAGATCAACGAAGTCACAG	GGCCCTTCTAGCCCAATCCAGAGCTGTACCATGGCAGAGACAAGAGAAGAGGAGACAGTGTCAGCAGAAGCCTCAGGGTTCTCAGACTTGAGTGACTCAGAGTTCCTGGAGTTTCTGGACCTAGAAGATGCCCAAGAGTCAAAGGCTTTAGTTAACATGCCTGGCCCATCTTCTGAATCCCTTGGGAAGGATGACAAACCCATAAGCTTACAAAACTGGAAAAGAGGATTGGATATATTATCACCCATGGAGAGATTCCACCTTAAATATTTATATGTCACTGACCTGGCTACTCAGAACTGGTGTGAACTGCAAACAGCATATGGGAAGGAGCTTCCTGGTTTCTTGGCACCTGAGAAGGCAGCTGTGTTGGACACTGGTGCCAGCATACACCTAGCT…
chr15:74771401:74771619:+@chr15:74772962:74773255:+@chr15:74773392:74773633:+	LOC440288	-5	0.535354	3.6936	0.65	0.41	-0.24	-1.49863	-0.24	1.49863	AATGTCACATAAATGGAATCATACTGTGTCCGGAATTGGTGGGTTCTTGGTCTCACTGACTTCAAGAATGACGCCATGGGCCCTCGCGGTGAGTGTTACAGCTCTTAAGGTGGCGCGTCTGGAGTTTGTTCCTTCTGATGTTCGGATGTGTTCGGAGTTTCTTCCTTCTGGTGGGTTCGTGGTCTCGCTGGCTCAGGAGTGAAGCTGCAGACTTTCGCG	GGCTGGCCGACTGCTCCGAGTGCGGGGCCGCCAAGCCCACGCCCACCCGGAACTCCAGCTGGCCCGCAAGCGCCTCACGCAGCCCCGGTTCCCGCTCGCGCCTCTCCCTCCACACCTCCCTGCAAGCTGAGGGAGTGGGCTCCAGCCTTGGCCAGCCCAGAAAGGGGCTCCCACAGTGCAGTGGTGGGCTGAAGGGCTCCTCAAGTGCCGCCAAACTGGGAGCCCAGGCAGAGGAGGTGCCGAGAGCAAGCGAGGGCTCTGAGGACTGCCAGCACGCTGTCACCTCTCAATACA	ATTTCATCTCTCTCTCTGCTATGGACACAGATGGCTTCACTCCATCCTGTATTCTTCGGACCATGATAAAATTCCAGACTCTCGGTAGTTTTTGCGTTCCAAGAAGTAGAGCCTAGAGTGGTGGCCTATAATTACAGTTACTCAGGAGGCTGAGGCAGGAGGATCCTTTGAGTCCAGCAGTTTGAGGCCAGCCTGGACACCACAGCAAGACCACCAATAAATAAATAAATAAATGGAACATG
chr14:57052479:57052630:+@chr14:57070533:57070710:+@chr14:57072288:57072401:+	C14orf101	-6	-0.414141	3.70097	0.83	0.59	-0.24	-1.5093	-0.24	1.5093	GTTGCCCATCCTCCTGGCTATCCTTTGTTCACGCTGGTGGCTAAACTGGCAATTACACTGTTTCCTTTTGGTTCAATTGCCTACCGCGTCAATCTTCTCTGTGGCTTATTTGGAGCAGTAGCTGCATCATTACTTTTTTTCACCGTTTTCAG	GCTTTCTGGCTCATCTGCTGGAGGAATCCTTGCTGCGGGGGTGTTTTCATTTTCTCGTCTAACATGGCAGTGGTCCATTGCAGCAGAGGTTTTTAGCTTAAACAATCTCTTTGTGGGGCTGCTTATGGCTCTTACTGTACATTTTGAGGAAGCAGCAACTGCTAAGGAGAGATCAAAG	GTAGCTAAAATTGGTGCTTTCTGCTGTGGCCTTAGTTTATGTAACCAGCACACAATAATACTCTATGTTTTGTGCATAATACCTTGGATTCTCTTTCAACTTTTAAAAAAGAAG
chr14:33684388:33684632:+@chr14:33684743:33684793:+@chr14:33836392:33836474:+	NPAS3	-1	0.151515	0.756969	0.42	0.18	-0.24	-1.52122	-0.24	1.52122	TTTACAAGCATTGAGAAAGGAGAAATCCCGAGATGCTGCTCGCTCCCGCCGGGGAAAAGAAAACTTTGAGTTCTATGAATTGGCCAAGTTGTTGCCTCTTCCTGCAGCCATTACCAGCCAGCTCGACAAGGCATCCATCATTCGACTTACAATTAGCTATCTGAAAATGAGGGACTTTGCTAACCAGGGGGACCCTCCGTGGAACTTGCGAATGGAAGGCCCTCCACCTAACACATCAGTAAAAG	GGATACAAATGTGGAAATCTGAACTCTGCATGAGAAAGACACCATGTGAAG	TTATAGGTGCACAGCGAAGGAGAAGCCCCAGTGCACTAGCCATTGAAGTATTTGAAGCACATTTGGGAAGCCACATTTTGCAG
chr2:24345988:24346151:-@chr2:24345622:24345703:-@chr2:24345289:24345417:-	PFN4	-4	-0.222222	2.47229	0.9	0.66	-0.24	-1.52805	-0.24	1.52805	GGTCGCCGGGTCCTTGCGGGCACCACAGAGCGGGGTGGCGTCCGCTCCCTCGAGTCCTCGGTGCCAGGGAATTCACCGCTCACCACCCCCTGCCCCGCCTTGGGTCCTGCTCGGGGACCAAACCACTGGAAGGCAGTGGCGGGAAACGGGCGCCTGTGCCGGAG	ATAATCCTGATGTAAACCATTGACATAGCCAGAAAATCACCAGGCTGTGATTTTCCAAACTCAGCTTCATAACCTATTCTGT	AGTTGAGGGAACATGAGCCATTTGCAGAGCTTATTGTTAGACACCCTCTTGGGAACCAAGCATGTGGACAGTGCAGCCCTCATCAAAATCCAGGAGCGGAGCTTGTGTGTAGCATCACCAGGTTTCAAT
chr16:69725652:69728142:+@chr16:69729039:69729282:+@chr16:69730263:69738569:+	NFAT5	-5	0.79798	3.78455	0.6	0.36	-0.24	-1.53201	-0.24	1.53201	ACTACAAAGTCTGTTGGATCAACTCAGCAAACATTAGAAAACATCTCAAACATAGCAGGAAATGGCTCTTTTTCATCACCATCATCTTCCCACCTACCTTCTGAAAATGAAAAACAGCAGCAGATTCAGCCCAAGGCATACAACCCAGAGACCCTGACAACTATTCAAACCCAGGACATCTCACAGCCTGGTACTTTTCCAGCAGTTTCTGCTTCTAGTCAGCTGCCCAACAGCGATGCACTATTGCAGCAGGCTACACAGTTTCAGACAAGAGAAACTCAGTCTAGAGAGATATTACAGTCAGATGGTACAGTGGTTAATTTGTCACAACTGACTGAGGCATCACAACAACAGCAGCAGTCACCACTACAAGAACAAGCACAGACTTTACAGCAGCAG…	ACTGTAGTCAGCTTTTAACCTCTGGACCAGCTACATTGCCTGATCAGTTGATGGCCATAAGTCAGCCAGGCCAACCACAAAACGAGGGCCAGCCACCTGTGACAACACTTCTTTCTCAGCAAATGCCAGAGAATTCTCCACTGGCATCCTCTATAAACACCAACCAGAACATCGAAAAGATTGATTTGCTTGTTTCATTGCAAAACCAAGGGAACAACTTGACTGGCTCCTTTTAACTGGATAT	AAATTCCACGAAGAAAATCCTGATTCCAAGATGTCCTGAGATCTTGTGGTTCCATGAGAATTATTACTTTAAAAACAAAACAAAATATAAAAAACTGTGTTTGAGTAAACTGATAGATTTTACTCTGACTGCAAAAGAGCACACCTATGCTGCTTGTTGCAGTAACTAACCACCAATGTTAACATCTTCATATTTTATATTCCTAATAACAGTGATGACTGAGAATCTATTTGAGTTTCCAGCTGGCAGAATTAATTGTTATTATTTTCCTAGGCGCAATTTCCTTAAACGTACAGTTTAAATTCAAGGCTGGACCACTCAGTTATTATTGCTATTAGAAAATAATATATCATGTTTACTTTTGTTCTTCATTATTTTCTTTCCTGCATTGTTTTAGTC…
chr3:157817649:157817737:-@chr3:157816073|157816109:157813800:-	SHOX2	-3	-0.0808081	1.88924	0.87	0.63	-0.24	-1.54517	-0.24	1.54517	GTGTTCTCATAGGGGCCGCCAGCCAGTTTGAAGCTTGTAGAGTCGCACCTTATGTCAACGTAGGTGCTTTAAGGATGCCATTTCAGCAG	GATAGTCATTGCAACGTGACGCCCTTGTCCTTTCAGGTTCAGGCGCAGCTGCAGCTGGACAGCGCTGTGGCGCACGCGCACCACCACCTGCATCCGCACCTGGCCGCGCACGCGCCCTACATGATGTTCCCAGCACCGCCCTTCGGACTGCCGCTCGCCACGCTGGCCGCGGATTCGGCTTCCGCCGCCTCGGTAGTGGCGGCCGCAGCAGCCGCCAAGACCACCAGCAAGAACTCCAGCATCGCCGATCTCAGACTGAAAGCCAAAAAGCACGCCGCAGCCCTGGGTCTGTGACGCCAACGCCAGCACCAATGTCGCGCCTGTCCCGCGGCACTCAGCCTGCACGCCCTCCGCGCCCCGCTGCTTCTCCGTTACCCCTTTGAGACCTCGGGAGCCGGC…
chr2:74884692:74884751:+@chr2:74900584:74900703:+@chr2:74901625:74901803:+	SEMA4F	-2	0.020202	1.27904	0.66	0.42	-0.24	-1.57946	-0.24	1.57946	ATTGACTGGATGGTTCCTGAGGCTCACAGACAGAACTGTAGGAAGAAAGGCAAGAAAGAG	GGGGGGTCCTCTATGCTGCCACTGTGAAAAACTACCTGGGGACGGAGCCAATTATCACCAGAGCAGTGGGTCGTGCCGAGGACTGGATTCGGACAGATACCTTGCCTTCCTGGCTGAACG	GGGGACCTCGGGGGCCGGAAGACCCTCCAGCAGAGATGGACGACGTTTTTGAAAGCTGACCTGCTCTGTCCAGGGCCTGAGCATGGCCGGGCCTCCAGTGTCCTGCAGGATGTTGCTGTGCTTCGACCTGAGCTTGGGGCAGGGACTCCCATCTTTTATGGCATCTTTTCTTCCCAGTG
chr3:179131200:179131401:-@chr3:179122978:179123194:-@chr3:179113876:179119107:-	GNB4	-6	0.151515	3.79623	0.79	0.56	-0.24	-1.62043	-0.24	1.62043	TGCTTTATGGGACATCGAAACTGCCCAGCAGACCACCACATTCACTGGGCATTCTGGAGATGTGATGAGTCTTTCTTTGAGTCCTGACATGAGGACTTTTGTTTCTGGTGCTTGTGATGCCTCTTCCAAATTATGGGATATTCGAGATGGAATGTGTAGACAGTCTTTCACGGGACATGTCTCAGATATCAATGCTGTCAGT	TTTTTCCCAAATGGATATGCCTTCGCCACTGGCTCTGATGATGCCACTTGCCGGCTCTTTGACCTTCGTGCAGATCAAGAGTTATTATTGTATTCTCATGACAATATCATCTGTGGAATCACTTCTGTAGCCTTCTCAAAAAGTGGGCGTCTCTTGTTGGCTGGTTACGATGACTTTAATTGTAATGTATGGGACACGCTAAAAGGAGATCGTGCAG	GTGTCCTTGCTGGTCATGACAACCGTGTGAGCTGCTTAGGTGTAACTGATGATGGCATGGCTGTGGCAACAGGCTCTTGGGACAGTTTTCTTAGAATCTGGAATTAACAGTGTCATACATATTTGTTCTCCATTGATATATCTGGAGAAATCAATGCTACAGCCTATAGCTGTGAAAAAATTCTACCTTATATTTGCAGGTGAAGATTTTTCTATTAGATTATCTACAAAAACAAGCTTTCAGTAAACTACCAAAAAAAAAGTGGGGGTGGAGGAAAAAAGGCAAAGGCGCCTTCTGAGATCAAAAGGACCAGTGTATTAATTTGAGGGGTTGGGTTATTTTAACCTTGGTGAATTGTTGTGTGTACTCAGAGTGTATTTTCTTTGTGTAGAACAGAAT…
chr16:19559277:19559336:+@chr16:19559837:19559922:+@chr16:19562518:19564728:+	CCP110	-4	0.151515	2.55589	0.53	0.29	-0.24	-1.62429	-0.24	1.62429	AGTCCTTCAGCCAAACCAAGGACAGAATGCACCTGTTCATAGGCTACTTAGTAGACAAGG	AACCCCTAAGACATCAGTGAAGGGGGTTGTGCAAAATAGACAGAAGCCTTCACAGAGCAGAGTGCCTAACAGAGTGCCTGTTTCAG	GAGTATATGCAGGAAAAATCCAAAGAAAGCGGCCAAATGTTGCGACAATTTAAGAAGACAACATTCATTAGGATAAAATGGGGGGAAGGATTATTATTCATGTTATTTTCCCTGCCCAAGACTTTATTTAACCCTGGACTCCGTTTACACAGACAAAGTGACATCAGAAGGCTGAGCACTTATCTGGATCATTTGGTCAGTTTGGTAATTCCTGCTCCACACCCCTATTTTCCTCTTAATAATACGTTTGGGTGAAGACAAATTAGTGTTTAGTAATTGCATCATCTCTGTGCTTACCTATACAAACATAAGTTTATTTTATATGCCCAGATGTCTACAGAGACCCTTTTTGTAAATGTCAAGGACATTTGGATTTACTTTTACAGAATATTGAAAAGA…
chr15:86198648:86199018:+@chr15:86205619:86205684:+@chr15:86207794:86207986:+	AKAP13	-6	-0.121212	3.61611	0.51	0.27	-0.24	-1.62572	-0.24	1.62572	CCAGAGGAAGAGCATTTGGCCTGTGATATCACCGGATCCAGTTCATCCACCGATGACACGGCTTCACTGGACCGACATTCTTCTCATGGCAGTGATGTGTCTCTCTCCCAGATTTTAAAGCCAAACAGGTCAAGAGATCGGCAAAGCCTTGATGGATTCTACAGCCATGGGATGGGAGCTGAGGGTCGAGAAAGTGAGAGTGAGCCTGCTGACCCAGGCGACGTGGAGGAGGAGGAGATGGACAGTATCACTGAAGTGCCTGCAAACTGCTCTGTCCTAAGGAGCTCCATGCGCTCTCTTTCTCCCTTCCGGAGGCACAGCTGGGGGCCTGGGAAAAATGCAGCCAGCGATGCAGAAATGAACCACCGGAG	TATGAGCTGGTGCCCCTCTGGTGTGCAGTACTCTGCTGGCCTGAGTGCTGACTTTAATTACAGAAG	TTTCAGTCTAGAAGGCTTGACAGGAGGAGCTGGTGTCGGAAACAAGCCATCCTCATCTCTAGAAGTAAGCTCTGCAAATGCCGAAGAGCTCAGACACCCATTCAGTGGTGAGGAACGGGTTGACTCTTTGGTGTCACTTTCAGAAGAGGATCTGGAGTCAGACCAGAGAGAACATAGGATGTTTGATCAGCAG
chr2:205410516:205410842|205410894:+@chr2:205550904:205551005:+	PARD3B	-3	-0.111111	1.67506	0.89	0.64	-0.24	-1.72464	-0.24	1.72464	GCGGCCGCCCCTCCCCGATTCCCGCCACCTGCCGCCTGGCCAGGTGGAAGGGGCGCTGCCGCGAGCCTCCGGGCCTCAGGGTGTTCCGGGGAGCGGCGCCCCGGGTCTCTGGGCCCACCCGCCCCGGGCGTCCTCCGAGAGTGGGGGCTGCGCCCGCGGGGTCAGACACCTGTTCGGCCCGGCCCGGCGTGGTCGCCGGGGGCCAGGATGAAAGTGACCGTGTGCTTCGGCAGGACGGGCATCGTGGTGCCCTGCAAGGAGGGCCAGCTGCGCGTCGGCGAGCTCACCCAGCAGGCGCTGCAGCGGTACCTGAAGACCCGGGAGAAGGTGAGCGCGGCGCGGAGGAGTGGGGCGCGGCTGCAGCCAAGGCACCTGCCAG	GGTCCTGGTTACTGGGTGAAGATTCATCACTTAGAATATACAGATGGAGGAATCCTGGATCCAGATGATGTCTTGGCAGATGTTGTTGAAGATAAAGACAAG
chr1:245133631:245133745:+@chr1:245165423:245165534:+@chr1:245222688:245222760:+	EFCAB2	-7	-0.484848	3.73724	0.53	0.28	-0.24	-1.74331	-0.24	1.74331	GCCAGGCTCGCCGCGGGGCGCTGAGCAGGCCGGGACACCGCGGCCGAGGTTATCGTTAGGCATCTCCCAGGCGACCGGCTCCGCAGCAAGATGGCGGACGAGAAGGACAGGGAAG	GGCCTGGGATACAACAGTGATGAGATAAGGCCTCGGACTTTACTGATCGAACATCTAATGGAAGGTGGAAGAAGAGACCATCACACAATGACGGTGTTATGGGGAACACAGG	AGAGATTGGAACAATTATCAGGTCATTAGGATGCTGTCCTACGGAAGGAGAGCTGCATGATCTGATTGCAGAG
chr17:37793333:37793484:+@chr17:37808005|37808008:37808098:+	STARD3	-3	0.363636	1.91461	0.69	0.45	-0.24	-1.75682	-0.24	1.75682	GAACGCAAGTCCCGCTTCGCTCTCGGGGGCGGACTCAGCGGCGGAAGTGGCGCTGCCGGAAGATCTTCTTCCGCTCTGAGGCGCTACTGAGGCCGCGGAGCCGGACTGCGGTTGGGGCGGGAAGAGCCGGGGCCGTGGCTGACATGGAGCAG	AGACGGGTTTCACTGTGTTAGCCAGAATGGTCTCGATCTCCTGACCTTGTGATCCACCCACCTCCCGCCTCCCAGAGTGCTGGGATTACAG
chr9:130474988:130475154:+@chr9:130475299:130475485:+@chr9:130476113:130476303:+	C9orf117	-2	0.212121	1.25748	0.54	0.29	-0.24	-1.75916	-0.24	1.75916	ATGCACCGCGATGAAGAGGACAGTGACGTTGACGTGACGTTCCAGCCATGGCACAAGGAGATGCTGCAGCAACTGCTGGTCATGCTCAGCTCCACTGTGGCCACGAGACCTCAGAAGGCTGCGTGTCCCCACCAGGAGTCACAGTCCCATGGCCCACCCAAGGAGAG	CCGGCCCAGCATCCAGCTGCCCAGGACTGGGTCTCTGCTGCCGCAGCTCTCTGACATCACCCCCTACCAGCCGGGGGATCTAGGCCTGGTACCTCGCCAGGTCCACATCCCACCCAACCCCCAGGACCTCAGGCTGCTGTCATATATCACCCGTGTGGGGACCTTCCGGGCACACAGCAGCCCTGAG	ATGCGTGCCCCTGGTTCTCTAAAAAGGCTTGAAAAGTTTAGTCTTCCTGAAGTTCCCCTACGTCCCAAGTAGGACACAGAGAGAAGAACCTACTCCAGAAATGGACTGGTCCAGTCACAGTCACCCCCACTTTAATCCGCAGGCAGCCTGGAACAGTCTAGAGGAGATTTGTATAAAAAGTAGATACCAAG
chr11:6503275:6503519:+@chr11:6518815:6520191:+@chr11:6523983:6524156:+	FXC1	-7	0.262626	4.07403	0.69	0.46	-0.24	-1.78267	-0.24	1.78267	GAGGCCTGTCTGCACAGCTGTGCTGGGAAGCTGATCCATTCCAACCACCGCCTCATGGCCGCTTACGTGCAGCTCATGCCTGCCCTGGTACAGCGCCGCATCGCAGACTACGAGGCTGCCTCGGCTGTGCCAGGCGTTGCTGCTGAACAGCCTGGGGTCTCTCCATCAGGCAGCTAGCCATACCCAACCCCAGGAAGGAAGGCCTTGGATGGACCCTCAGATTGAAGGACCCGGTGGACCTTGGG	GCGATCGCCAGCTCGAGTGCAGATTCCTTGCTGTGACCGAGGTTCAGAGTGAGCTCTGTCGGTGTGTCAGTTTGCCTCTTCAGGTGATTGCACGTCTGTGTGCGAGTCTCTCCGTGTATGGGTGGCTATGATTAGGGTGAGCCTCAGACTGGAACTCAAGTCTAAGTTCATTCACTGCTCCAGCAGGCACTCTTCAATGAAACCTCATCAGCAGATCGGGCTCTCTTCCCTTGCCTTGCCTCCTAACCCCCCTAGGCCAGGTGAGGGGGACAGGGTACTGGGAGGTAAGAAGGAACTCTTCTGCAAGGAGGGCTCTCACGTCTGTCTTAGGCCTGCTCCTTACCAGAGTCTTTGGGGAAGCAGTAGGGAGGGCCTGAGGGTCTCAGGAAAGGCTCTCTG…	GTCTCAGCTTGACTATGAAGTTCCCAGGGAAAAGGCCTTCCAAAAGAGCAGCACCGGCTTTTCACCTGAGACTTCCTTCCTGGATAGCCAGGTGATGACTGCTCTGAAGATGGAGAGATACCTGAAGAAGATCCACTTCCTCTATCTCAATGTGGCTCCCAGCCGGTACTTTAG
chr1:11901112:11901264:+@chr1:11905604|11905697:11905823:+	NPPA-AS1	-3	0.252525	1.73114	0.55	0.31	-0.24	-1.87884	-0.24	1.87884	CAGGCAGAGCTCAGAGGATCTTGGCATCACCCACCAAAGTTAGCTGAAAGCAGGGCACTCCTGGATAAAGCAGCTTCACTCAACTCTGGGGAATGCTACCATTTTTTTTCCAAAGTAGAAAGGAAGCACTTCTGAGCCAGTGACCACTGAAAG	AGTAAAACGACAAGGAATATCGGCCTGAATTCTCTTCCCAAGAAGAAAGAAAGCACACCAACGCAGGCATTTGTCTTCTGTCCATGGTGCTGAAGTTTATTCACTTTCAAACCACTTTCAGTAACAG
chr1:167973771:167974031:+@chr1:167985019:167985189:+@chr1:167992226:167992285:+	DCAF6	-9	0.525253	4.62829	0.63	0.39	-0.24	-2.05805	-0.24	2.05805	GTGGAACAAGTCAATCAGATATTTCAACTCTTCCTACGGTCCCATCAAGTCCTGATTTGGAAGTGAGTGAAACTGCAATGGAAGTAGATACTCCAGCTGAACAATTTCTTCAGCCTTCTACATCCTCTACAATGTCAGCTCAGGCTCATTCGACATCATCTCCCACAGAAAGCCCTCATTCTACTCCTTTGCTATCTTCTCCAGACAGTGAACAAAGGCAGTCTGTTGAGGCATCTGGACACCACACACATCATCAGTCTG	AATTTTTAAGGGGCCCTGAGATAGCTTTGCTTCGTAAGCGCCTGCAACAACTGAGGCTTAAGAAGGCTGAGCAGCAGAGGCAGCAAGAGCTAGCTGCACATACCCAGCAACAGCCTTCCACTTCTGATCAGTCTTCTCATGAGGGCTCTTCACAGGACCCTCATGCTTCAG	ATTCTCCTTCTTCTGTGGTTAACAAACAGCTCGGATCCATGTCACTTGACGAGCAACAGG
chr3:100029247:100029386:+@chr3:100030677:100030721:+@chr3:100034943:100035031:+	TBC1D23	-9	-0.212121	4.22898	0.98	0.74	-0.24	-2.07801	-0.24	2.07801	GGTGAATCTCCTAATGGCTCAAGTGATAGAGGAATGAAATCACTAGTAAATAAAATGACTGTGGCTTTGAAGACAAAATCCGTTAATGTCAGGGAAAAAGTTATCAGTTTTATAGAGAATACATCAACTCCTGTGGATCG	AATGTCTTTCAATCTTCCTTGGCCAGACAGATCATGTACAGAGCG	GCATGTGAGCAGCAGTGACAGAGTGGGCAAGCCTTACCGTGGCGTAAAGCCTGTTTTCAGCATTGGGGATGAAGAAGAATACGACACAG
chr3:184032283:184032462:+@chr3:184033277:184033333:+@chr3:184035109:184035285:+	EIF4G1	-9	-0.636364	3.89108	0.79	0.55	-0.24	-2.14944	-0.24	2.14944	CGGCGGCGCAGATCGCCCGGCGCGGCTCCGCCCCCTGCGCCGGTCACGTGGGGGCGCCGGCTGCGCCTGCGGAGAAGCGGTGGCCGCCGAGCGGGATCTGTGCGGGGAGCCGGAAATGGTTGTGGACTACGTCTGTGCGGCTGCGTGGGGCTCGGCCGCGCGGACTGAAGGAGACTGAAG	GCCCTCGGATGCCCAGAACCTGTAGGCCGCACCGTGGACTTGTTCTTAATCGAGGGG	CACTTCTACCCTAGCCGGGCCCAGCCCCCGAGCAGTGCAGCCTCCCGAGTGCAGAGTGCAGCCCCTGCCCGCCCTGGCCCAGCTGCCCATGTCTACCCTGCTGGATCCCAAGTAATGATGATCCCTTCCCAGATCTCCTACCCAGCCTCCCAGGGGGCCTACTACATCCCTGGACAG
chr2:219549808:219549951:+@chr2:219553114:219553216:+@chr2:219553420:219553599:+	STK36	-6	0	2.77434	0.31	0.07	-0.24	-2.16268	-0.24	2.16268	GAGCCAGACAGTGACAATGAGTGGCAGCACCTGCTAGAGACCACTGAGCCTGTGCCTATTCAACTGAAGGCTCCTCTCACCTTGCTGTGTAATCCTGACTTCTGCCAGCGCATCCAGAGTCAGCTGCATGAAGCTGGAGGGCAG	GTGAAGGGCTGGAGAAGGGAGGGAGCAGATGGGAATGGCACTTAGTCTGACAGAGATCCTGAGGAGAGGCCCCTATCCGTTGGTCACTGGTGTTCTGTGTTAG	ATCCTGAAAGGCATCTTGGAGGGTGCTTCCCACATCCTGCCTGCATTCCGGGTCCTGAGCAGTCTTCTCTCCAGCTGCAGTGATTCTGTTGCCTTGTATTCCTTCTGCCGGGAGGCAGGGCTTCCTGGGCTGCTGCTGAGTCTACTCAGGCACAGTCAGGAGAGCAACAGCCTCCAGCAG
chr3:197463526:197463773:-@chr3:197444848:197445001:-@chr3:197431963:197432046:-	KIAA0226	-7	0.30303	3.36486	0.91	0.67	-0.24	-2.17038	-0.24	2.17038	GGCCGGGATAGAAGCCGCAGCCCAGGCGGCGGTCCCTCCCGCTGTCGCCGCCCGGGTGTAGCGCATCACCCGGAGCCCACCGGCCGCAGGTGCCTCCTCCGGCCCCAGGGGGCCCCGGGAGCCCTGAAGGGCGAAGCGGCAGGGACGCCTCTCTTGGGCGAAGAGGCGGCCTCACCGCCCCGGATGCGGCCGGAGGGCGCGGGAATGGAGCTCGGAGGCGGCGAGGAGCGCCTGCCTGAGGAGAGCAG	GAGGGAGCACTGGCAGTTGCTGGGTAATTTGAAGACGACGGTGGAGGGTTTGGTATCAACCAACAGCCCCAACGTCTGGTCTAAGTATGGTGGCTTGGAGCGGCTTTGCAGGGACATGCAGAGCATCCTCTATCACGGGCTTATCCGTGACCAG	GCGTGCCGCCGCCAGACGGATTACTGGCAGTTCGTGAAAGACATCCGGTGGCTCAGTCCCCACTCAGCCCTTCACGTGGAGAAG
chr6:44102754:44102833:+@chr6:44103065:44103103:+@chr6:44104086:44104176:+	TMEM63B	-9	0.383838	4.25146	0.39	0.15	-0.24	-2.20721	-0.24	2.20721	GCACTGCTGTTCTTATTCTCTATCCTCCGGAAGGTGGCCTGGGACTATGGGCGGCTGGCCTTGGTGACAGATGCAGACAG	GCTTCGGCGGCAGGAGAGGGACCGAGTGGAACAGGAATA	TGTGGCTTCAGCTATGCACGGGGACAGCCATGACCGGTATGAGCGTCTCACCTCTGTCTCCAGCTCCGTTGACTTTGACCAAAGGGACAAT
chr1:21113688:21113799:-@chr1:21106843:21107033:-@chr1:21106305:21106404:-	HP1BP3	-8	0.464646	3.71813	0.56	0.32	-0.24	-2.27659	-0.24	2.27659	GAGCTCGGCGGCTGGGACTGGAGGACAGCGGTGGCGGAGGCGACTAGCGGCGGCGGGAGCGGCGCCGAGAGGCCGTGCGGGACGCGGGCGCCAGGACCGGCCGAACGCAGAG	GTTGATTCTTCACCACACTGAAACCATTAGGAAAAATCCTTGTGGTTAACAGCAGAGGCTTCAGAGTGTAACCTGTACTCGGGCCTAGAAATTATTTAAAATGGCGACTGATACGTCTCAAGGTGAACTCGTCCATCCTAAGGCACTCCCACTTATAGTAGGAGCTCAGCTGATCCACGCGGACAAGTTAG	AAGGTAGAAGATAGCACCATGCCGATTCGTCGAACTGTGAATTCTACCCGGGAAACTCCTCCCAAAAGCAAGCTTGCTGAAGGGGAGGAAGAAAAGCCAG
chr6:109416356:109416778:+@chr6:109421395:109421489:+@chr6:109446194:109446234:+@chr6:109466422:109466584:+	CEP57L1	-1	-0.20202	1.32558	0.47	0.24	-0.23	-0.601984	-0.23	0.601984	GAACTGGGCCAAGCGCCCCCGGAGGCGCTAAGCTTGCGCCCTGAGGCGGTTTCCGTTCCCGGACGTTTGGACTCTGTCCTGGAGAAGGGGAAGGAAAAAGTAAGACGTAGAAGTACACTGAGACTTCGTCACACATAAAACAAGCACGACAAAGAAAGAGGGCGCGAAGGGACTCCTGGAAGAAATTGAGTCTACATTTAAGATCACCCTAAAAGTAGTGACGGCCTCTTCATTACTCCAAACCCCAGATTTAAGTCGGTAGGACGTCTTCGCGTTGACTTGTGGGGAATGTAGTTTCGATGCTGCCGGCGCGTTTTGTTTGCGACAGAAACTACAACCCCCAGGGGCCACCGCGACGTTGCCTGTGGGTGCCCGCGAACCAACGGTTAGCGGTGGCAG…	TGCCTGGTACCTAGTACAAACTTAATAAATGTGTGACGCAAGAATAAAGGAATGAATGAATGGAAGAATGATATAATGCCACAGAACTTTCAAAG	GTTGGGAAACCAATTAGAAAGGAGTGTTCTGCTAGAAACAG	ATAATGGATTCTGAATTAATGCATAGTATAGTAGGAAGCTATCATAAACCTCCAGAAAGAGTATTTGTTCCCTCATTCACCCAGAATGAACCATCTCAGAATTGCCATCCTGCAAACTTAGAAGTTACCTCTCCTAAGATACTTCATAGCCCAAATAGCCAAG
chr1:109743357:109743522:+@chr1:109743941:109744039:+@chr1:109745566:109749403:+	KIAA1324	-2	-0.373737	2.41454	0.52	0.28	-0.23	-0.673528	-0.23	0.673528	ACTAGAGTACAAGTACTCCAAGCTGGTGATGAATGCTACTCTCAAGGACTGTGACCTGCCAGCAGCTGACAGCTGCGCCATCATGGAAGGCGAGGATGTAGAGGACGACCTCATCTTTACCAGCAAGAAGTCACTCTTTGGGAAGATCAAATCATTTACCTCCAAG	GTGTCTGGGTCCAGTCCTTTGGGAGCTGAATCATAGTTCAGTCTCAGCTGTTCCCCACTGAGCAATTCTGAGCTGGGAGGGCTGGCTTTGTGTGGGTGG	AGGACTCCTGATGGATTTGACTCAGTGCCGCTGAAGACATCCTCAGGAGGCCTAGACATGGACCTGTGAGAGGCACTGCCTGCCTCACCTGCCTCCTCACCTTGCATAGCACCTTTGCAAGCCTGCGGCGATTTGGGTGCCAGCATCCTGCAACACCCACTGCTGGAAATCTCTTCATTGTGGCCTTATCAGATGTTTGAATTTCAGATCTTTTTTTATAGAGTACCCAAACCCTCCTTTCTGCTTGCCTCAAACCTGCCAAATATACCCACACTTTGTTTGTAAATTATGCCCTTGCTTGTATCTTGTTTCCCAAAATGGCCCATCCGCCAGAGCCATAGCTTCGTCTGCTCATAATTCTTATAGCTTTGGAATGAAAATATTTCTATCTTCTTAAGT…
chr18:39805929:39806072:+@chr18:39915049:39915268:+@chr18:40033897:40034063:+	n/a	-2	-0.20202	2.36549	0.7	0.47	-0.23	-0.760087	-0.23	0.760087	CTCCTTCCCATTTATGAGAGAGCCACATGACATCAGCCCATAGACTGTGGAGAGTATTCCAGATCTATCACATTCTGCGATTCTGCGATTCCCAGAAGGCTGGTCATGAAAAAATTCCCTCTTCAGTTTACATATATGGCAGTG	CTCCAGTGCCATGACAGTTTTAATCTTCTGGTTCCATCTGCATAGATTTCAGTCTCTAATTGAGGAAAATCATCTGTTTTTCTCAGGAGCCCCTTGATTCAAGTTTACACAAAATGTGCCTTTGGAGACTATCCTGTTAATTTAAACAGTTCAGATCCCACTTGTATGTGAGACAGATGCTTCTCTGGCCATCAGCCAGGTACCACTAAAGGAGGTACAG	GCACTTCTAGATATCTGTTGAGGCCTGGAAGGGGCAAAACAATTCAGGAAGCAGTTGAAGATAAAGGGGTTTACCATGGAAGAGAAGATCCAGGTGCCTTCATGGAAATGCTTGTGGTTGAAAAGAGATGAAGATGAGGGTCCCTGGAAAGAGGAAGAACCAGCCAG
chr20:50048604:50049293:-@chr20:50015180:50015267:-@chr20:50003494:50007988:-	NFATC2	-2	-0.131313	2.41898	0.62	0.39	-0.23	-0.772512	-0.23	0.772512	TCCCAGCCATCAAGACGGAGCCCACGGATGAATATGACCCCACTCTGATCTGCAGCCCCACCCATGGAGGCCTGGGGAGCCAGCCTTACTACCCCCAGCACCCGATGGTGGCCGAGTCCCCCTCCTGCCTCGTGGCCACCATGGCTCCCTGCCAGCAGTTCCGCACGGGGCTCTCATCCCCTGACGCCCGCTACCAGCAACAGAACCCAGCGGCCGTACTCTACCAGCGGAGCAAGAGCCTGAGCCCCAGCCTGCTGGGCTATCAGCAGCCGGCCCTCATGGCCGCCCCGCTGTCCCTTGCGGACGCTCACCGCTCTGTGCTGGTGCACGCCGGCTCCCAGGGCCAGAGCTCAGCCCTGCTCCACCCCTCTCCGACCAACCAGCAGGCCTCGCCTGTGA…	AGCTGATAGACACACACCTTAGCTGGATACAAAACATATTATGAAACAGAATGACTGTGATCTTTGATCCGAGAAATCAAAGTTAAAG	TTAATGAAATTATCAGGAAGGAGTTTTCAGGACCTCCTGCCAGAAATCAGACGTAAAAGAAGCCATTATAGCAAGACACCTTCTGTATCTGACCCCTCGGAGCCCTCCACAGCCCCTCACCTTCTGTCTCCTTTCATGTTCATCTCCCAGCCCGGAGTCCACACGCGGATCAATGTATGGGCACTAAGCGGACTCTCACTTAAGGAGCTCGCCACCTCCCTCTAAACACCAGAGAGAACTCTTCTTTTCGGTTTATGTTTTAAATCCCAGAGAGCATCCTGGTTGATCTTAATGGTGTTCCGTCCAAATAGTAAGCACCTGCTGACCAAAAGCACATTCTACATGAGACAGGACACTGGAACTCTCCTGAGAACAGAGTGACTGGAGCTTGGGGGGATG…
chr9:125639750:125639862:-@chr9:125637646|125637647:125636065:-	RC3H2	-1	0.010101	1.30651	0.51	0.28	-0.23	-0.773129	-0.23	0.773129	CCTCAGCCAAACAGCAAATACAAGACTAGCATGTGCCGAGATTTGCGACAGCAAGGGGGTTGTCCACGAGGAACAAATTGTACATTTGCCCATTCTCAGGAAGAGCTTGAAAA	GTGTAACCCCCGTGGACTATATCTTCATTGTTGTCTCCTTTCCTCAGTGGCTAGCTTGGGCACTGTACATAATGAGCTCTACAAGCAGCAGCATTGTGATAGAGAGAAGATAAGTGTGTGTGCAGTGAAAAGAGCAGAAACATGCTTCTCTTCTCAGTTTTTTTCCCCACTTGAAGTGCCTAGAGAAGAGGATTAAGGAGTCCTAAGGAAAAAAGATGCTGTTTGTACCCAATCGAACTAGTTCTATATACAGAATTTCACATCAAGATAATTTGGGAGACTCCAGGAAATACATTCAGCTTGTCCATACCTGAAATAGAGCTTTTTAGCTAAAAGGGGAGCTTTTGAGAAAGTTCGACTAAAAAAGTCAGAGAAGAAACTGTGGTTTCATTGCCATTC…
chr10:48827520:48827581:-@chr10:48806829:48806985:-@chr10:48795347:48795444:-	PTPN20B	-3	-0.272727	2.98758	0.8	0.58	-0.23	-0.912871	-0.23	0.912871	CTGTGGCTCTGTGGTAGGGGAATGCCACCAACTCCCTGAGGAGCAGCCGTGTGGTATGATTG	GTGAACAAAAATTGTTTGCTGGCCCCCAGGATACTAACTAGACCTTTGGCCTGACTCACAGGACACTAAGGCTCCTTTTCTGAAGAAGCCTTTTACCAGTCTCATTTAGGGGATGGGAACAACATGTCTTCACCTAGGGACTTTAGAGCAGAGCCTG	GTTTTTGAAAATAAAGTTAATTCAGAGAAGGTAAAACTTTCTCTTCGGAATTTCCCACATAATGATTATGAGGATGTTTTTGAAGAGCCTTCAGAAAG
chr1:71478167:71477901|71477988:-@chr1:71439980:71440071:-	PTGER3	-2	-0.181818	1.93513	0.49	0.26	-0.23	-0.939567	-0.23	0.939567	ATAATGATGTTGAAAATGATCTTCAATCAGACATCAGTTGAGCACTGCAAGACACACACGGAGAAGCAGAAAGAATGCAACTTCTTCTTAATAGCTGTTCGCCTGGCTTCACTGAACCAGATCTTGGATCCTTGGGTTTACCTGCTGTTAAGAAAGATCCTTCTTCGAAAGTTTTGCCAG	ATCAGGTACCACACAAACAACTATGCATCCAGCTCCACCTCCTTACCCTGCCAGTGTTCCTCAACCTTGATGTGGAGCGACCATTTGGAAAG
chr14:58894103:58894355:+@chr14:58894956|58894990:58895181:+	KIAA0586	-2	0.010101	2.10576	0.78	0.55	-0.23	-0.954571	-0.23	0.954571	AATTTACCTAATCCCACGTCCCTAACGGTCTTCGGAAGCGAAGCAGTGTCAACAGTCCCTGGTAAACACAAGTAGTATTACAAGTCGGGAGCTCTTCAAGTCTTGGATGAGACTGTAGAGCGGTCTTGTGCGGCAATGTGCTACCTTAAAATAAATAAATAAATAAACCCCTGTTATGTCCGGAGTTTGTTTCCACCCGGAGAGGAATGGAAGAGCACCAGAGAGCGCTTAGCTTTCTGGTTGGATGTTTTGG	GCTCTGAGGTCAGCTTGGAGAAGAAAAAAAAGATTAAGATGCCAGTGAAGAGACTTCGTGAGGTAGTTTCTCAAAATCATGGAGATCATTTGGTTTTGCTGAAAGATGAGTTGCCCTGTGTTCCTCCGGCATTGTCTGCAAATAAACGTCTTCCTGTTGGAACGGGGACTAGTTTGAATGGAACATCACGTG
chr8:67900635:67900752:-@chr8:67883216:67883375:-@chr8:67876338:67876569:-	PPP1R42	-2	-0.131313	1.9366	0.49	0.26	-0.23	-0.96493	-0.23	0.96493	GATTTGGAGTTTTTACTGAACAAGTTGATGAAGCTGTGGAAAATTGATCTAAATGGAAATCCTGTTTGTCTCAAACCAAAATACAGGGACAGACTGATATTGGTGTCCAAATCACTGG	GTAACTTCAAAACAATGCATCATATAGTTCCTGTTTATTACCCACAGGTGGGTAAGCCAAAATTAGCCTTTTTCTCTGAAATACAGAGATACCCTGTAAATGCAAATGCATCTCCAGAAAGTTCCTGAGAAGATTACACTAAAATTATTTAAGAGATGGG	GAATCTCTCTTTGAAGCAATCTGAAAGCTTGCTGACAAAAAATGATGTGCATGAACCTCACCTCTTCCATAACCCAGAAGAAAAAGAAAATTTGTTTGTGGAAAATGAGTAAATTCAGCCTCAAGTGACAGGAAACGTTTGATTTTGTTTTTAACCTTATATGACTAGGCAACAATATCTTTTGTGGGTTTGTAGCTTTATGGTATCTCATAATATAAGGAAAAACTTTTAA
chr2:85921414:85921593:+@chr2:85921876|85922443:85922546:+	GNLY	-4	-0.373737	3.62256	0.72	0.49	-0.23	-1.00102	-0.23	1.00102	GTATCTGTGGTAAACCCAGTGACACGGGGGAGATGACATACAAAAAGGGCAGGACCTGAGAAAGATTAAGCTGCAGGCTCCCTGCCCATAAAACAGGGTGTGAAAGGCATCTCAGCGGCTGCCCCACCATGGCTACCTGGGCCCTCCTGCTCCTTGCAGCCATGCTCCTGGGCAACCCAG	GTCTGGTCTTCTCTCGTCTGAGCCCTGAGTACTACGACCTGGCAAGAGCCCACCTGCGTGATGAGGAGAAATCCTGCCCGTGCCTGGCCCAGGAGGGCCCCCAG
chr14:100841620:100841927:-@chr14:100840486|100840516|100840557|100840581|100840602:100840473:-	WARS	-3	-0.494949	2.37144	0.89	0.66	-0.23	-1.05634	-0.23	1.05634	TCGATTCTCAAGAGGGTTTCATTGGTCTCAACCTGGCCCCCCAGGCAACCCACCCCTGATTGGACAGTCTCATCAAGAAGGTTGGTCAAGAGCTCAAGTGTTTCTGAGAATCTGGGTGATTTATAAGAAACCCTTAGCTGAATGCAGGGTGGGGAGAACGAAAGACAAAAGCATCTTTTTTCAGAAGGGAAACTGAAAGAAAGAGGGGAAGAGTATTAAAGACCATTTCTGGCTGGGCAGGGCACTCTCAGCAGCTCAACTGCCCAGCGTGACCAGTGGCCACCTCTGCAGTGTCTTCCACAACCTGG
chr14:23846017:23846586:+@chr14:23847672:23847710:+@chr14:23848240:23848332:+@chr14:23848508:23848592:+	CMTM5	-3	0.121212	2.91035	0.82	0.59	-0.23	-1.07245	-0.23	1.07245	GTTAGAGAAGGGGGACACAAATGTCTTCAGGCTTAGGTCCCTGGGGGCTCCCAGTCCTGCCCCTGTTCCTCTACTCACATCCCAGCTCCTCCCAGTTTCTTTTCGGACCTCCTCCTCTCCCCTTCCTTCTCTATTCCAGGCTGGGTTGGGCTCTAAGCAAGGGGAGGGATTAGAGCCTCCTTCCTCTCTGCCCCTCCCCATGGGTCTCTAGGGGGCTGGTGCAGGCAGCAGCAGAGGCACTCTGGGCAGCTGGGTGAGGGCCCATCTGGGCAAGGCCCCCAGCGCCTGCCTTCTCTCCCGGGGCCCTGTGGGCAAGCCTCCTGCTTCACTTTCAGGTTTCTCGAAGTGCCTTCTTGCTCCTGTCTGTTTCCCCATCCTGCCAGATTTCTGTTTCTCTTG…	TACTACCAGCGCTTCGACCGAATTAACTGGCCCTGTCTG	GACTTCCTGCGCTGTGTCAGTGCCATCATCATCTTCCTGGTGGTCTCCTTTGCAGCTGTGACCTCCCGGGACGGAGCTGCCATTGCTGCTTTT	GTTTTTGGCATCATCCTGGTTTCCATCTTTGCCTATGATGCCTTCAAGATCTACCGGACTGAGATGGCACCCGGGGCCAGCCAGG
chr9:70463031:70463075:-@chr9:70461498:70461714:-@chr9:70458893:70459032:-@chr9:70457087:70457143:-	CBWD3CBWD5CBWD3	-3	0.333333	2.98142	0.78	0.55	-0.23	-1.11803	-0.23	1.11803	ATCCATAAATGGACTAGGACAAATCTTAGAAACACAAAGATCAAG	AACAATAAACATGCAGTGATTGATTTTTCTTACTTCAAGTGGATGAGTGAGCAAGTGACTAAAATCTTCTGTGAATTCTTCAGTGTATGGTTCTTGCCAATGCATCTGAGAATCTAGGGACTTTCTGAAATAGTACTTCCTTGCTATGAGGACTGAAGTTGGATTAGAATCCGTTTCAATGAAGATCAGATGTCCTGAGTAGAATTCTTACTATTGG	AATCTCACTCTGGTTTGAGACAGAATCTCACTGTGTCCCCCAAGTTGGAGTGCGGTGGTGCGATCTCGGCTCACTGAAACCACTGCCTCCTGGGTTCAAGCGATTCTCCTGCTTCACCCTCCGAGTAGCTGGGATTACAG	AGTTGATCTCTCTAATGTATTAGATCTTCATGCCTTTGATAGTCTCTCTGGAATAAG
chr2:63815743:63816180:+@chr2:63820258|63820574:63820762:+	MDH1	-3	0.393939	2.97402	0.85	0.62	-0.23	-1.14119	-0.23	1.14119	GCGCGTGGGGGTGATGTCGCTAAGGGGTGATTCTCCCCTCCCTAGAGTTACACACGCTATCTCTCCCGCCAATTGCCGGGCTCCATCAGGCAGGTCCTTTCCTCCTGAGCCCAAACCATCCGTTTGTTGTCGTCCTCCAATCACAGGGGCTCATCCTCAGGGACTACTTTGCAATCGGCGCAGAGCGCAGTGAGAAGAGCTTGAAAAAAACCTCTGGTATCGGGAAGTGTAGTTCAACACTTGAAGGAAATGCTTTGGAGATTGCGCCACAACCAGGGCAGCGTAAACTACAGTTCCCAGAGAGCGCCGCGTCGGGAGCGGAGCCTTTTCTCGCTAACACCGCTCGCCCTCTCCGAGTCAGTTCCGCGGTAGAGGTGACCTGACTCTCTGAGGCTCATT…	TGAGTACCAAATTGCTGAGTGCTGCTAACTTTCAGAGCTTAGTGTCAGAAGCTTGAAAGAAGCCTTCGAGGCTATCCATCCTTGTTTCGTCTCAGAGACGTGACTCTCATCTGGAAGAAGGAACTTTAAGTAAAAAGAAACCAAACACTTCTGGGCTTAGTCACATCAGTGGACCATTTCTCCATGCAG
chr17:7533998:7534187:+@chr17:7534907:7535066:+@chr17:7536522:7536700:+	SHBG	-1	-0.10101	0.784895	0.74	0.51	-0.23	-1.14536	-0.23	1.14536	AACCTCCTCCTCCTTTGAGGTTCGAACCTGGGACCCAGAGGGAGTGATTTTTTATGGGGATACCAACCCTAAGGATGACTGGTTTATGCTGGGACTTCGAGACGGCAGGCCTGAGATCCAACTGCACAATCACTGGGCCCAGCTTACGGTGGGTGCTGGACCACGGCTGGATGATGGGAGATGGCACCAG	CTGGTTCCTGCCCTGGATGGCTGCCTGCGCCGGGATTCCTGGCTGGACAAACAGGCCGAGATCTCAGCATCTGCCCCCACTAGCCTCAGAAGCTGTGATGTAGAATCAAATCCCGGGATATTTCTCCCTCCAGGGACTCAGGCAGAATTCAATCTCCGAG	GAGAAGACTCTTCCACCTCTTTTTGCCTGAATGGCCTTTGGGCACAAGGTCAGAGGCTGGATGTGGACCAGGCCCTGAACAGAAGCCATGAGATCTGGACTCACAGCTGCCCCCAGAGCCCAGGCAATGGCACTGACGCTTCCCATTAAAGCTCCACCTAAGAACCCCCTTTGAAAGTT
chr1:1688321:1688178|1688218:-@chr1:1687942:1688047:-	NADK	-2	0.171717	1.837	0.92	0.69	-0.23	-1.18221	-0.23	1.18221	AAGAGCAGGCGTGGGGGTTGCGGCGCCCAGGAAAGCCACTCCTGAAATAACAGCCTTAGTCAATTCCTGAGAGGGAGCCCCCTCCGCCCAGTCATCTCTTAAAG	GAGAACATGATCGTGTATGTGGAAAAGAAAGTGCTAGAAGACCCTGCCATCGCCAGCGATGAAAGCTTTGGGGCAGTGAAGAAGAAATTCTGTACCTTTCGAGAAG
chr11:63258359:63258680:-@chr11:63257715:63257835:-@chr11:63235829:63235937:-@chr11:63233582:63233844:-	HRASLS5	-4	-0.313131	3.06379	0.38	0.14	-0.23	-1.20337	-0.23	1.20337	GCGCGCCTCTGCCGTTTGCAGCCCGCGGCGCTTTCCCCTCCGCGGTTCCTCCCCGAGCCGCCCCCAGTGCCCAAGCTTCCGCGGCTCCGCCGACCAGGGGCCGCGCCGACTGGGAACTCGCCAGGGGCGTAGTCCCCTGCAAGGCCTGGGGGCCGGCGAGGCCGCAGAGGCGGGATGGGCCTGAGCCCGGGCGCCGAGGGGGAGTACGCGCTCCGCCTCCCTAGGATTCCCCCACCCCTCCCCAAACCCGCCTCGCGAACCGCCAGTACCGGGCCCAAGGACCAGCCGCCTGCGCTCAGACGTTCAGCTGTGCCCCACTCAG	GTCTAAATAGCATTTCCCCCCTTGAATTAGAAGAATCCGTGGGATTCGCAGCGTTGGTCCAGCTCCCAGCCAAGCAGCCTCCGCCGGGCACATTAGAACAGGGCAGAAGCATCCAGCAAGG	GGAAAACCAAGACCCAGACCTGGAGACCTGATTGAGATTTTTCGAATTGGCTATGAGCACTGGGCCATCTATGTAGAAGATGATTGCGTGGTCCATCTGGCTCCCCCAA	GTGAGGAGTTTGAGGTGGGCAGCATTACTTCCATCTTTAGCAATCGGGCCGTGGTGAAATACAGTCGTCTGGAGGATGTGCTGCATGGCTGCTCCTGGAAGGTCAATAACAAGCTAGATGGGACGTACCTGCCCTTGCCGGTGGACAAGATCATCCAGCGTACAAAAAAGATGGTCAACAAGATCGTGCAGTACAGCCTGATTGAAGGGAACTGTGAGCACTTTGTCAATGGCCTCAGATATGGCGTACCCCGGAGCCAGCAG
chr16:72093013:72093087:+@chr16:72094011|72094562:72094954:+	HP	-5	-0.232323	3.9564	0.75	0.52	-0.23	-1.20505	-0.23	1.20505	GAGTGTACACCTTAAACAATGAGAAGCAGTGGATAAATAAGGCTGTTGGAGATAAACTTCCTGAATGTGAAGCAG	CCCATACTGAATGAACACACCTTCTGTGCTGGCATGTCTAAGTACCAAGAAGACACCTGCTATGGCGATGCGGGCAGTGCCTTTGCCGTTCACGACCTGGAGGAGGACACCTGGTATGCGACTGGGATCTTAAGCTTTGATAAGAGCTGTGCTGTGGCTGAGTATGGTGTGTATGTGAAGGTGACTTCCATCCAGGACTGGGTTCAGAAGACCATAGCTGAGAACTAATGCAAGGCTGGCCGGAAGCCCTTGCCTGAAAGCAAGATTTCAGCCTGGAAGAGGGCAAAGTGGACGGGAGTGGACAGGAGTGGATGCGATAAGATGTGGTTTGAAGCTGATGGGTGCCAGCCCTGCATTGCTGAGTCAATCAATAAAGAGCTTTCTTTTGACCCA
chr10:73472422:73472570|73472574:+@chr10:73483802:73483862:+	CDH23	-3	-0.030303	2.46369	0.87	0.64	-0.23	-1.20538	-0.23	1.20538	ACAACGGCCCTGTAGGGAAGCGACACACGGGCACAGCCACCGTGTTCGTCACTGTCCTGGATGTGAATGACAACCGGCCCATCTTTCTGCAGAGCAGCTATGAGGCCAGCGTCCCTGAGGACATCCCTGAAGGCCACAGCATCTTGCAGGCAG	CTGAAAGCCACGGACGCAGATGAGGGCGAGTTTGGGCGTGTGTGGTACCGCATCCTCCATG
chr22:29639434:29639478:+@chr22:29650192:29650276:+@chr22:29651260:29651350:+@chr22:29654806:29655586:+	EMID1	-2	0.0606061	1.66253	0.72	0.49	-0.23	-1.23944	-0.23	1.23944	GGGGAACCTGGCCCTAAGGGAGACCCTGGTGAGAAGAGCCACTGG	GGGGAGGGGTTGCACCAGCTACGCGAGGCTTTGAAGATTTTAGCTGAGAGGGTTTTAATCTTGGAAACAATGATTGGGCTCTATG	GCTCCTAGCTTACAGAGCTTCCTGCAGCAGCAGGCTCAGCTGGAGCTCCTGGCCAGACGGGTCACCCTCCTGGAAGCCATCATCTGGCCAG	AACCAGAGCTGGGGTCTGGGGCGGGCCCTGCCGGCACAGGCACCCCCAGCCTCCTTCGGGGCAAGAGGGGCGGACATGCAACCAACTACCGGATCGTGGCCCCCAGGAGCCGGGACGAGAGAGGCTGAGGGTGGTGGCGGCCCCTGAGGCAGACCAGGCCAGGCTTCCCCTCCTACCTGGACTCGGCCAGCTGCCTCCAGGGACCGCCCGTCCATATTTATTAATGTCCTCAGGGTCCCTTCTGCCATCTAGGCCTTAGGGGTAAGCAGGTCTCAGTCCTGGCACCATGCACATGTCTGAGGCTGAGCAAGGGCTGAGAGGAGAGGCTTGGGCCTCAGTTTCCCTCTGTGAAGTGGGGGGAGGCAGGCCTTCAAGGAGGGATAGAGGTACAAGGCTTCG…
chr14:34266663:34266778|34266787:+@chr14:34268940:34273382:+	NPAS3	-1	-0.010101	0.79766	0.54	0.31	-0.23	-1.241	-0.23	1.241	CAATCCTGAGTACAAGGACACACCCATGGACATCGCACAGCTCCCCCATCTGCCGGAGAAAACTTCCGAATCCTCGGAGACATCCGACTCTGAGTCAGACTCTAAAGACACCTCAGGTATTACAG	AGGACAACGAGAACTCCAAGTCCGACGAGAAGGGGAACCAGTCCGAGAACAGCGAAGACCCGGAGCCCGACCGGAAGAAGTCGGGCAACGCGTGTGACAACGACATGAACTGCAACGACGACGGCCACAGCTCCAGTAACCCGGACAGCCGCGACAGCGACGACAGCTTCGAGCACTCGGACTTTGAGAACCCCAAGGCGGGCGAGGACGGCTTCGGTGCTCTGGGCGCGATGCAGATCAAGGTGGAGCGCTACGTGGAGAGCGAGTCGGACCTGCGGCTGCAGAACTGCGAGTCACTCACGTCCGACAGCGCCAAGGACTCGGACAGCGCAGGCGAGGCGGGCGCGCAGGCCTCCAGCAAGCACCAGAAGCGCAAGAAAAGGCGGAAACGGCAAAAGG…
chr14:24563522:24564054:+@chr14:24564352:24564587:+@chr14:24566101:24566346:+	PCK2	-4	-0.474747	2.82965	0.3	0.07	-0.23	-1.24582	-0.23	1.24582	GGCTCGCTTCGCCGCGCTCCCTCCTTCCCCGCCTTCCATACCTCCCCGGCTCCGCTCGGTTCCTGGCCACCCCGCAGCCCCTGCCCAGGTGCCATGGCCGCATTGTACCGCCCTGGCCTGCGGTGAGTGACCCCCGGCCCGGGGCCCACCCGCACCTTCCGCTGCGCTCGCCCCCTCGGGGCTGCCAGTGGCGCTCTCCTGCTCTCAGCCTCCGCCAGGTTTCCCATCCTAGGCGGAGGCGGGCAGGGGCGACTGCTGTGGGTCCAGCCTCCCGCGCCGCGCGTCTCTTGGGAGGGCAGCCGGCCGGTGCTCCTCGTTTCCGCCTGCACCTCCCCTTCTCTGCCTCGCTCGCCTCTGACCGCGCGATCTCTATCTGCCACTCTCAGAACTTCCTCTCTC…	CTTTTGTCCCAGAGTCGGAAGTGACCCACATCTGTCGCACAGCCCGTTCCACTTGGGCAGCCCTTGTGGGTGGTCTCTGAAGGAAACGTCCCACTTAGAGGGCTGCAAGAGGGTGTGGGGGCTTCACAAGAGATAACGTGAGCCAGGCTCCAGGGAGAGAGAGGCTGTCCTCAAGACTGTGTGCTTGAAAACTGATGCTCACGGAGAACTTCCCTCTGAGGCAGGAACAGACCCAG	GCTTAACTGGCATGGGCTGAGCCCCTTGGGCTGGCCATCATGCCGTAGCATCCAGACCCTGCGAGTGCTTAGTGGAGATCTGGGCCAGCTTCCCACTGGCATTCGAGATTTTGTAGAGCACAGTGCCCGCCTGTGCCAACCAGAGGGCATCCACATCTGTGATGGAACTGAGGCTGAGAATACTGCCACACTGACCCTGCTGGAGCAGCAGGGCCTCATCCGAAAGCTCCCCAAGTACAATAACTG
chr2:128284065:128283959|128283987:-@chr2:128281252:128281367:-	IWS1	-3	0.131313	2.48895	0.67	0.44	-0.23	-1.25809	-0.23	1.25809	AGACGCCATTTTGGCCCCAGCGGTGCTTCTAGGAAGTAGAACGCCGGCTCGCATGCCTGCCCGCCCGCCAGCCTGCCGG	ATGATGGTGGTGCTACCCCAGTACAGGATGAACGGGATTCAGGGTCAGACGGTGAGGATGATGTAAATGAGCAACACTCCGGATCAGACACTGGAAGTGTAGAACGTCATTCAGAG
chr15:85626787:85626875:+@chr15:85632569:85632647:+@chr15:85641179:85641267:+	PDE8A	-3	0.0505051	2.42201	0.9	0.67	-0.23	-1.25949	-0.23	1.25949	AGGTATGTAGAAAACCCCAACATCATGGCCTGCTACAATGAACTGCTCCAGCTGGAGTTTGGAGAGGTGCGATCACAACTGAAACTCAG	GGCTTGTAACTCAGTATTCACTGCATTAGAAAACAGTGAAGATGCAATTGAAATTACAAGCGAAGACCGTTTTATACAG	GAGTGGCAAGGAATTTACTATGCCAAAAAGAAAAACGGAGATAATATACAACAAAATGTGAAGATAATACCTGTCATTGGACAGGGAGG
chr6:28130196:28130544:+@chr6:28130721:28130878:+@chr6:28132527:28132679:+	AK311106	-1	0	0.791368	0.44	0.2	-0.23	-1.26364	-0.23	1.26364	GAAGATTACCACTGCAGACCTGCTGCCCCAGCATGTGATCTGAGAGCCCTTTGCAAATTAGCTCCTTATTTAACATTGCACTTCTTTCCCCCCATAACCCTTAGTAGTATAACACCTATGGCAATCTTTGCTTTTTCTTTGAGTAAAATGTTTCTTTTACAGAAGTGTTCCTGAAAACTCGTCAATTACAGGAAAAGCTGCATGACTGCATCTTTAGAGGAGATGGTTTCGCTGGTTCCAAGGATTCTGTTAATGAGAAAACTCCACAGGCCAGCATTCTGTAAGCTGGCTCCAGCAGCCCAGTTGACAGTGGCTGAGGCCAGTTCCTGATCATCCTGAGGAACACCAG	CACGTAAGTCAGAAGCCACACTACCTGTGATTTTGGCCAAGTCATTTTATCTTTCTGTGCCTATATGTCATCTGTCAATGGGGATAATAAAAGCACCTGTCTAGAGTTGTTATGAGGATTACATGAACAGTACCTGCTACATAGGAAGTGCTATCCAG	TCAACTCACAAATCCCTGAGAGGGAAGCCTCCAGGATCCTAGAGTAGATGACCAGATGCCCAGGCGCAGGATCCACGGAAGTCAAAGTCAAGCTTTCTAGGCCGACAGCTGTCCTCAGTCGCTTGGTCAGATAGTCTAATCTCAGTTTTTCAG
chr1:109743357:109743522:+@chr1:109745535|109745566:109749403:+	KIAA1324	-1	-0.030303	0.758182	0.62	0.39	-0.23	-1.27898	-0.23	1.27898	ACTAGAGTACAAGTACTCCAAGCTGGTGATGAATGCTACTCTCAAGGACTGTGACCTGCCAGCAGCTGACAGCTGCGCCATCATGGAAGGCGAGGATGTAGAGGACGACCTCATCTTTACCAGCAAGAAGTCACTCTTTGGGAAGATCAAATCATTTACCTCCAAG	AGGACTCCTGATGGATTTGACTCAGTGCCGCTGAAGACATCCTCAGGAGGCCTAGACATGGACCTGTGAGAGGCACTGCCTGCCTCACCTGCCTCCTCACCTTGCATAGCACCTTTGCAAGCCTGCGGCGATTTGGGTGCCAGCATCCTGCAACACCCACTGCTGGAAATCTCTTCATTGTGGCCTTATCAGATGTTTGAATTTCAGATCTTTTTTTATAGAGTACCCAAACCCTCCTTTCTGCTTGCCTCAAACCTGCCAAATATACCCACACTTTGTTTGTAAATTATGCCCTTGCTTGTATCTTGTTTCCCAAAATGGCCCATCCGCCAGAGCCATAGCTTCGTCTGCTCATAATTCTTATAGCTTTGGAATGAAAATATTTCTATCTTCTTAAGT…
chr2:242752030:242752556:+@chr2:242754471:242754807:+@chr2:242755679:242755882:+	NEU4	-1	0.010101	0.784895	0.46	0.22	-0.23	-1.28693	-0.23	1.28693	GCGATGGGGTGCTGGCCTGCCAGGAGCACAGATACAGAGCTAGAGCCCAGCGAGGCCTGTGCTGCGAGGGGCTGTGCTGTGCCAGGGGAGGCCCCGCACCCGGGAAGCCCAGAGGAGAGTGTGCACTCACGGAGCCCTCCTGGCAGGGCCGCGTCTCTGGAGCAGCAGACCCGTGTCCCTCTGGGAGGTCAACTGCGGCCTCACAGCTGGGCCTGTCCCAGCACAGCCCTTGTTGGAGGGCGCACCCCCGTGTCCTCAGCACCCCAGTGTTGAGTGCATTGACCTGCAGAGGGGAGCCTGTGCTGGTCCCGGGCGTCTGTGTGGCTCCTGGGTGCCCATCTGCACCCCTGGCCCTGCTCTGGGCTTCAGTGGAGCCGTGCCACCGTGGGAGTGTCCAGG…	CCCCGCATCCAGGTGCCCCGTGTGCCCGGCCTGGGCGGCTGGCCGTGGATCTGACCGCTCCTGCATGGTGGAGGACCAGCGTTCCCACTGTCTGCAGCTGTGCCACCTCCCTGTGCCGGGCTGTGCGTGCTCACGCTCGGCTCCGTCTGCCTTTGTGCGATCAGACTGAGAGACCCCCCAGGCAGGTCCCGCCTGCAACAAGCAGACCCCATGCGTGCCCCAAATGCCCCCTCACCCGGGCCCTGCCCTGGTGGGTGTTGCCTGGGAGCAAACTCCCAGAATGGCCGCCGGGCCCCACTCGGCTTTGGAGCTTCTGATTCCTGTGGGCGCTTCTCAG	AGCATGGGGGTCCCTCGTACCCCTTCACGGACAGTGCTCTTCGAGCGGGAGAGGACGGGCCTGACCTACCGCGTGCCCTCGCTGCTCCCCGTGCCCCCCGGGCCCACCCTGCTGGCCTTTGTGGAGCAGCGGCTCAGCCCTGACGACTCCCACGCCCACCGCCTGGTGCTGAGGAGGGGCACGCTGGCCGGGGGCTCCGTGCGG
chr10:14923499:14923644:+@chr10:14938845:14938976:+@chr10:14941538:14941684:+	SUV39H2	-3	0.252525	2.47143	0.83	0.6	-0.23	-1.31605	-0.23	1.31605	CTTGGTGTGTGCCTTGCCTAGTTTCACTTGATACTCTTCAGGAATTATGTAGAAAAGAAAAGCTCACATGTAAATCGATTGGAATCACCAAAAGGAATCTAAACAATTATGAGGTGGAATACTTGTGTGACTACAAGGTAGTAAAG	GATATGGAATATTATCTTGTAAAATGGAAAGGATGGCCAGATTCTACAAATACTTGGGAACCTTTGCAAAATCTGAAGTGCCCGTTACTGCTTCAGCAATTCTCTAATGACAAGCATAATTATTTATCTCAG	GTAATCACAAGTGAAGAAGCTGAAAGACGAGGACAGTTCTATGACAACAAGGGAATCACGTATCTCTTTGATCTGGACTATGAGTCTGATGAATTCACAGTGGATGCGGCTCGATACGGCAATGTGTCTCATTTTGTGAATCACAGC
chr6:155570985:155571103:+@chr6:155571672:155571758:+@chr6:155572047:155572155:+	TIAM2	-1	-0.10101	0.65897	0.43	0.2	-0.23	-1.36424	-0.23	1.36424	AAGCACTAAAGGCAATGGAGAAAGTAGCGAGCCACATCAATGAGATGCAGAAGATCTATGAGGATTATGGGACCGTGTTTGACCAGCTAGTAGCTGAGCAGAGCGGAACAGAGAAGGAG	CAGCCCGAATGGAGCTCAGAGGTGATGGATGTACTAGATCCCAGGGGAAAGCTTACAAAAGGCACTCTGGAAGAACCACGGACACTG	GTAACAGAACTTTCGATGGGAGAGCTTCTGATGCACTCTACGGTTTCCTGGTTGAATCCATTTCTGTCTCTAGGAAAAGCTAGAAAGGACCTTGAGCTCACAGTATTTG
chr3:194134488:194134568:-@chr3:194132928:194133017:-@chr3:194123403:194126845:-	ATP13A3	-6	0.454545	4.71677	0.84	0.61	-0.23	-1.36842	-0.23	1.36842	ATAGTGTGTGTACCATATCAGTGGCGTGTAACTATGCTCATCATTGTTCTTGTCAATGCCTTTGTGTCTATCACAGTGGAG	AACTTCTTCCTTGACATGGTCCTTTGGAAAGTTGTGTTCAACCGAGACAAACAAGGAGAGTATCGGTTCAGCACCACACAGCCACCGCAG	GAGTCAGTGGATCGGTGGGGAAAATGCTGCTTACCCTGGGCCCTGGGCTGTAGAAAGAAGACACCAAAGGCAAAGTACATGTATCTGGCGCAGGAGCTCTTGGTTGATCCAGAATGGCCACCAAAACCTCAGACAACCACAGAAGCTAAAGCTTTAGTTAAGGAGAATGGATCATGTCAAATCATCACCATAACATAGCAGTGAATCAGTCTCAGTGGTATTGCTGATAGCAGTATTCAGGAATATGTGATTTTAGGAGTTTCTGATCCTGTGTGTCAGAATGGCACTAGTTCAGTTTATGTCCCTTCTGATATAGTAGCTTATTTGACAGCTTTGCTCTTCCTTAAAATAAAAACAGAAAAATATATCGTCCTAACAGTTAAATTAACAATCAATCCA…
chr10:31165927:31165994:-@chr10:31164260:31164438:-@chr10:31146609:31146707:-@chr10:31137460:31139296:-	ZNF438	-5	-0.565657	3.21034	0.55	0.32	-0.23	-1.38127	-0.23	1.38127	GAAAGATACTATTCAAGTCCAGTACATCATAATGCAGAATTCTGTATCAGTACCACCAAAAGATGAAG	CAAGCAAGGAGAAGCTTAGGAGAAAAAATAATGGAACAAGTATCAGGAAAGCTGGACTCCATTCCATACCTGCCTCCAACCAGCTGTGGAACCCCAGGCAAAGTTATTTTGCCCCTGAGCCTCAGTTTTCTCATTGAAAAATCGAGAATGACTAGGTGTTCCTTTCAGGCTCTAAAAAG	ATCCAATCCTTTGATGGCAATGGAGGAGGAGGAGGACACACGTTGCACATTCTCCAAATATCCAACAGCCTTTCTGGATTTCTCAGAGTCCTATGGATA	GTGAATCAAACATCCCTTCTGGAACAATACAGAGTAGGAAAGGTTTGCAGAATAAGAGTCAGTTTAGGACCATTGCACCAAAAATTGTGCCCAAAGTCCTAACGTCCAGAATGCTGCCATGTCATTCACCATCACGCTCTGATCAGGTGAATCTGGGACCCTCCATCAACTCCAAGCTGCTGGGGATGTCCACCCAGAACTATGCCCTGATGCAGGTTGCTGGCCAGGAGGGGACATTTTCTCTTGTTGCTCTGCCACATGTTGCCTCAGCTCAGCCAATTCAGAAACCCAGAATGTCCCTACCTGAAAACCTGAAACTTCCTATTCCTAGATATCAACCCCCTAGAAATAGCAAAGCATCAAGAAAGAAACCCATCCTGATCTTTCCTAAGAGTGGCT…
chr17:73750657:73750896:+@chr17:73751136:73751294:+@chr17:73751782:73751931:+	ITGB4	-5	0	3.5162	0.63	0.4	-0.23	-1.42199	-0.23	1.42199	AGCACCTGGTGAATGGCCGGATGGACTTTGCCTTCCCGGGCAGCACCAACTCCCTGCACAGGATGACCACGACCAGTGCTGCTGCCTATGGCACCCACCTGAGCCCACACGTGCCCCACCGCGTGCTAAGCACATCCTCCACCCTCACACGGGACTACAACTCACTGACCCGCTCAGAACACTCACACTCGACCACACTGCCCAGGGACTACTCCACCCTCACCTCCGTCTCCTCCCACG	GCCTCCCTCCCATCTGGGAACACGGGAGGAGCAGGCTTCCGCTGTCCTGGGCCCTGGGGTCCCGGAGTCGGGCTCAGATGAAAGGGTTCCCCCCTTCCAGGGGCCCACGAGACTCTATAATCCTGGCTGGGAGGCCAGCAGCGCCCTCCTGGGGCCCAG	ACTCTCGCCTGACTGCTGGTGTGCCCGACACGCCCACCCGCCTGGTGTTCTCTGCCCTGGGGCCCACATCTCTCAGAGTGAGCTGGCAGGAGCCGCGGTGCGAGCGGCCGCTGCAGGGCTACAGTGTGGAGTACCAGCTGCTGAACGGCG
chr2:121554867:121555044:+@chr2:121684937:121685042:+@chr2:121708819:121709021:+	GLI2	-3	0.252525	2.25784	0.88	0.66	-0.23	-1.44055	-0.23	1.44055	GATTGCCACCCAGGACGATGAGCGGCTGAGATGGAGACGTCTGCCTCAGCCACTGCCTCCGAGAAGCAAGAAGCCAAAAGTGGGATCCTGGAGGCCGCTGGCTTCCCCGACCCGGGTAAAAAGGCCTCTCCTTTGGTGGTGGCTGCAGCGGCAGCAGCAGCGGTAGCTGCCCAAGGAG	TGCCGCAGCATCTCTTGCCACCATTCCATGCGCCCCTACCGATTGACATGCGACACCAGGAAGGAAGGTACCATTACGAGCCTCATTCTGTCCACGGTGTGCACGG	GCCCCCTGCCCTCAGCGGCAGCCCTGTCATCTCTGACATCTCCTTGATCCGGCTTTCCCCGCACCCGGCTGGCCCTGGGGAGTCCCCCTTCAACGCCCCCCACCCGTACGTGAACCCCCACATGGAGCACTACCTCCGTTCTGTGCACAGCAGCCCCACGCTCTCCATGATCTCTGCAGCCAGGGGCCTCAGCCCCGCTGATG
chr9:152034:152078:-@chr9:150509:150725:-@chr9:146102:146158:-	CBWD1	-3	-0.111111	2.00448	0.49	0.26	-0.23	-1.44121	-0.23	1.44121	ATCCATAAATGGACTAGGACAAATCTTAGAAACACAAAGATCAAG	AACAATAAACATGCAGTGATTGATTTTTCTTACTTCAAGTGGATGAGTGAGCAAGTGACTAAAATCTTCTGTGAATTATTCAGTGTATGGTGCTTGCCAGTGCATCTGAGAATCTAGGGACTTTCTGAAATAGTACTTCCTTGCTATGAGGACTGAAGTTGCATTAGAATCCTTTTCAATGAAGATCAGATGTCCTGAGTACAATTCTTACTATTGG	AGTTGATCTCTCTAATGTATTAGATCTTCATGCCTTTGATAGTCTCTCTGGAATAAG
chr1:32541204:32541423:+@chr1:32557273|32557276:32557612:+	TMEM39B	-1	0.0909091	0.753321	0.41	0.18	-0.23	-1.44813	-0.23	1.44813	GAGCAGTTCTGGAACAGGCCTCTCCAGCCCTCCTCTGGCCACCCAAACTGTTGTGCCTCTACAGCACTGCAAGATCCCCGAGCTGCCAGTCCAGGCCAGCATTCTGTTTGAGTTGCAGCTCTTCTTCTGCCAGCTCATAGCACTCTTCGTCCACTACATCAACATCTACAAGACAGTGTGGTGGTATCCACCTTCCCACCCACCCTCCCACACCTCCCTG	GTTTGGGATGTACATTCCGTTCCTGCAGCTGAATTGCGACCTCCGCAAGACAAGCCTCTTCAACCACATGGCCTCCATGGGGCCCCGGGAGGCGGTCAGTGGCCTGGCAAAGAGCCGGGACTACCTCCTGACACTGCGGGAGACGTGGAAGCAGCACACAAGACAGCTGTATGGCCCGGACGCCATGCCCACCCATGCCTGCTGCCTGTCACCCAGCCTCATCCGCAGTGAGGTGGAGTTCCTCAAGATGGACTTCAACTGGCGCATGAAGGAAGTGCTCGTCAGCTCCATGCTGAGCGCCTACTATGTGGCCTTTGTGCCTGTCTGGTTCGTGAAG
chr1:161643750:161643863:+@chr1:161647118:161647155:+	FCGR2B	-6	-0.212121	3.97536	0.86	0.63	-0.23	-1.45594	-0.23	1.45594	CTCCCAGCTCTTCACCGATGGGGATCATTGTGGCTGTGGTCACTGGGATTGCTGTAGCGGCCATTGTTGCTGCTGTAGTGGCCTTGATCTACTGCAGGAAAAAGCGGATTTCAG	CCAATCCCACTAATCCTGATGAGGCTGACAAAGTTGGG
chr7:856252:856310:+@chr7:856917:857136:+@chr7:871657:871738:+@chr7:872142:872238:+	SUN1	-2	-0.0505051	1.33616	0.65	0.42	-0.23	-1.45903	-0.23	1.45903	AGAGCGTCTTCTCGGGCCTGGGCGGCGCAGACGAGGCCTGAGGCGGCGGCGCGAGGCAG	GGTTGTGGTCTCTCCATGCTGCCCAGGTCGGACTCCTAGGCTCAAGCGATCCCCTCGCCCCAGCCTGCCTGGAGGCGCGCGCGTGGTCTCCGCGCCCTGTTGCGCCTTCAAAGTGCCCAGAATGGTGTCTGGTGCAAAATAAGCAGCGGCGGGGAACACCTTGCCACTGTCACCGTCATGGGGAGGATTTCTCCCGGCTCCCCAGGGCTCCCCAGGACAG	TTTCTTTTCTGATTCTGAGATGCTTGTGAGAGCTTCAGCCATCTAGGAACGCATACGCTGCTGCTTGACCACGCTGTAGCAG	TATGGTTTGAAGTGGTGAACATGGATTTTTCTCGGCTTCACATGTACAGTCCTCCCCAGTGTGTGCCGGAGAACACGGGCTACACGTATGCGCTCAG
chr11:8860857:8860897:-@chr11:8853103:8853235:-@chr11:8832794:8832882:-	ST5	-1	0.0808081	0.720224	0.82	0.59	-0.23	-1.50066	-0.23	1.50066	ATTTCACACCCTTTGGAGAGTTTCTTTCTTGGATAATTCAG	GGTCTTGCTGTGTTGCTCGGGCTGCTCTTGAACTCCTGGGCTCAAACAGTCCTCTTGCCTCAGCCTCCCAACGTGCTGGGATTACGGGAGCAAGCCACCCCACTGTGTGCAGCCCAGAAGTTGAGCCTGAGAG	GAAGATGAGAGACTGCTTAGGCGCCACCACTAGTACCATGAGTCCCTGCACTGGTTAAAGCCATCGCCACAACCTGGACAGGCAGCAAG
chr19:54872523:54872816:-@chr19:54871450:54871679:-@chr19:54868537:54868575:-	LAIR1	-3	0.242424	2.1513	0.51	0.28	-0.23	-1.50719	-0.23	1.50719	AAGATCTGCCCAGACCCTCCATCTCGGCTGAGCCAGGCACCGTGATCCCCCTGGGGAGCCATGTGACTTTCGTGTGCCGGGGCCCGGTTGGGGTTCAAACATTCCGCCTGGAGAGGGAGAGTAGATCCACATACAATGATACTGAAGATGTGTCTCAAGCTAGTCCATCTGAGTCAGAGGCCAGATTCCGCATTGACTCAGTAAGTGAAGGAAATGCCGGGCCTTATCGCTGCATCTATTATAAGCCCCCTAAATGGTCTGAGCAGAGTGACTACCTGGAGCTGCTGGTGAAAG	AAACCTCTGGAGGCCCGGACTCCCCGGACACAGAGCCCGGCTCCTCAGCTGGTCAGTAGCAGGGCCCTCAGCTGGAGGGGATTACAGGGGAATCTGTGCTGCGGATGCTGTTCCGGGTCCAGCCCTCTGCCCTGGGCTTGGAGTCAAGGTCTAGGGAGGCCACGGGAAGGCACCGACACCCACCAAGCTCTGGGAGGTCGCTAATGCTCACAGAGACCATAGCAGCAATG	GACCCACGCAGAGGCCGTCGGACAACAGTCACAATGAGC
chr9:100124645:100124723:+@chr9:100126300|100126333:100126410:+	C9orf174	-2	0.161616	1.41212	0.48	0.25	-0.23	-1.53076	-0.23	1.53076	GCTTCAAGCGACATCGGTGCCAGCCAGAAAACTCTGGGAAGAAGGCTGTACCCAGTGCCAGTGCTACCTCTGCAGGCAG	CTTCACACCGCACCCCAAGCCCAACAAAATGGAGAGAAAGTACCGGGTGCTTGGGGACAAGCCTCCCCCTGCTGCCGA
chr6:131540801:131540948:+@chr6:131602670|131603539:131604672:+	AKAP7	-7	0.010101	4.57374	0.53	0.3	-0.23	-1.53268	-0.23	1.53268	GGAGTGAAAAAAATAGATCCTGATTTATATGAAAAGTTTATCAGTCACAGATTTGGAGAAGAAATATTATATCGCATAGATCTTTGCTCCATGCTGAAGAAAAAACAAAGTAATGGTTATTATCACTGTGAATCTTCCATTGTGATTG	GCAAGAAACCTATTGGAATTCGAGACTTAATTAATGAAGCTTTGCATCGAGAAACGATGGGTCTGAAGTCCAAAGTGAAACAGATAAAGGAACTTTTATTAAAGCCTGAGACTCAGGCCAGAATTAGGAGGGAGCTTTTTGAAGGAAGACTTATTAACAACAGTAATTCAGCAAATGACGTTGATTTCAGCACAACTTTGACATAAGCTCTACATTGCGATTGTGACAACATAGCTTATGAAATCTTTTCAGCTTATTAAGTAGCTCTTTGGTAAACACCAAAGAAGTTTCTGATAGTGTCTGCACAACAGCAAACCAACATTTGGTGAGGAATTAGCAATTTCTTGCCAAAGAAAATTGATTCTGCCCAATTATTTTTTGAGCTACACTTGTGTTTTA…
chr6:109669630:109669750:+@chr6:109674042:109674117:+@chr6:109676051:109676266:+	CCDC162P	-2	0.121212	1.35044	0.51	0.29	-0.23	-1.57075	-0.23	1.57075	ATGAGAAGCCGGCTTGCCCAGGAGCGCAGTGTGAAGCTGGATGCTCTCCAGCGTGCAGAGGAGCTGCAGGGTCAGCTTCACGATGCCCAGCGGTCAGCTGTCCCCATGGGCTCGTCAGGCG	ATACTCCCAGCAACGCTTTTTAAAGACTAATCTCAAAGGCAGTAAAATAACAAGATGGATTCAAAGGCCACAGACT	GTACCTATTAAACACAAAAAAAGAACTGACGATGTTTTCCTACCCAATATGGCAGAAAATGTTCAACTGACAGCTTTTCAGGTTCAAACAGCTCCATCCAGATTCCCATTTAGAGCTGACTGGTGATGATATCTTCTTTTTCCAACCTTTATTTCTATGAGTATTTGAATGAATAAAAATGACTCCAAATGCCATTAAATCTCTTACTTAATTTTA
chr20:43565278:43565371:+@chr20:43566743:43566832:+@chr20:43586978:43587676:+	PABPC1L	-2	0.10101	1.33708	0.48	0.26	-0.23	-1.57134	-0.23	1.57134	GTCCAGGAGCCGGCTGTGCACATCCCAGGACAGGAGCCCCTGACCGCGTCCATGCTGGCTGCGGCGCCCCTGCATGAGCAAAAGCAGATGATTG	CTGGCTGGCAAGATCACGGGCATGCTGCTGGAGATTGACAACTCAGAGCTGTTGCTCATGCTGGAGTCTCCAGAATCCCTCCATGCCAAG	GCCCAGAGACGGAAAGTACAAAGACTAGTAAAATACATCCTTGCCCTTAAGGAGCTAAGTACCCAAAACCTGTAATCCATCTTGAGTCACCAGAGTACGGTTGCTCAGAAACAGCAGTGGTGCGGTGGAAAGGGCATCAACCCTGCGATCCGGACAAGTCACTCCATCCCTCTGATCATGCGTGCCCACCTACCACATGAGGATATCACTTCATAGACTTGCTGGAAGGGTTCATTGTGTTAGCCTGTTCCCTGAGCTCTCTTCGTGATCAAGAAGACTGATCAGATAAATCAAGAGACTTGCCCAAAATTACCTAGGAAATCTGTAGCAGCAGCAGAACCAAACTCCGGTCCTTGCTAAATCTAGATACCAGGCTAGCTTTTCTATGGACCCAGAATT…
chr21:46957922:46957681|46957685:-@chr21:46951303:46952062:-	SLC19A1	-3	-0.030303	1.88805	0.35	0.12	-0.23	-1.57289	-0.23	1.57289	GCACAGCGTCACCTTCGTCCCCTCCGGAGCTGCACGTGGCCTGAGCAGGATGGTGCCCTCCAGCCCAGCGGTGGAGAAGCAGGTGCCCGTGGAACCTGGGCCTGACCCCGAGCTCCGGTCCTGGCGGCACCTCGTGTGCTACCTTTGCTTCTACGGCTTCATGGCGCAGATACGGCCAGGGGAGAGCTTCATCACCCCCTACCTCCTGGGGCCCGACAAGAACTTCACGCGGGAGCAG	GTCACGAACGAGATCACGCCGGTGCTGTCGTACTCCTACCTGGCCGTGCTGGTGCCCGTGTTCCTGCTCACCGACTACCTGCGCTACACGCCGGTGCTGCTGCTGCAGGGGCTCAGCTTCGTGTCGGTGTGGCTGCTGCTGCTGCTGGGCCACTCGGTGGCGCACATGCAGCTCATGGAGCTCTTCTACAGCGTCACCATGGCCGCGCGCATCGCCTATTCCTCCTACATCTTCTCTCTCGTGCGGCCCGCGCGCTACCAGCGTGTGGCCGGCTACTCGCGCGCTGCGGTGCTGCTGGGCGTGTTCACCAGCTCCGTGCTGGGCCAGCTGCTGGTCACTGTGGGCCGAGTCTCCTTCTCCACGCTCAACTACATCTCGCTGGCCTTCCTCACCTTCAGC…
chr1:155161974:155162101:-@chr1:155160639:155160707:-@chr1:155159931:155160020:-@chr1:155159701:155159850:-	MUC1	-2	0.0707071	1.29687	0.3	0.07	-0.23	-1.5967	-0.23	1.5967	CTACCACAGCCCCTAAACCCGCAACAGTTGTTACGGGTTCTGGTCATGCAAGCTCTACCCCAGGTGGAGAAAAGGAGACTTCGGCTACCCAGAGAAGTTCAGTGCCCAGCTCTACTGAGAAGAATGCT	TTTAATTCCTCTCTGGAAGATCCCAGCACCGACTACTACCAAGAGCTGCAGAGAGACATTTCTGAAATG	TCTGGGGCTGGGGTGCCAGGCTGGGGCATCGCGCTGCTGGTGCTGGTCTGTGTTCTGGTTGCGCTGGCCATTGTCTATCTCATTGCCTTG	GCTGTCTGTCAGTGCCGCCGAAAGAACTACGGGCAGCTGGACATCTTTCCAGCCCGGGATACCTACCATCCTATGAGCGAGTACCCCACCTACCACACCCATGGGCGCTATGTGCCCCCTAGCAGTACCGATCGTAGCCCCTATGAGAAG
chr18:32443930:32444026:+@chr18:32446075:32446095:+@chr18:32455203:32455362:+	n/a	-6	0	3.71728	0.92	0.7	-0.23	-1.61408	-0.23	1.61408	ACAGCGCAAAGATGAGCTGGAACAGAGAATGTCTGCTCTCCAGGAGAGCCGGAGAGAGCTAATGGTCCAGTTGGAGGGTCTCATGAAGCTACTAAAG	GAAGAAGAACTGAAGCAGGGA	ACTCAGGGGGCAGGCTCTCCCCGCTCCTCCCCCAGCCACACCATCAGCAGGCCAATTCCCATGCCCATCCGGTCAGCGTCAGCCTGCTCCACCCCGACGCACACGCCGCAGGACTCCCTCACAGGAGTAGGGGGAGATGTACAAGAGGCATTTGCACAAA
chr3:8676986:8677067:-@chr3:8676084:8676331:-@chr3:8675352:8675481:-	C3orf32	-3	-0.313131	1.6554	0.6	0.37	-0.23	-1.6231	-0.23	1.6231	GAGGACAGATATTCTTCCCACCTTTGGAGGCCCCAGGGAGGCCCCAGGAGCAAAGGTCCTGGCCCTCGTTCCTGGAACACAG	GAAGAACCCTGCTTCCTCCGGGGAGTCATCTCTGGCCTCTCCAGCCCACAGTGTCTCTTGTGCTGCCATCCATGGATCTGAAGACAGACGGGCCCCTCTGTGTGCCAGGGCTGGAGGATGCTGGAGATACAAGTGTGCAGAATTGTGGATTAATGGCTCTCAGGGCTGCCATGGAGAAATGCATGAAGATGCAAGGGGAGGAAGGAGGATTCTTTCCTCTTGGAGGTGTTGGGGCCAGAAAGACTTCA	AGTCCCTGCGATGACGGAGGAGGTGGCCCGGGAAGCCCTCCTCAGCTTTGTGGACTCTAAGTGCTGCTACAGCAGCACGGTGGCTGGAGACCTCGTCATCCAGGAGCTGAAGCGGCAGACCCTCTGCAGG
chr17:72869156:72868894|72868991:-@chr17:72868161:72868232:-	FDXR	-2	0.111111	1.27833	0.69	0.46	-0.23	-1.65146	-0.23	1.65146	GCTTGTGGGCGGGCCCGGGCAGGAGCGGGCTTGCCCTGCGGAGCAGTAGCTAGGAACAGATCCACTTGCAGGTTGCTGTTCCCAGCCATGGCTTCGCGCTGCTGGCGCTGGTGGGGCTGGTCGGCGTGGCCTCGGACCCGGCTGCCTCCCGCCGGGAGCACCCCGA	GAGAAGACCCCCCAGATCTGTGTGGTGGGCAGTGGCCCAGCTGGCTTCTACACGGCCCAACACCTGCTAAAG
chr7:75039605:75039743:+@chr7:75039889:75040009:+@chr7:75044163:75044301:+	NSUN5P1	-5	-0.20202	2.89192	0.89	0.66	-0.23	-1.6591	-0.23	1.6591	AGAGCCGGGTGCGCTTTGCGACAGAGCCGTAAAGGCGCGCGGGAACATGGGGCTGTACGCTGCGGTGGCAGGCGTGCTGGCCGGCGTGGAGAGCCGCCAGGGCTCTATCAAGGGGCTGGTGTACTCCAGCAACTTCCAG	AACGTGAAGCAGCTGTACGCGCTGGTGTGCGAAACGCAGCGCTACTCCGCCGTGCTGGATGCCGTGATCTCCAGCGCCGGCCTCCTCAGTGCGAAGAAGCTGCAGCCGCACCTGGCCAAGG	CCTTGATGACTTACAAGCCCTCAAGGGGAAGCATTTTCTCCTGGACTCCTTGATGCCGGAGCTGCTGGTGTTTCCCGCCCAGACAGATCTGCATGAACACCCACTGTACCGGGCCGGACACCTCATTCTGCAGGACAGG
chr14:104515945:104516017:+@chr14:104516202:104516274:+@chr14:104518318:104519004:+	TDRD9	-5	0.343434	3.20404	0.38	0.15	-0.23	-1.66772	-0.23	1.66772	TTTGTTCTGTCAGTCAAAACCAAGGGAGAAGATTGTTCCCAAGTGGCATGAAAAGCCCTACGAGTGGAATCAG	TGTCTTCTATGTGATGTCCCGGCAAAGAGTCAGACACCAGGATAACTCACTGCCTGTGAGTTGGGAAAAAAAG	GTTGATCCAAAGCTGGTCATGGAGCAGGCCGACCGTGAGAGCAGCAGAGGGAAGAACACCTTTCTCTACCAGCTCCACAAACTGGTTGTGCTCGGCACCTGAGCATGTCCACAGGTGGCCTCCAGCACACCCCTCAGGAAGCTGTGGAGGCTGGATTCCAGGCTCCCTCCGCAGACTGACTTTCCTCTGTGTCTGGGTGTTACAGTCTGTGCCCACTGCATCCTAAAGGCCTTTTCTTTCTTCTTTTCTCTTTGGGTGATAGTCAGAGAGTGGTGTTTTTGTTCAGGTGGGAAGGATTGGAAACTCTAGTCTTTTCTAGAAACAGAAAATCACTGTATTAAATATTTTGGAAAGATTGTTCTGAAAGAAGTCTGTTTGGATAAAGAGCTGTATTTTGCT…
chr16:70182367:70182456:+@chr16:70187294:70187476:+@chr16:70190378:70195184:+	PDPR	-6	0.272727	3.70045	0.82	0.58	-0.23	-1.69513	-0.23	1.69513	GAGATGAGTGTGGGCTATGCAAATGGGATCCGGGTGATGAGCATGACGCACACAGGAGAGCCAGGATTCATGCTCTACATCCCCATAGAG	TACGCCCTGCATGTATACAATGAAGTGATGAGTGTTGGCCAGAAATACGGAATCCGGAATGCTGGGTATTACGCTCTTCGCAGTCTCCGAATTGAGAAGTTTTTTGCCTTCTGGGGTCAGGATATAAATAACCTCACCACGCCCCTGGAATGTGGACGAGAGTCTCGGGTGAAATTAGAGAAG	GGCATGGATTTCATTGGTCGCGACGCCCTCCTGCAGCAGAAGCAGAATGGAGTGTATAAACGCCTCACCATGTTCATCCTGGACGACCATGATTCAGACCTAGACCTTTGGCCTTGGTGGGGAGAGCCCATTTACCGGAATGGGCAGTATGTTGGCAAGACCACCAGCAGTGCCTACAGCTACAGCCTGGAGCGCCACGTTTGCCTGGGCTTTGTGCACAATTTTTCTGAGGACACGGGGGAAGAGCAAGTGGTGACAGCAGATTTCATCAACCGGGGAGAGTATGAGATTGACATCGCGGGATACCGCTTCCAGGCCAAGGCCAAGCTCTACCCTGTCGCCTCCCTCTTCACCCAGAAGCGCCGAAAGGATGACATGGAGCTGAGTGACTTACATGGG…
chr10:17216550:17216659:-@chr10:17210840:17210916:-@chr10:17204165:17204236:-@chr10:17203482:17203547:-	TRDMT1	-3	0.262626	1.86182	0.63	0.4	-0.23	-1.75238	-0.23	1.75238	AAAGCTGTATACCTGCACAAGTGGTGGCTGCCATTGATGTCAACACTGTCGCTAATGAAGTATACAAGTATAATTTTCCTCACACACAGTTACTTGCCAAGACGATTGAA	GGCATTACACTCGAAGAGTTTGACAGATTATCTTTTGATATGATTTTAATGAGCCCTCCCTGCCAGCCATTCACAAG	GATTGGCCGGCAGGGTGATATGACTGATTCAAGGACGAATAGCTTCTTACATATTCTAGATATTCTCCCAAG	ATTACAAAAATTACCAAAGTATATTCTTTTGGAAAATGTTAAAGGTTTTGAAGTATCTTCTACAAG
chr10:58118566:58118708:-@chr10:58118448|58118485:58118317:-	ZWINT	-4	-0.292929	2.0756	0.28	0.05	-0.23	-1.78602	-0.23	1.78602	GAGAAGCATCTGCAGCATCTGGCGGAGGTTTCTGCAGAGGTGAGGGAGCGTAAGACAGGGACTCAGCAGGAGCTTGACAGGGTGTTTCAGAAACTTGGAAACCTGAAGCAGCAGGCAGAACAGGAGCGGGACAAGCTGCAGAG	GTATCAGACCTTCCTCCAGCTTCTGTATACCCTGCAGGGTAAGCTGTTGTTCCCTGAGGCTGAGGCTGAGGCAGAGAATCTTCCAGATGATAAACCCCAGCAGCCGACTCGACCCCAGGAGCAGAGTACAGGAGACACCATGGGGAGAGACCCTGGTGTGTCCTTCAAG
chr19:14640379:14640523:+@chr19:14655926:14655992:+@chr19:14673337:14673387:+	TECR	-9	0.232323	4.99055	0.24	0.01	-0.23	-1.84996	-0.23	1.84996	GGAGGGGCGGGGCGGACGCAGAGCCGCGTTTAGTCTATCGCTGCGGTTGCGAGCGCTGTAGGGAGCCTGTGCTGTGCCGCGCAGTTAGGCAGCAGCAGCCGCGGAGCAGTAGCCGCCGTGGGAGGGAGCCATGAAGCATTACGAG	CAGAGAGATGATTCTTCAAGAAACCAAAGCAGCCTGTGGCATTCCAGCGATTCCTCATTGCTCAAGG	GTGGAGATTCTGGACGCAAAGACAAGGGAGAAGCTGTGTTTCTTGGACAAG
chr1:10057255:10057389:+@chr1:10064151:10064365:+@chr1:10067026:10067239:+@chr1:10067628:10067806:+	RBP7	-5	0.282828	2.79625	0.87	0.64	-0.23	-1.88926	-0.23	1.88926	GGTTTATAGGTCCCGGCCCGAGCCTCCGGCCGCCCGCCGGGTTTGTCCCGCGATCCCCGACCATGCCCGCCGACCTCAGCGGTACTTGGACCCTGCTCAGCAGCGACAACTTCGAGGGCTACATGCTGGCCCTAG	ATGGAGTTTTGCTCTTGTTGCCCAGGCTGGAGTGCAATGGCGGGATCTCGGCTCACCGCAACTTCCGTCTCCCCGGTTCAAACAATTCTCCTGCTTCAGCCTCCTGAGTAGCTGGGATTGCAGGCATGCCCCACCACGCCCAGCTAATTTTGTATTTTTAGTAGAGACGGGGTTTCTCCATATTGGTCAGGCTGGTCTCCAACTCCCGACCTCAG	ATGGAGTCTCGCTCTGTTGCTCAGGCTGGAGTGCAGTGGTGTGATCTTGGCTCACTGCAACCTCCGCCTCCTGGGTTCAAGCAATTCTCCTACTTCAGCCTCCAAAGTAGCTGGGATTACAGGTATGTGCCACCATGCCCGGCTAATTTTGTATTTTTAGTAGAGATGGGGTTTCTACATGTTGATCAGGCTGGTCTCAAACTCCTGACCTCAG	GTATTGACTTTGCCACTCGTAAAATAGCCAAGTTGCTGAAGCCACAGAAAGTGATTGAGCAGAATGGGGATTCTTTTACCATCCACACGAACAGCAGCCTAAGGAACTACTTTGTGAAATTTAAAGTTGGAGAAGAATTTGATGAAGATAACAGAGGCCTGGACAACAGAAAATGCAAG
chr2:70035038:70035128:+@chr2:70037726:70037805:+	ANXA4	-6	0.525253	3.34345	0.54	0.31	-0.23	-1.95165	-0.23	1.95165	GGAGCCGGCACTGATGAGGGCTGCCTAATTGAGATCCTGGCCTCCCGGACCCCTGAGGAGATCCGGCGCATAAGCCAAACCTACCAGCAGC	AATATGGACGGAGCCTTGAAGATGACATTCGCTCTGACACATCGTTCATGTTCCAGCGAGTGCTGGTGTCTCTGTCAGCT
chr7:116398513:116398674:+@chr7:116399391:116399544:+@chr7:116403104:116403322:+	MET	-3	0.212121	1.61604	0.88	0.65	-0.23	-1.98766	-0.23	1.98766	TGTGTCAAACAGTATTCTTGAATGTTATACCCCAGCCCAAACCATTTCAACTGAGTTTGCTGTTAAATTGAAAATTGACTTAGCCAACCGAGAGACAAGCATCTTCAGTTACCGTGAAGATCCCATTGTCTATGAAATTCATCCAACCAAATCTTTTATTAG	TACTTGGTGGAAAGAACCTCTCAACATTGTCAGTTTTCTATTTTGCTTTGCCAGTGGTGGGAGCACAATAACAGGTGTTGGGAAAAACCTGAATTCAGTTAGTGTCCCGAGAATGGTCATAAATGTGCATGAAGCAGGAAGGAACTTTACAGTG	GCATGTCAACATCGCTCTAATTCAGAGATAATCTGTTGTACCACTCCTTCCCTGCAACAGCTGAATCTGCAACTCCCCCTGAAAACCAAAGCCTTTTTCATGTTAGATGGGATCCTTTCCAAATACTTTGATCTCATTTATGTACATAATCCTGTGTTTAAGCCTTTTGAAAAGCCAGTGATGATCTCAATGGGCAATGAAAATGTACTGGAAATTAAG
chr18:47018645:47018834:-@chr18:47018106:47018203:-@chr18:47017902:47017954:-	RPL17	-7	0.292929	3.59082	0.57	0.34	-0.23	-2.03099	-0.23	2.03099	GCCTGAGGTGAGTGTTTCTCCTGCGTTGCTCCGAGGGCCCAATCCTCCTGCCATCGCCGCCATCCTGGCTTCGGGGGCGCCGGCCTCCAGGCCCCCGGGAGGAGAACTCCTAGGGCTACTAAATCCTCGCTGGAGGCGGTGGCTTCTTATGCGGGAGGACGTGGCGGAGGGCCTGACTTTGGGAGCCGGG	GGTTGACTGGATTGGTGAGGCCCGTGTGGCTACTTCTGTGGAAGCAGTGCTGTAGTTACTGGAAGATAAAAGGGAAAGCAAGCCCTTGGTGGGGGAAA	GTGATCTGTGAAAATGGTTCGCTATTCACTTGACCCGGAGAACCCCACGAAAT
chr17:44073765:44074030:+@chr17:44087676:44087768:+@chr17:44091609:44091690:+	MAPT	-9	-0.757576	4.05291	0.86	0.63	-0.23	-2.03371	-0.23	2.03371	GTGAACCTCCAAAATCAGGGGATCGCAGCGGCTACAGCAGCCCCGGCTCCCCAGGCACTCCCGGCAGCCGCTCCCGCACCCCGTCCCTTCCAACCCCACCCACCCGGGAGCCCAAGAAGGTGGCAGTGGTCCGTACTCCACCCAAGTCGCCGTCTTCCGCCAAGAGCCGCCTGCAGACAGCCCCCGTGCCCATGCCAGACCTGAAGAATGTCAAGTCCAAGATCGGCTCCACTGAGAACCTGAAGCACCAGCCGGGAGGCGGGAAG	GTGCAGATAATTAATAAGAAGCTGGATCTTAGCAACGTCCAGTCCAAGTGTGGCTCAAAGGATAATATCAAACACGTCCCGGGAGGCGGCAGT	GTGCAAATAGTCTACAAACCAGTTGACCTGAGCAAGGTGACCTCCAAGTGTGGCTCATTAGGCAACATCCATCATAAACCAG
chr7:136553832:136553864|136553920:+@chr7:136554008:136554165:+	CHRM2	-5	-0.0505051	2.39686	0.51	0.28	-0.23	-2.06499	-0.23	2.06499	ACAGACTAGCCAAGTGGCTGAGACGAGTGTGGGGTGCGTGACTCTGCCTGCGCGCGCGCCAGCCCCGCAGCTCTCGCCAGAGCCTTGGG	ATCAAGGGAGAAAGAGAACCGGCAGCTGGCCTCGGACTCTAAGCGGTGCGCAGCTCCAGCCCGAGCGGATCGGCCCTGAACCCACAAAGGACTCCTCGCTCCTTCAAGCCTCCACCACCTCGCAGCCGGGGAGGCAACTGGAGCGAAACCAGCGACAG
chr19:10906048:10906115:+@chr19:10906737:10906875:+@chr19:10908056:10908194:+@chr19:10909162:10909248:+	DNM2	-9	0.171717	4.3671	0.43	0.2	-0.23	-2.10019	-0.23	2.10019	ATGGAGTTTGACGAGAAGGACTTACGACGGGAGATCAGCTATGCCATTAAGAACATCCATGGAGTCAG	GACCGGGCTTTTCACCCCGGACTTGGCATTCGAGGCCATTGTGAAAAAGCAGGTCGTCAAGCTGAAAGAGCCCTGTCTGAAATGTGTCGACCTGGTTATCCAGGAGCTAATCAATACAGTTAGGCAGTGTACCAGTAAG	GACGGGGCTCTTCACCCCCGACATGGCCTTTGAAGCCATTGTGAAAAAACAGATTGTAAAACTCAAAGAGCCGAGTTTGAAGTGTGTTGATCTCGTGGTCTCAGAGCTGGCCACGGTCATAAAAAAGTGTGCCGAGAAG	CTCAGTTCCTACCCCCGGTTGCGAGAGGAGACAGAGCGAATCGTCACCACTTACATCCGGGAACGGGAGGGGAGAACGAAGGACCAG
chr1:21113688:21113799:-@chr1:21106848:21107033:-@chr1:21106305:21106404:-	HP1BP3	-9	0.111111	4.18967	0.53	0.3	-0.23	-2.17466	-0.23	2.17466	GAGCTCGGCGGCTGGGACTGGAGGACAGCGGTGGCGGAGGCGACTAGCGGCGGCGGGAGCGGCGCCGAGAGGCCGTGCGGGACGCGGGCGCCAGGACCGGCCGAACGCAGAG	GTTGATTCTTCACCACACTGAAACCATTAGGAAAAATCCTTGTGGTTAACAGCAGAGGCTTCAGAGTGTAACCTGTACTCGGGCCTAGAAATTATTTAAAATGGCGACTGATACGTCTCAAGGTGAACTCGTCCATCCTAAGGCACTCCCACTTATAGTAGGAGCTCAGCTGATCCACGCGGACAA	AAGGTAGAAGATAGCACCATGCCGATTCGTCGAACTGTGAATTCTACCCGGGAAACTCCTCCCAAAAGCAAGCTTGCTGAAGGGGAGGAAGAAAAGCCAG
chr19:7968765:7968953:+@chr19:7970693:7970740:+@chr19:7974640:7974781:+	MAP2K7	-8	0.838384	3.85785	0.93	0.7	-0.23	-2.29102	-0.23	2.29102	GCGGTGTTTGTCTGCCGGACTGACGGGCGGCCGGGCGGTGCGCGGCGGCGGTGGCGGCGGGGAAGATGGCGGCGTCCTCCCTGGAACAGAAGCTGTCCCGCCTGGAAGCAAAGCTGAAGCAGGAGAACCGGGAGGCCCGGCGGAGGATCGACCTCAACCTGGATATCAGCCCCCAGCGGCCCAGGCCCA	TTATTGTGATCACTCTAAGCCCTGCTCCTGCCCCGTCCCAACGAGCAG	CCCTGCAGCTCCCGCTGGCCAACGATGGGGGCAGCCGCTCGCCATCCTCAGAGAGCTCCCCGCAGCACCCCACGCCCCCCGCCCGGCCCCGCCACATGCTGGGGCTCCCGTCAACCCTGTTCACACCCCGCAGCATGGAGAG
chr15:75115900:75116023:+@chr15:75116692:75116819:+	LMAN1L	-7	0.252525	3.12482	0.87	0.64	-0.23	-2.32094	-0.23	2.32094	GGATGCAGCTGTCCGCATGGCTGCAGAAGCCCAGGTCTCCTACCTGCCTGTGGGCATTGAGCATCATTTCTTAGAGCTGGACCACATCCTGGGCCTCCTGCAGGAGGAGCTTCGGGGCCCGGCG	AAGGCAGCAGCCAAGGCCCCCCGCCCACCTGGCCAGCCCCCAAGGGCCTCCTCGTGCCTGCAGCCTGGCATCTTCCTGTTCTACCTCCTCATTCAGACTGTAGGCTTCTTCGGCTACGTGCACTTCAG
chr16:4524094:4524167:-@chr16:4521315:4521450:-@chr16:4519505:4519699:-	NMRAL1	-1	-0.262626	3.28629	0.76	0.55	-0.22	-0.224379	-0.22	0.224379	ATCTCTGGACCGGATTCGTCCCATTCTCGTCCTCATGGTGGACAAGAAACTGGTGGTGGTTTTCGGAGGCACAG	AGATATGGTTTCACCATGTTGCCCAGGCTGGTCTCAAACTCCTGAGCTCAAGAGATCTGCGTGCCTCAGCCTCCCAAAGTGTCTGGATTACAGGCATGAGCCCCTGGGCCCAGCTGCAACGCGCAAAATCTTAAGG	AGGCGGGGTTTCACCAAGCCAAGATCGTGCCACTGCACTTCAGCCTGGGTGATAGAGTGAGACTCCATCTCAAAAAAATAAAATAAAGAAAATAAAAATACCTGAATGAGAATCGTCGTTGAGAAGGTTTCCTGGATGCTCCTTGCTGTGGTGGAGCACTCCCTTCGGGGTTTCGCCCTTCAGTGGGACTTTCAG
chr3:15727816:15727729:-@chr3:15727626:15727509:-	ANKRD28	-2	-0.282828	2.825	0.72	0.5	-0.22	-0.607849	-0.22	0.607849	CAACAAATGGTCATTCAGAATGCTTACGGCTATTAATAGGAAATGCAGAACCACAGAATGCAGTGGATATTCAAGATGGAAATGGACAGTAAGTTTCGATAAATAATTGTTGCATCACAGAAGGGCGTATTTCGAAAACCAGAGTACAGTCTTAAGTGACAGCACTGAACCTATTCCTGTTGTTGCTCAGGACGCCTCTGATGCTATCTGTTCTCAACGGGCACACAGACTGTGTTTACTCATTGCTGAACAAAGGAGCAAATGTAGATGCCAAAGATAAGTGGGGAAGGACAGCGTTGCATAGAGGG	GACGCCTCTGATGCTATCTGTTCTCAACGGGCACACAGACTGTGTTTACTCATTGCTGAACAAAGGAGCAAATGTAGATGCCAAAGATAAGTGGGGAAGGACAGCGTTGCATAGAGGG
chr17:7461609:7462614:+@chr17:7463165|7463168:7463210:+	TNFSF13	-1	-0.0606061	1.42005	0.58	0.36	-0.22	-0.661524	-0.22	0.661524	CCGGAACCCTGTGTGCTGGGGAGGAATCCCGCAGTGGCCGGGGGGCTTGAGGCCGCTGCTTTGTCTCTTCGTCCAGAGCCTTATGTAAGAGCTTTTCTCGGGAAACAGGAAGTCCTGCTTGCCAATTTCAGCACAGGGAGTAGTGCAGGCCTTATTCCAACACACCCGGCCCAGCCTTAACCCCAGAACTCAGCCAGTTTCTTGCTTCCGTGCCCCTGGTTCTCCTCCCCATCGAGCCCACCCCTCCTTTCCCACCTTCAGTCACCCCTAGTGAACTGCCCCAGCGATCTCTGCTGTGCTTGACCCCGAGGGTCTTCCACCCTCGCCCTGACCCTGGACACTGCCCAGCTTGGCCCCCCATCCTGCTCCTGGCACAATGCCCTCTAGCCAGCCAACCTT…	CACTCTGTCCTGCACCTGGTTCCCATTAACGCCACCTCCAAGG
chr1:47048900:47049001:-@chr1:47048577|47048595:47048486:-	MKNK1	-1	0.030303	1.43868	0.61	0.39	-0.22	-0.716147	-0.22	0.716147	AGATGGGCAGTAGCGAACCCCTTCCCATCGCAGATGGTGACAGGAGGAGGAAGAAGAAGCGGAGGGGCCGGGCCACTGACTCCTTGCCAGGAAAGTTTGAAG	ATGTGATTCTTCCCTCAGCTATTCCTGGAGGGGCTGCTGAGAGATAGAACTATATAAGAGGAAGAGAGAAACACCAAAGGCCATGGCCGCAAATGAAACTTCAGTCTCCT
chr10:127407991:127408062:-@chr10:127400043:127400157:-@chr10:127398067:127398136:-	FLJ37035	-2	0.181818	2.94517	0.71	0.49	-0.22	-0.740813	-0.22	0.740813	ATCTGACGCTCAGGCTCCGCCCCCTGCATGTCTTTGTTGGCAAACAGTTCTGGGGGTCGTCCGATCCTGCAG	GCTGGGAAGTTCAAGCACATGGCTCTAGCTTCTGGTGAGAGGTTTCAGGCTGCGTCATAATATGGCAGAGAAGATCAATGGGTAAATGGACATGTGTGAAGAAAGGCAAAACCAG	AGACCGTCCAGGCTGGACTTGAACTCCTTCCTCGGCTGAAGTGATCCTCCTGCCTCAGCGTCCTGAATAG
chr7:30518222:30518393:-@chr7:30515464:30515604:-@chr7:30503602:30503677:-@chr7:30499517:30499657:-	NOD1	-2	0.161616	2.46882	0.5	0.28	-0.22	-0.875565	-0.22	0.875565	GTTCCGGGCCCGCGAGGCAGCCGCCCCGGTCCTGCCCCTCCCTCGCGCTACTGCGGGAGCAGCGTCCTCCCGGGCCACGGCGCTTCCCGGCCCCGGCGTCCCCGGACCATGGCGCTCTCCGGGCTCTTCTCTAGCTCTCAGCGGCTGCGAAGTCTGTAAACCTGGTGGCCAA	GGACAGTCAGTTGCATGTCACACAAGGGGCCTCCTTTGATTTATCCAAAAGGTCTGACCTGGTTTCTGGAAAAACTCTTTAGCGCATCAAATACTCGTTGAGGGCAAGTGTTGTTTCTAAACTTGACTCTTGTGGTGAGAG	AAGCCAAGTCATCCAGAAGCCAGCTTCTGCAGCTCCAAAGAGGGCCTTAGCAGTTACAAAGAAACACAAGATAACG	GTGATTGTAAGTCAGGAGACTTTCCTTCGGTTTCTGCCTTTGATGGCAAGAGGTGGAGATTGTGGCGGCGATTACAGAAAACATCTGGGAAGACAAGTTGCTGTTTTTATGGGAATCGCAGGCTTGGAAGAGACAGAAGCA
chr7:130827579:130827700:+@chr7:130887616:130887733:+@chr7:131060183:131060252:+	MKLN1	-4	-0.393939	3.66479	0.67	0.45	-0.22	-0.983975	-0.22	0.983975	AGTTCCATATCCAGACTCTCAAACCATGTTTTGGGATCATCCAAACATTCCATCCTCCTGACTCCATAAACTATTGGATTCATAACCTGCTCCATGCTTGAAAACATGGGGATTGGAATTCG	TTTCTGGCGCAGAAATGTTTCTTGATGAATGTTCTGAAAAGAATAAAGTATCTCCTGGAGTCCTCCACTGTCGTCAGCCCTGTACAAGGCACCTTGGTAAACCCACAGGATGAACAAG	GAACATTTTAGTGGACAAACCAAATGACCAATCTTCAAGATGGTCTTCAGAGAGCAACTATCCTCCCCAG
chr4:2927741:2927839:+@chr4:2928012:2928043:+@chr4:2928366:2928402:+@chr4:2929898:2931802:+	ADD1	-3	-0.030303	2.99985	0.26	0.04	-0.22	-0.989949	-0.22	0.989949	AGAATCTGGACGAGGCTAGAGAACAGAAAGAAAAGAGTCCTCCAGACCAGCCTGCGGTCCCCCACCCGCCTCCCAGCACTCCCATCAAGCTGGAGGAAG	GCAAAACAGATTTGTATGTGAGCTGTGACCAG	CAGGAGACGGATGCGCTAGAGAGTACCTGTTACCCTA	ACCTTGTGCCGGAGCCGACTACTGGAGATGACAGTGATGCTGCCACCTTTAAGCCAACTCTCCCCGATCTGTCCCCTGATGAACCTTCAGAAGCACTCGGCTTCCCAATGTTAGAGAAGGAGGAGGAAGCCCATAGACCCCCAAGCCCCACTGAGGCCCCTACTGAGGCCAGCCCCGAGCCAGCCCCAGACCCAGCCCCGGTGGCTGAAGAGGCTGCCCCCTCAGCTGTCGAGGAGGGGGCCGCCGCGGACCCTGGCAGCGATGGGTCTCCAGGCAAGTCCCCGTCCAAAAAGAAGAAGAAGTTCCGTACCCCGTCCTTTCTGAAGAAGAGCAAGAAGAAGAGTGACTCCTGAAAGCCCTGCGCTAACACTGTCCTGTCCGGAGCGACCCTGGCTCTGC…
chr17:42742486:42742505|42742856:+@chr17:42743744:42745601:+	C17orf104	-3	-0.030303	2.99985	0.93	0.71	-0.22	-0.989949	-0.22	0.989949	GTGTTGTGGAGAAATAAGAGGTAAGCATGCACTGTAAGTTAGATATAGGATTTGAAATGAAGGAGAAATATTTATGTGGAAAAGACATTTCCACATAAAAATATTTATGTAGAAAAGAAAATATTCTTGAGTTCTAGTCTCTTCTTTATTTGAAATGATGGTGTAGATTCAGTCCACATATTTTATAGATAAAGATGGTAAGGTAGGATAAGTCTGGAAAGAGTAATCAATATATTGTATTTCAGCACGAATTCATTTATTTTTAGGATTCAAACAGAAAGAAATGACTATGGCAGTGAAACAGACTTATATGGACTTGTGTCTAACATTTTGGAAGAACAAGATAAGTCACAGCCATATTTTGCTGAAGG	GACCTGCTCCTCCAATTTAAAGTCAGTTTGGCCAATGAACACAAGCAGATTTGCAGATCACCATGACCTCTTAACAGAAACCAAAAGGCCAATAGATACAGTCATCTCTCAGCAAGCTTTTTATAGTGATGAATCTGTGTCAGCAATGGAAAAGCAATACCTGCGTAACAGTAATCTCACACCACAACAAAAAATAGATGAACTTCATCATGGATTTACTGGTTTAGATCTTGAAGAACAATGGATGTACCCCTCACGAAGTGATCATTCTAACTGTCACAATATTCAGACAAATGATACAGCTAAGACAACATTCCAAGAATATCCACTTATCAAAAACTGTTTTACACCCCAAACTGGTCTGTCTGATATCATGAAAGAATCAGGAGTTGATATCTA…
chr2:85921414:85921593:+@chr2:85921876:85922046:+@chr2:85922443:85922546:+	GNLY	-3	-0.030303	2.99985	0.44	0.23	-0.22	-0.989949	-0.22	0.989949	GTATCTGTGGTAAACCCAGTGACACGGGGGAGATGACATACAAAAAGGGCAGGACCTGAGAAAGATTAAGCTGCAGGCTCCCTGCCCATAAAACAGGGTGTGAAAGGCATCTCAGCGGCTGCCCCACCATGGCTACCTGGGCCCTCCTGCTCCTTGCAGCCATGCTCCTGGGCAACCCAG	CCCCTGCCTCCGCATCTGCGTGGTGAAGGCCATTGGCCCTCATCGGTGGATCTGCGTTTCCTCGGGCCTACACTGTCTAGGATTGTGCGGGGCTGGTGAGAGAACAAGATCTCTTCTGTGTTCAAGGCAGACTTCCTGCCCCCTGCACCCTGCTCTCTCCCAGGCCTTGAG	GTCTGGTCTTCTCTCGTCTGAGCCCTGAGTACTACGACCTGGCAAGAGCCCACCTGCGTGATGAGGAGAAATCCTGCCCGTGCCTGGCCCAGGAGGGCCCCCAG
chr10:70287003:70287280:-@chr10:70276841:70276942:-@chr10:70276508:70276600:-	SLC25A16	-4	0.373737	4.39372	0.53	0.32	-0.22	-0.995452	-0.22	0.995452	GTACGCCATCAGCCGGCGCCGCGCCGCCGGGTGTTACTTTGCCCCGCCGGCGGGGCGGTCAGCCTCCTGTCACCGCCTGTTCCGGCTATGGTCCCGTCCGGTGTTCTGTAAGTTGGCAACCTAGGCTCCTGACGCGACCCTGGTCCTGATGGCGGCGGCGACGGCCGCGGCAGCCCTGGCGGCGGCCGATCCCCCTCCCGCAATGCCGCAGGCGGCAGGGGCCGGAGGGCCCACAACCCGCAGAGACTTCTACTGGCTGCGCTCCTTTCTGGCCGGAG	AAGAAGAGGAGGTTACTTCAAACAGAACCTGGCAGTTGGATTAATACCTTGAAGTGTCTGTCTCCATAACCACATTTTAGCAAGATTCCCAGCCTTCCTCAG	GTATTGCTGGATGCTGTGCCAAAACAACAGTTGCTCCATTGGATCGAGTAAAGGTTTTATTACAAGCTCACAATCACCATTACAAGCATTTAG
chr12:58165757:58165914:-@chr12:58165263:58165388:-@chr12:58164877:58165040:-	METTL1	-3	0.0909091	2.99862	0.38	0.15	-0.22	-1.03078	-0.22	1.03078	GGCCTGCGCCTCCACGTGGATTTGGTAGAGAAACCCCGGACTGGGATCATGGCAGCCGAGACTCGGAACGTGGCCGGAGCAGAGGCCCCACCGCCCCAGAAGCGCTACTACCGGCAACGTGCTCACTCCAACCCCATGGCGGACCACACGCTGCGCTA	AGCACAAACACAAAGTAGGATCCCAGTGCATTAGGCAGCCAGTCTCGGGAGAAGGGGAACTTGTGCCCCAGAAAGGGCAGTTACCCGGCCAGGGTCACATCAACCGCCAGAAGTGGAGTTGGGCAG	CCCTGTGAAGCCAGAGGAGATGGACTGGTCTGAGCTATACCCAGAGTTCTTCGCTCCACTCACTCAAAATCAGAGCCACGATGACCCAAAGGATAAGAAAGAAAAGAGAGCTCAGGCCCAAGTGGAGTTTGCAGACATAGGCTGTGGCTATGGTGGCCTGTTAG
chrX:48673082:48673147:+@chrX:48673241:48673300:+	HDAC6	-3	0.212121	3.09862	0.67	0.45	-0.22	-1.03663	-0.22	1.03663	GTGGGGATGCGGGATGCTGACTACATTGCTGCTTTCCTGCACGTCCTGCTGCCAGTCGCCCTCGAG	TTCCAGCCTCAGCTGGTCCTGGTGGCTGCTGGATTTGATGCCCTGCAAGGGGACCCCAAG
chr6:3000067:3000319:+@chr6:3003903:3004023:+@chr6:3004729:3004885:+	NQO2	-4	0.0909091	3.94172	0.42	0.2	-0.22	-1.03785	-0.22	1.03785	GGGCGGGGCCTCGGCGTGGTAGGCGCGCTGCGTAAAGAGGCCTGCAGTCCCGCGGCGCGGGGCAGGTTCCGGGCTGCTTAGGTTGGCACCGGTCCGTGGTCCCCGGGGGCGCAGTCGCAGCGCTCCCGCCCTCCAGGCGTCAGCGAGTGCGCGGTCCAGTGCGGCCGGAACCTGGCGCAACTCCTAGAGCGGTCCTTGGGGAGACGCGGGTCCCAGTCCTGCGGCTCCTACTGGGGAGTGCGCTGGTCGGAAG	CTTTAGGTTCATTCTTGTAAGTGTTGCTGGTGTCAGAATAGGAACCTCCCTGCGCTTTGAAGGGATGAATGTGACCTCTCCCACATTCTCCGGTGCTGTGATGTACCTTAAACACAGCAAG	GGCACCTGGCCTGGGTGGAGCCCACTCCTCAGCACCCACCTCACTTCTTGCAGTATTCTGCAGACCCCAGCCCTGTGCCTGTGCTCCTGGACAGCTGGAGATAAGGAGTGGGCCCTGGAAGATGCTCATTCAGGCCCTGCTCAAGATTCCAGTCCTG
chr13:115007596:115007755:+@chr13:115008732:115008823:+	CDC16	-5	-0.424242	4.39488	0.78	0.56	-0.22	-1.04116	-0.22	1.04116	ATAAAGAGTTCTATCTGTCTTCTACGCGGGAAAATCTATGATGCTCTAGATAACCGAACCCTGGCTACCTACAGCTACAAAGAAGCTTTGAAGCTTGATGTCTACTGTTTTGAAGCGTTCGATCTTTTAACATCACATCACATGCTGACAGCACAAGAAG	AAAAAGAACTTCTTGAATCACTACCCCTTAGCAAGCTGTGTAATGAAGAACAGGAATTGCTGCGTTTTCTATTTGAGAACAAATTGAAAAAA
chr17:15902998:15902820|15902833:-@chr17:15890580:15890682:-	ZSWIM7	-2	0.040404	1.91179	0.55	0.33	-0.22	-1.06728	-0.22	1.06728	GGCGGGGGGTCAGGATCCTCCACAGGTAGGCGCAGTCAGCTGGAGCGTCGCGGCGGTCCGCCGGTCGTGGAGGGCGTGTCCTGCGGCGCGATGGCCGTAGTGTTGCCGGCGGTTGTGGAGGAGCTCCTGAGCGAGATGGCGGCGGCGGTGCAGGAGAGCGCGCGAA	GCTGAAGTTTCTCTTTGGCTCATCAGCCACCCAGGCCTTGGACCTAGTTGATCGACAGTCCATCACCTTAATCTCATCACCCAGTGGAAGGCGTGTTTACCAG
chr8:64087890:64087975:+@chr8:64098706:64100303:+@chr8:64122241:64125346:+	YTHDF3	-4	0.323232	3.88165	0.68	0.46	-0.22	-1.11376	-0.22	1.11376	TTTCAGTACAAAACGGTTCGATTCATCAAAAAGATGCTGTAAATGATGATGATTTTGAGCCATACTTAAGTAGCCAGACAAATCAG	AGTAACAGCTATCCACCAATGTCAATCCATACATGCCTAGTTACTATGCTCCATCCATTGGATTTCCATATTCTCTTGGGGAAGCAGCGTGGTCCACAGCTGGAGACCAGCCTATGCCATATCTGACAACCTATGGACAAATGAGTAATGGAGAACATCACTATATACCAGATGGTGTATTTAGTCAACCTGGGGCATTAGGAAATACCCCTCCATTTCTTGGTCAACATGGATTTAACTTTTTTCCTGGTAATGCTGATTTCTCTACATGGGGGACAAGTGGATCTCAGGGACAATCAACACAAAGTTCTGCTTATAGTAGCAGTTATGGCTATCCACCTAGTTCTCTTGGGAGAGCTATTACTGATGGACAGGCTGGATTTGGCAATGATACTTTGA…	GAGAGAAATAGAAACAAACAATAACCGTATGAAGATGTCCTGTTAAATTTACAACACTAACGATGTAGACTCTGGAAATGCCTAATAAGTCAAAGAAGACGTATTAAAGCTCTTTTCTGCTTAAGGTGACATCTTTGAACACTTTAACACAAAGTTGACTCTTCTCGTAATGGTTTTCATCAGCGCATCTGCCCTTATACTCTTCACCAAACACACTTGAGAACTGTAACTTCGTCAAGCACTTTCTGTCCTGAAGCTTTTACCAGTATCTGCTGTCTTTTGTAATTATGCATCCTAGCTAAGGCACAGAAGACTGAATGAATGCAAGGATTCATTAACTCTTTGAATTTGTTAAATACTAACAGTTAACCATTAGAAGTGGTTCAATGATGTAAGAGT…
chr5:88185152:88185297:+@chr5:88199755:88199977:+@chr5:88201026:88201087:+	AL050132	-3	0.333333	2.98142	0.81	0.59	-0.22	-1.11803	-0.22	1.11803	CTGCTCTCATCACCTATATACTCTTCTCTCTGCCCGTCTCTGCTTCCCCCCCCTTCCCCCCCCCCTTTTCTCCCGGCCGACGGAGCTGAAGGGGCGGGGGTTCCTTCCTTGGAGTGTTTCTAGAGCTCGGAGGCTGCTGGTAGGGG	GAAGTTGTACCCGTCAGCACCTGCTGAGGGCTTTGTTGTCCAAACCCTGACAGGTAAAAAAATTCCTGCAGAATAAAGCCAGACCAGCTGGCTTTGAAGAGAAACCCCCCAGTTTGGGCTGCGTTTGCCTCCTCTCCTTTTCTATGAAGACCGAGGCTTTGCCCCCTTGATCGTCAAGCCGTGAGATGCGTGATCTCTCTGCACAAGTGTCTGGCAGGCCGAG	GGCACCACTTTCAGATAAAAACATAGACCTGAATGGCATCATCCAGTATCCAAGGAAACCAT
chr8:117782431:117782605:+@chr8:117791722:117791825:+@chr8:117798742:117798888:+	UTP23	-4	-0.454545	3.14714	0.51	0.29	-0.22	-1.12656	-0.22	1.12656	ATGTGTGTTAAAAGAGCTAGAAACATTGGGAAAGGACTTATATGGGGCAAAACTGATTGCACAAAAATGCCAAGTTCGAAATTGTCCTCATTTCAAGAATGCAGTGAGTGGATCAGAATGTCTGCTTTCCATGGTTGAAGAGGGAAATCCTCATCATTATTTTGTGGCAACACAG	TGGATCTCTGCTAGCTTACTAATGCTCACTGTCCACCACCTCATGCAGTCAGAAAGATGCCATCTGTTCTCTTCAGCTGCCAAAGTGTCACAGGTTACCCACAG	TATATCCCAAGAATGTACACATTCTGCACCAATTATGGAGGACAACAGTATGTGATTGATGCTCTGATTGGCTAGCTCTGGACCACATGACCAACTCTGCTCTGGTGGTAGAGCTAATTCCACTTAAACCACATCAACAGAGAATGG
chrX:65235303:65235393:+@chrX:65236907:65237031:+@chrX:65238666:65240264:+	n/a	-2	0.181818	1.93513	0.43	0.21	-0.22	-1.12748	-0.22	1.12748	AGAAAGCCCAATTCCATCTGGCCCCTGCAGGTTGGCTCAGCACTGGGGAATCAGAGTCCCCTCCATGACCAAGGCACCACTCCACTGACAG	ACTCTGTTAATCAGCTTGCTTGGCTGGCCTCCAACCATAGGTCCAGGGGCTGAGACAAGGTCCTTTTGAGCTCCTATGTGGGAGGCTCTGGAAAGCTTAGCAACACTTTCCAACAACTTTGCCAG	GGTCACATCTCCCAGGAAGATCTCACTTCCCCACAGAAGCTCTTGGCCTGGCCTCCTGCAGTGCCACGCTCCGTGTATTTGACAAGCTGAGTTGGACACTCCATGTGGTAGAGTGTCAGTTTGTCAAATACCCCAAGTGCGGCACATGCTTACCAGCTCTAGGCCAGGGCAGATGGGATATGACGAATGGACTGCCAGCTGGATACAAGGATGCTCACCAAGCACCAAGTTCTCACAAGTTATTTTATGTGACTTTGCAGGAACTGAGGCATTATATCTGAGGACACCAGGGGAAAAGTGTGGCATCTCAGGGAAATACAGCCCTGGGCTGTGTCTACACACACCATGAGAGTGCTGATGGGGGCGCAATAGTCTTGAAAATGTATAAAGTGTCCAGGA…
chr1:155160639:155160707:-@chr1:155160484:155160539:-@chr1:155159701:155159850:-	MUC1	-2	0.252525	1.97122	0.77	0.55	-0.22	-1.1427	-0.22	1.1427	TTTAATTCCTCTCTGGAAGATCCCAGCACCGACTACTACCAAGAGCTGCAGAGAGACATTTCTGAAATG	TTTTTGCAGATTTATAAACAAGGGGGTTTTCTGGGCCTCTCCAATATTAAGTTCAG	GCTGTCTGTCAGTGCCGCCGAAAGAACTACGGGCAGCTGGACATCTTTCCAGCCCGGGATACCTACCATCCTATGAGCGAGTACCCCACCTACCACACCCATGGGCGCTATGTGCCCCCTAGCAGTACCGATCGTAGCCCCTATGAGAAG
chr15:74218581:74218683:-@chr15:74217611:74217846:-@chr15:74212179:74212379:-	LOC100287616	-3	0.111111	2.6088	0.42	0.2	-0.22	-1.19255	-0.22	1.19255	AGTGCTCCCTCAGTCCCTGGAGTTCCCAGCCAAGCCACAGACCTGCCTCTGAGGAAGGGAATCGAGCAGGGAGTAGGAGGGGACCTCTGGGGACTCGGGCCTG	GTGCCACGGCTTACCAATGGAAGATTAGGCCAGATGGCTCCTGAGAGTGCTTTGGGAGATTCTCTGTTCCTTCTGGGAATGGCAGGGATAGGAGGGGGTCCCAGAAGTTTGAACGCTTTGGCATCCAAGAAATCACACTCCAAATACTGCTCTTCTGGCCTCCCCTGGGCTGCCTTCTCCAACCGTGTTCCTGGGAACCGAAGGGCAGAAATTGCCCTCTTGGGCTTATAAACAAG	GAGCTCCTGCCTGCCTGGATGAAGAGGAGGTCAAGACTTTGTCCCCCACTCCGCAAGATACCCTCTCTGTTCCGGAGCGGTGAGTCCCTCCCCTGTTAGGACCTTGTCTCCCTCAGGACTGGACCTGGATCCTGGGCCTGCAGTCAGATTGCCAGTTTCACTTAGAGGTGGAAATGTCAACCCACTGGTTGGAATGGGAAG
chr3:48342760:48342852:-@chr3:48341921:48342124:-@chr3:48339917:48340013:-	NME6	-3	0.0909091	2.56271	0.68	0.46	-0.22	-1.20611	-0.22	1.20611	GGAGGACAAGGTGAACCCGCAGCCGGACTTCTGCTGCACTGGGGCTCCGAATGACCCAGAATCTGGGGTGGGCTTAGGCCCCGGGTACGAGGG	GCCGCGTGTTCTTGCCACGAGAACCCCTAGCAGCCTGGCCTTGGAATGGCTGGATGAGGTGCATTCGTTGGTTCATTCAGATACTGTTAAGAGCCAGCTGTGTGCTAGGTACTGCTTACACCTTCTGGTGGTGAAGACGGAACTGAAGGGAACTTGCAAGGAGCTGTGAGAAAGTGTAACGGGAAGTGAGCTAAGATCACTAAG	GAGTGAGATGGCCTCAATCTTGCGAAGCCCTCAGGCTCTCCAGCTCACTCTAGCCCTGATCAAGCCTGACGCAGTCGCCCATCCACTGATTCTGGAG
chr15:38792304:38792340:-@chr15:38790995:38791385:-@chr15:38780302:38782889:-	RASGRP1	-3	0.010101	2.43914	0.63	0.41	-0.22	-1.23408	-0.22	1.23408	CTCTGGGGAGTGATCAAACAAGGATATCGATGTAAAG	ATATCAGGATACTGCTTCTGATGCTGAGATTCACTGATAAGGGCTACATCAAGAGTGTGAGCTCTGGGCTTCACCAAGTGAGAAGAATGCTAGCTTCATTAGGAATGTTAAGTGTCTTAGCTCCAGAAGATAGAACAGACATGTGTGACAAGAAAGCACTGCATGAATTTGGTTGTGAGACACACTGGGGAAGAGAGAAAAGTGAAAGACTTCTTGACCCAGGATGTCTTGTCCACAGACTGCGGGATGAACTGTCACAAACAATGCAAAGATCTGGTTGTGTTTGAGTGTAAGAAGCGAGCCAAGAACCCAGTAGCTCCCACAGAGAACAACACTTCTGTGGGGCCAGTGTCCAACCTTTGCTCATTGGGAGCCAAAGATCTGCTCCATG	GAAATAAATACTCTGAAAGCAGATAATGATGCCCTAAAGATCCAACTGAAATATGCACAGAAGAAAATAGAATCCCTCCAGCTTGAAAAAAGCAATCATGTCTTAGCTCAAATGGAGCAGGGTGACTGTTCTTAGCCCAGAAACTAAGTAGCACAATCTGTAGATGAGTATAGTGATCTCATTTCCTAAACTGTAATGCACAGACCTGAGGAACTTTACACTGACCAGCTTTAAAACAGTACTTTAAAAGGAAAAGCCTGTTACTGTTTATTTACCTAAAAGATTCCTAATGTGCAGCACTGTTTTCTCTTTCAGTTAGTTGACTCAAAGGGGGAAAACTAAAGAATGCAAAACTTTTGCTATTCATACCACTGATGTTCATCAAAAGTATGCGATCTA…
chr14:24505710:24505837:+@chr14:24506952:24507216:+@chr14:24507533:24507793:+@chr14:24517886:24518020:+	DHRS4L1	-1	-0.020202	0.79111	0.45	0.23	-0.22	-1.23851	-0.22	1.23851	ATGCACAAGGCGCGGCTACGAGGCCACTGTGCCCGGGCAGGGAAGTCGGTGCGGTTGGCCAGCTCCGGGATGACCCGCCGGGACCCGCTCACAAATAAGGTGGCCCTGGTAACGGCCTCCACCGACTG	GATCGGCTTCGCCGTCGCCCAGCGTCTGGCCCAAGACGGGGCCCACGTGGTAGTCAGCCGCCGGAAGCAGCAGAATGTGGACCAGGCAGTGGCCACGCTGCAGGGGGAGGGGCTGAGCATGACGGGCACTGTGTGCCATGTGGGGAAGATGAAGGACTGGGAGCGGCTGGTGGCCACAGTGAGCTGCAGGGAAATGGGCACAGAGCCAGGAGGTGGAAAAGGGAGCCAGCCTGAGCCTCCTTCCCTGCTTTCCTGGACAGCATTG	CTTACAGAGTCAAGTCCCTGGGAACTTCAGGAAGCAGCCCACCATGTTTCAACCACTTACTATGTGCCATTTCCTGTGTTCAGAGCCTTACACAGGTTATCTCTAGACCTGACAACAACCCAAGCAAGGCAAGGACTATTCTCTCGGTCTGCAGACGCTGGCTCAGATAGCTGGAGCAACTTCCCAAGGTCCCACAGCCAGTAAGGAAAGACCCAGACCTCCCAAGCTCCCTTCCTTTATTGGCTGCCTGTGGACTACCAG	GGCTTCAGTCCTTACAATGTCAGTAAAACAGCCTTGCTGGGCCTCAACAAGACCTTGGCCATAGAGCTGGCCCCAAGGAACATTAGGGTGAACTGCCTAGCACCTGGACTTATCAAGACTAGCTTCAGCAGGATG
chr16:20817767:20818027|20818043|20818139:+@chr16:20818274:20818413:+	LOC81691	-2	0	1.60806	0.66	0.44	-0.22	-1.24373	-0.22	1.24373		CCATGGAGCCAGAGAGGGAAGGGACCGAGAGACACCCCAGGAAGGTCAGGGAAAGCAGGCAGGCCCCAAATAAGCTGGTCGGGGCAGCTGAGGCGATGAAAGCCGGTTGGGATCTCGAGGAGAGTCAGCCCGAGGCCAAG
chr17:67178294:67178431:-@chr17:67175061:67175149:-@chr17:67171547:67171654:-	ABCA10	-3	0.040404	2.4326	0.6	0.38	-0.22	-1.24986	-0.22	1.24986	GATTACAGATTTTCTGTTGCGTGTAATACCAAGAAATTGAATTGTTTTCCTGTTCTTATGGGAATTGTTAGCAATGCCCTTATGGGAATTTTTAACTTCACGGAGCTTATTCAAATGGAGAGCACTTCATTTTCTCGT	TGTATATAAATCTAGACAAAATTAATGTTCGGAAGGCTTGTCAAGGAAGCAATTTGGATATTAAATTGTCTCCTGTGGATCCAGGGAAG	GATGACATAGTGCTGGATCTTGGTTTTATAGATGGGTCCATATTTTTGTTGTTGATCACAAACTGCGTTTCTCCTTTTATCGGCATGAGCAGCATCAGCGATTATAAA
chr1:151299747:151300191:-@chr1:151298648:151298849:-@chr1:151280050:151280277:-	PI4KB	-4	0.020202	3.194	0.53	0.31	-0.22	-1.25867	-0.22	1.25867	CCCCGCCCCCTTTTCTATTTCTGAACAGGCATGTTCCAGGCAGCTCACCCGACTCCTTAGATTACTATGGAATCGGTAGGGTCCTGACCGCTGGGGAAGCAGGAAAGCGTATCCTGGGAAGAAAGGCTTGGCTTGGACTCCGGAGAAGAATACTACATCGAGACCTGCTGGGGAATTTTATTTTATTTTATTATTTTTTTGGTCTTGGTTGTACTGAGGGAGGAAGAAGAGGTTGTGTGGCCCGGTCGAACTTGTGGCAGCCTGAAGGCCCCCTCAGGCGGCGCCGCGGGCAGCCCCGCAGCCGGGGCCTGGTGCAGCCTCCGCGGCCGCTGTCAGGGAAGCGCAGGCGGCCAATGGAACCCGGGAGCGGTCGCTGCTGCTGAGGCGGCAGTGTCGGCA…	GATCAACTAAACCTTGAACTAAGAAGAAAAATGTGTTGTGAGCAGGGGGAGCCTCAGCTGCCTCAGGCCGTTCAGGACAGAAGGGTGTTTCTGAAGGCCGGAGCAAGTTTTGAAGAAGTCCCTATCAGATTACACTTGGTTGACTACTCCGGAGCAGCCACTAAGAGGGATGAACAGGCCTGCGTGGAAATTGAATGAGATT	CCTGTTCGACTGGCTCCTGAGAGAGAATTCATCAAGTCCCTGATGGCGATCGGCAAGCGGCTGGCCACGCTCCCCACCAAAGAGCAGAAAACACAGAGGCTGATCTCAGAGCTCTCCCTGCTCAACCATAAGCTCCCTGCCCGAGTCTGGCTGCCCACTGCTGGCTTTGACCACCACGTGGTCCGTGTACCCCACACACAGGCTGTTGTCCTCAACTCCAAGGACAAG
chr3:17665341:17665405:-@chr3:17603511:17603634:-@chr3:17560394:17560487:-@chr3:17549966:17550097:-	TBC1D5	-3	-0.313131	2.12083	0.54	0.32	-0.22	-1.2669	-0.22	1.2669	TGATATCAGTATCAAGATAAAAGTTTGGAATGGGAGAAAAATTCTCAAAGCCTGAAAGAAAATCT	AGATGGGGTCTCACTCTGTCATCCAGGCTGGAATATAGTGGCACAATCATAGCCCATTGTAGCCTCCATCTCAAGGACTCAGGGGATCCTCCCTTCTAGGCCTCCCAAGTAGCTGGGATTACAG	GAGGGAGCCTGCGAGCAAACGAGGTGGAAACTGGAGTGCACAAGTGCTGGAATGGGCTGTCTGCCTTCCACCCCTCACGGGAGGGAGCGCGCAG	GTAGTTACTTTTGGTGACGCTGTCCAGTTCCCACAATGTATCATTCCTTATCTGAAACTAGACATCCTCTGCAGCCAGAAGAACAAGAAGTAGGCATTGACCCCTTGTCCAGTTACTCTAACAAGTCTGGAG
chr15:78449250:78449504|78449504:+@chr15:78449915|78449890:78449973:+	IDH3A	-4	0.272727	3.33884	0.74	0.53	-0.22	-1.2797	-0.22	1.2797	ATCAACTTTGCCAAGCTTATGTAGATTACTCTTAGATTTAAGCAGACAGTTTTATAGAGGAACTAAGAAAAAAATGGAAGCTCTCTTGATAAAAAGTCTGATTTTCCCTGAGTACCAAAACAGACCTCAGTAATATTTTGGAAATGTGTCTGAAAATGTTTTGCAAGACTGAAGAAGTTGCATGAGAAGCTTTCCAGGATCACAATGGAAAGGAAAGGAAAACACTTGCCTTCATGAGAAACCGTCTAAATTTTA	GAGATGGTATTGGCCCAGAAATTTCAGCTGCAGTTATGAAGATTTTTGATGCTGCCAAA
chr20:34328447:34328519:-@chr20:34327315:34327469:-@chr20:34326890:34326939:-	RBM39	-5	-0.0505051	3.7936	0.77	0.55	-0.22	-1.3047	-0.22	1.3047	ACTTGCCTAACGATATCTCACCTCTACTCCCATGAATTCACCTTTGATTCCAGTGTGAACTGTCAATCATAAG	GGCGAGATGTGTGACAGAGGTGGCATCAAGCTCTTACAGTCCCAACCCTCCAACGGAAATGGGCGAAGATCTCAGGAATGGCATCGGTCACAGGAAATCGATAGTGGCTGGCTGCTAGCATGGCCACTTGGGGCTTAGGCAGAAATAGAGCCATG	GATGAGAACAAGTTGAGCAGTGCCAACGGCCATGAAGAACGTAGCAAAAA
chr1:1654270:1654147:-@chr1:1654073:1654027:-	CDK11A	-3	0.212121	2.45473	0.85	0.63	-0.22	-1.30854	-0.22	1.30854	TGTTTTAACTCAAATGGGTGATGAAAAGGACTCTTGGAAAGTGAAAACTTTAGATGAAATTCTTCAGGAAAAGAAACGAAGGAAGGAACAAGAGGAGAAAGCAGAGATAAAACGCTTAAAAAATGTAAGCCATATTTTTTTAAGTAAGTGGTTTTCTTAAAGGAGATTTAATTTCTTTGCCCTCATTTTTCCATTAGAACAACGCTTCTTCGGTGAAGTTCTTTTGTACTTCCAAATGTCGCAG	AACAACGCTTCTTCGGTGAAGTTCTTTTGTACTTCCAAATGTCGCAG
chr6:110643977:110644075:-@chr6:110636545:110636684:-@chr6:110620125:110620353:-	C6orf186	-1	0.020202	0.778237	0.8	0.58	-0.22	-1.31091	-0.22	1.31091	GGTCCCCGGTGGCATATAGATCTCCAGCCTTGGGCAGGCTCTGCTCAGTCCCTGGATGAAGAAGCCTGGAGGTTCCTGAGATATATCAGCACCACCCAG	ATTGCATGCAATCACATGAATACAGACAGCCTGGCTACTGACTCTAGTCCTACACACAAGCCCTGGTCAGTGTGTCTTGACGACAGGTTCAATTTAGCTCATCAAATCCGCAACAAGCAGTGCCGCCTCTACTCCTTAGG	GCTAGGAAGTGATGATACCCATTTTGAGGTTAGCATGGCCAACAACGGATGTGAAGTGCATCGTTTTGATCCTAGTGTCAAGTCAGCTCACATTCTGGAGAGTCAGCACCTTTGGTATCACCGCTTGTCCATTGACTGGCGGGATCCCCATCCAGCTGTTGCTGCCCAAAAACCACATAGCAACACCAGAAAACTGGGAAGCATTTTGAATGAATTTGGACATCACAAG
chr19:12175546:12175691:+@chr19:12184846:12184972:+@chr19:12186127:12188626:+	ZNF844	-5	0.030303	3.82563	0.86	0.64	-0.22	-1.3149	-0.22	1.3149	AGTCTTTGGCCCCTCCCGCCGGGTGAGGTTGGCACCCCGTTTTTCCTGCTCTGAGAGGGACCGGTTGCCACCGCCATACTTCTGTCGCCCTGTCGTCTGTGTTGTGACTGCTTTGGACGTGGGAGTCACCTGAAAGCCAGGAAATG	GACTTGGTGGCTTTCGAGGATGTGGCTGTGAACTTCACCCAGGAGGAGTGGTCTTTGCTGGATCCTTCCCAGAAGAATCTCTACAGAGAAGTGATGCAGGAAACCTTGAGGAATCTGGCCTCCATAG	AAGTCTTCTGGGAGAGAGAGTTGATGAAAATACAGAAGAAAATCATTGTGGAGAAACTTCTAGCCAGATTCCAGATGACACACTGAACAAAAAAACTTCTCCTGGAGTAAAATCATGTGAAAGCAGTGTGTGTGGAGAAGTCTTCGTGGGTCATTCTTCCCTTAATAGGCACATTAGAGCTGACACTGCACACAAGCCGTCTGAGTATCAGGAATATGGACAGGAGCCATATAAGTGTCAACAACGTAAGAAAGCCTTCAGATGTCACCCCTCCTTTCAAATGCAAGAAAAGGCTCACACTGGAGAAAAACTCTATGATTGTAAAGAATGTGGAAAAACCTTCATATCCCATTCAAGCATTCAAAGACACATGATAATGCACAATGGAGATGGAACTTA…
chr16:47495210:47495337:+@chr16:47497793|47497810:47497904:+	PHKB	-1	0.040404	0.77745	0.52	0.3	-0.22	-1.33823	-0.22	1.33823	ATTGCTGACAGGCGGCCCCGGGGGCGGTGGCCAAGGCGGCGACCGGAGCGCGATGGCGGGGGCGGCGGGACTCACGGCAGAAGTGAGCTGGAAGGTCTTGGAGCGAAGAGCTCGGACCAAGCGCTCAG	CTTAGCCTGCGACGCTTATGATTAGAGCCAACAATTTGAAATGGCCTGCTCACCTGATGCAGTCGTCTCTCCGTCTTCCGCTTTCTTAAGGTCTG
chr2:102033996:102034146:-@chr2:102031316:102031374:-@chr2:102029377:102029533:-	RFX8	-1	0.010101	0.745288	0.53	0.31	-0.22	-1.35532	-0.22	1.35532	GGAATTGAGGATGTTCTCCTTCATGACTTCTTGGAAGATGTTTCTATTCAGTACCTGAAATCTGTGCAGTTATTTAGTAAGAAATTTAAGCTGTGGCTCCTTAATGCTTTGGAAGGTGTTCCAGCCCTCTTGCAGATCTCCAAACTCAAAG	AAGTTACTCTATTTGTCAAAAGACTAAGAAGAAAGACGTACCTTTCCAACATGGCTAAG	ACTATGCGAATGGTATTGAAAAGTAAGAGGCGTGTCAGCGTTTTGAAGTCAGATCTACAGGCCATCATCAATCAAGGCACTTTGGCTACTTCTAAGAAAGCCCTGGCAAGTGACCGGAGTGGCGCAGATGAACTGGAGAACAACCCAGAGATGAAAT
chr6:31237862:31237743|31237743:-@chr6:31237320|31237302:31237270:-	HLA-C	-1	0.040404	0.764347	0.5	0.28	-0.22	-1.36117	-0.22	1.36117	AGCCATCTTCCCAGCCCACCATCCCCATCATGGGCATCGTTGCTGGCCTGGCTGTCCTGGTTGTCCTAGCTGTCCTTGGAGCTGTGGTCACCGCTATGATGTGTAGGAGGAAGAGCTCAGGTAGGGAAGGGGTGAAGAGCGGGGTCTGGGTTTTCTTGTCCCACTGGGAGTTTCAAGCCCCAGGTAGAAGTGTGCCCCGCCTTGTTACTGGAAGCACCATCCACACATGGGCCATCCCAGCCTGGGACCCTGTGTGCCAGCACTTACTCTTTTGTGAAGCACATGTGACAATGAAGGACGGATGTATCACCTTGATGATTATGGTGTTGGGGTCCTGATTCCAGCATTCATGAGTCAGGGGAAGGTCCCTGCTAAGGACAGACCTTAGGAGGGCAGTTG…	GGCATTTTCTTCCCACAGGTGGAAAAGGAGGGAGCTGCTCTCAGGCTGCGT
chr1:204962889:204962899:+@chr1:204966298:204966534:+@chr1:204978685:204978816:+	NFASC	-4	-0.161616	2.77327	0.69	0.47	-0.22	-1.38406	-0.22	1.38406	CCCAGTCATGT	CTCCTCCCACATTGCCCCCGACTACCGTGGGTGCGACGGGCGCTGTGAGCAGTACCGATGCTACTGCCATTGCTGCCACCACCGAAGCCACAACAGTCCCCATCATCCCAACTGTCGCACCTACCACCATCGCCACCACCACCACCGTCGCCACAACTACTACAACCACTGCTGCCGCCACCACCACCACGGAGAGTCCTCCCACCACCACCTCCGGGACTAAGATACACGAATCCG	CTTACACCAACAACCAAGCGGACATCGCCACCCAGGGCTGGTTCATTGGGCTTATGTGCGCCATCGCCCTCCTGGTGCTGATCCTGCTCATCGTCTGTTTCATCAAGAGGAGTCGCGGCGGCAAGTACCCAG
chr14:74514633:74514777:+@chr14:74515049:74515156:+@chr14:74516405:74516898:+	C14orf45	-3	-0.292929	1.83816	0.34	0.12	-0.22	-1.47271	-0.22	1.47271	GCAATTGAACGATGCTGGAAGAAATGTTTTTAAAGAGAATGATTATCTTCAGAAAGCTCTGGCATATCACCTGAAGGAAACTGACGCTCTACAAAAAAACTCCCAGAAGTTGCAAGAGAGTCATACTTTACTTTTACATCAAAAG	AGTTGGTCCCTGAGTCACTTAGGAATACATTTAGCGGTGAGTAACAGTCCTGACATCAGTGGCATCACCACACAAGGGTTTATTCTTTCACCTAAAGGAGGCCTGGAG	GAGATCAATGATCTGTTGGTTAAGGAAAAGATTATGCAACTTGTCCAGCAGAGATCACAAATCCAAACCCTTCAGAAGAAGGTAGTAAACTTGGAGACTGCTCTGAGTTACATGACCAAAGAGTTTGAGAGTGAAGTTTTAAAACTGCAGCAACACGCAATGATAGAGAACCAAGCAGGTCAGGTAGAAATTGACAAGCTGCAGCACCTTCTTCAGATGAAGGACAGGGAAATGAATCGTGTGAAGAAGCTGGCCAAGAACATACTGGATGAGAGAACAGAAGTGGAAAGATTCTTTTTAGATGCTCTGCACCAAGTGAAGCAACAGATCCTAATTAGCAGGAAGCATTATAAGCAGATAGCACAAGCTGCTTTCAATTTAAAAATGAGAGCAGCATGT…
chr7:76121470:76121570:+@chr7:76126654:76126794:+@chr7:76129758:76129837:+	DTX2	-6	-0.121212	3.61611	0.62	0.4	-0.22	-1.62572	-0.22	1.62572	TGCCTCCCTCCCCAGCGGTCCCTCAAGCAGCCCAGGGAGCGTCCCTGCCACTGTGCCCATGCAGATGCCAAAGCCCAGCAGAGTCCAGCAGGCGCTCGCAG	GCATGACGAGTGTTCTGATGTCAGCCATTGGACTCCCTGTGTGTCTTAGCCGCGCACCCCAGCCCACCAGCCCTCCCGCCTCCCGTCTGGCTTCCAAAAGTCACGGCTCAGTTAAGAGATTGAGGAAAATGTCCGTGAAAG	GAGCGACCCCGAAGCCAGAGCCAGAGCCAGAGCAGGTCATAAAAAACTACACGGAAGAGCTGAAAGTGCCCCCAGATGAG
chr4:20702036:20702410:+@chr4:20703381:20703507:+@chr4:20703764:20703844:+	PACRGL	-2	0.212121	1.3579	0.5	0.28	-0.22	-1.62907	-0.22	1.62907	ATTGCGCGGCGCGACCAGGTTCAGGGGCGGGCCGCGCGGAGCCTCATTTCCCCAAACGCAGGCGCTCGGTGGCGGTAGCCGCGGTTGTTGGCCGACCGAGTGCCGGTCATAAGCCCCCCCCGGTGGGGGGCAGCTGGTGTGCGGATCGCGGCGGGAGAGAGGCGCGGTAGGAACGGGTCCCCGGAGCCGTGAACCGCGGGTACAGGTGTCCTGTCTGCGCTCTCTGCCAAGCCGGCTTGCTTCCTGATCTGTTGCTAGGGCCGCTGGACCCCGTTGCTAAGGACCCTTGAGATCGTGAGCGCTTGGAGTGTACCCCTCCTTTCCTGGGGTAGAGGGTCAGTCGAGAGTAGCCTTCGTTAACCTTAATTGAAACTG	TCTCTTTCAGATACCCAAATCCACCCATGCCAAAGTCCTCCAGTCTGCTCTCCGTATCCGTGGTTGGGTCAAATCTATAGATGTGGAACCCGCATATACGGAGAGCCAACTGTAATTTGTCGTTAAG	TTTGTTACAGGAACAACTTTTTGACGTGAAGGAAGATAGAAATTTAGCCATAAAATTCCATCCAAAACTTCCACTGAATTG
chr4:186655253:186655308:-@chr4:186611716:186611765:-@chr4:186605908:186606000:-@chr4:186599950:186599976:-	SORBS2	-3	0.020202	1.84215	0.33	0.11	-0.22	-1.63949	-0.22	1.63949	AGCGAGAATAGGACAGACTCGTATACCATTCTGATCTGGGTGCATTTCTTCAGAAG	GAAAACTGAAGACTTTAATAACAAACTCTCCAAGGTGAAAATGAACACAG	ATAGCGGTGGGTGTGCTCGCAAACGTGCCGCCATGTCTGTTACGCTAACATCTGTGAAGAGAGTGCAAAGTTCTCCAAACCTATTGGCTGCAG	GGCGTGATTCTCAGTCACCAGACTCAG
chr16:50709681:50709832:-@chr16:50701952|50703059:50700211:-	SNX20	-3	-0.030303	1.78351	0.36	0.14	-0.22	-1.66509	-0.22	1.66509	ACACACACAGTGGCCTGAGCTCCAACTCCAGCATGACCACGCGGGAGCTTCAGCAGTACTGGCAGAACCAGAAATGCCGCTGGAAGCACGTCAAACTGCTCTTTGAGATCGCTTCAGCTCGCATCGAGGAGAGAAAAGTCTCTAAGTTTGTG	ATGGGGAAATCAAGGCCTGGAGAGATGACTTATCCAGGGTCACGTGGCGAGACAGGGACAGCACCAGAACCAGACCCGAGATGTCCACGTCAAAGTGACATGCTCTGAGAGGCAGCACACACAGAATAACCCTGCATCCAAATTCCAGGAAGCTCTTAGGGGTCATCCAGCTGGGCCTAGGGGTGCAGGGTCAGTGCTGAGGCCTGGGCAGGGCCGCTAGCCTCCCTGAGCTTTCTGGCTTCAGGCTGGGAGGCACAGTTCAGGGTGGACTGTGACCCCTTGGCCTAGAATGCCCTTAGCTCTGCTCTCTAGTGGCTGTCCCCATAGCTGGAACTCTGTTTTGGAGTGGCAAAACCAGTTCCACCTGCTGGTAGGGGTAGGTTGGCTCCCAACACATCC…
chr4:20702036:20702410:+@chr4:20703349:20703507:+@chr4:20703764:20703844:+	PACRGL	-3	0.0808081	1.84597	0.44	0.21	-0.22	-1.66894	-0.22	1.66894	ATTGCGCGGCGCGACCAGGTTCAGGGGCGGGCCGCGCGGAGCCTCATTTCCCCAAACGCAGGCGCTCGGTGGCGGTAGCCGCGGTTGTTGGCCGACCGAGTGCCGGTCATAAGCCCCCCCCGGTGGGGGGCAGCTGGTGTGCGGATCGCGGCGGGAGAGAGGCGCGGTAGGAACGGGTCCCCGGAGCCGTGAACCGCGGGTACAGGTGTCCTGTCTGCGCTCTCTGCCAAGCCGGCTTGCTTCCTGATCTGTTGCTAGGGCCGCTGGACCCCGTTGCTAAGGACCCTTGAGATCGTGAGCGCTTGGAGTGTACCCCTCCTTTCCTGGGGTAGAGGGTCAGTCGAGAGTAGCCTTCGTTAACCTTAATTGAAACTG	AATTGGCTCCAGGACTCCCTCCCTCCCCCCAGTCTCTTTCAGATACCCAAATCCACCCATGCCAAAGTCCTCCAGTCTGCTCTCCGTATCCGTGGTTGGGTCAAATCTATAGATGTGGAACCCGCATATACGGAGAGCCAACTGTAATTTGTCGTTAAG	TTTGTTACAGGAACAACTTTTTGACGTGAAGGAAGATAGAAATTTAGCCATAAAATTCCATCCAAAACTTCCACTGAATTG
chr1:67236070:67236161:+@chr1:67241962:67242086:+@chr1:67242934:67244730:+	TCTEX1D1	-5	0.10101	2.92152	0.9	0.68	-0.22	-1.74602	-0.22	1.74602	TTCTATGAGTACTGTGTCTTATATGGAAGAACCCAGTCAGCGTGATGATATCTCTCGCCTTACAGTTCAGATGGAAAACACCTATCAGTTGG	GTCCTCCCAAACATTTTCCTGTGGTCACCGTCAATCATATTTTGAAAGATGTAGTAACCAGCTATCTACAAGTAGAAGAATATGAACCAGAGCTCTGTAGACAGATGACTAAAACCATTTCTGAG	GTTATTAAAGCCCAGGTCAAGGACTTGATGATTCCACGGTATAAACTAATTGTGATTGTTCACATTGGACAACTGAACAGGCAGAGCATACTTATTGGAAGCAGATGCCTCTGGGATCCTAAAAGTGATACCTTTTCATCTTATGTTTTCAGAAATTCTTCTCTCTTCGCTCTTGCAAATGTCTATGCAGTTTACCTTGAGTGATTGAAAATAAGAAATCTAGCTCTTACTTTTGAAAATTCTGAGGCAGGCTGTATGTCTGTACACAAAAGTTTTACTGCCAAAAACTTTGAGAAAGAAACAACACTGATATTTCAAGCAACTGGAAGCTTTTGAATTTTTTCATATTCTAGTAAAGATTTGGGGAGGGGAGGGTAGCCACAGAAAGAATCTTGTTTA…
chr12:121682943:121683043:-@chr12:121682376:121682418:-@chr12:121675495:121678672:-	CAMKK2	-6	0.636364	3.78048	0.38	0.17	-0.22	-1.75543	-0.22	1.75543	ATCCTGGTGAAGACCATGATACGTAAACGCTCCTTTGGGAACCCATTCGAGGGCAGCCGGCGGGAGGAACGCTCACTGTCAGCGCCTGGAAACTTGCTCAC	CAAAAAACCAACCAGGGAATGTGAGTCCCTGTCTGAGCTCAAG	GAAGCAAGGCAGCGAAGACAACCTCCAGGGCACCGACCCGCCCCCCGTGGGGGAGGAGGAAGTGCTCTTGTGAGAGGCAGTCCCTGCGTGGAAAGTTGCTGGGCCCCCGCCCCCGGCTCCCCCGCACGCATGCATCCACTGCGGCCGGAGGAGGCCATGGAGCCCGAGTAGCTGCCTGGATCGCTCGACCTCGCATGCGCGCCGCGTCGCCTCTGGGGGGCTGCTGCACCGCGTTTCCATAGCAGCATGTCCTACGGAAACCCAGCACGTGTGTAGAGCCTCGATCGTCATCTCTGGTTATTTGTTTTTTCCTTTGTTGTTTTAAAGGGGACAAAAAAAAAAAAAGGACTTGACTCCATGACGTCGACCGTGGCCGCTGGCTGGCTGGACAGGCGGGTG…
chr1:21113688:21113799:-@chr1:21106838:21107033:-@chr1:21106305:21106404:-	HP1BP3	-8	0.848485	4.62834	0.68	0.46	-0.22	-1.91181	-0.22	1.91181	GAGCTCGGCGGCTGGGACTGGAGGACAGCGGTGGCGGAGGCGACTAGCGGCGGCGGGAGCGGCGCCGAGAGGCCGTGCGGGACGCGGGCGCCAGGACCGGCCGAACGCAGAG	GTTGATTCTTCACCACACTGAAACCATTAGGAAAAATCCTTGTGGTTAACAGCAGAGGCTTCAGAGTGTAACCTGTACTCGGGCCTAGAAATTATTTAAAATGGCGACTGATACGTCTCAAGGTGAACTCGTCCATCCTAAGGCACTCCCACTTATAGTAGGAGCTCAGCTGATCCACGCGGACAAGTTAGGTGAG	AAGGTAGAAGATAGCACCATGCCGATTCGTCGAACTGTGAATTCTACCCGGGAAACTCCTCCCAAAAGCAAGCTTGCTGAAGGGGAGGAAGAAAAGCCAG
chr19:49838971:49839043:+@chr19:49840166:49840290:+	CD37	-8	-0.141414	3.99497	0.88	0.66	-0.22	-1.96712	-0.22	1.96712	GTCCTCGGCAGCCTGATCTTCTGCTTCGGCATCTGGATCCTCATTGACAAGACCAGCTTCGTGTCCTTTGTGG	GCTTGGCCTTCGTGCCTCTGCAGATCTGGTCCAAAGTCCTGGCCATCTCAGGAATCTTCACCATGGGCATCGCCCTCCTGGGTTGTGTGGGGGCCCTCAAGGAGCTCCGCTGCCTCCTGGGCCTG
chr20:33439034:33439171:-@chr20:33438585:33438720:-@chr20:33437764:33437863:-	GGT7	-8	0.373737	4.20098	0.66	0.44	-0.22	-1.99328	-0.22	1.99328	GAGAATTCAGTGCAGCCAGGGAAGCGGCCACTCTCTTTCCTGCTGCCCACAGTGGTCCGACCCGCGGAGGGGCTCTGTGGAACCTACCTCGCTCTGGGGGCCAATGGAGCTGCGCGGGGCCTCAGCGGCCTGACACAG	CATCTGAATAGACAACCAGCCCTCTTTAGGGTGGGATTTGAAAGGAAGGGCCTGCTTTTCTCCAGAACACCTCAGAATGGCTCCATGAATGTCTTGAGAACCTGATATATATGCCAGGCACCTATTTTGGCAGGTG	GTTCTGCTGAATGTCCTGACCTTGAACCGGAACCTGAGTGACAGCCTGGCCCGCGGCCGCCTACACCCGGACCTGCAGTCCAACCTCCTGCAGGTGGACA
chrX:31152219:31152311:-@chrX:31144759:31144820:-@chrX:31137345:31140047:-	DMD	-8	0.808081	4.36625	0.34	0.12	-0.22	-2.01731	-0.22	2.01731	GTGAGGAAGATCTTCTCAGTCCTCCCCAGGACACAAGCACAGGGTTAGAGGAGGTGATGGAGCAACTCAACAACTCCTTCCCTAGTTCAAGAG	CTCTGCCTCTTCCTCTCTCTATTATTAAAGGAAGAAATACCCCTGGAAAGCCAATGAGAGAG	GACACAATGTAGGAAGTCTTTTCCACATGGCAGATGATTTGGGCAGAGCGATGGAGTCCTTAGTATCAGTCATGACAGATGAAGAAGGAGCAGAATAAATGTTTTACAACTCCTGATTCCCGCATGGTTTTTATAATATTCATACAACAAAGAGGATTAGACAGTAAGAGTTTACAAGAAATAAATCTATATTTTTGTGAAGGGTAGTGGTATTATACTGTAGATTTCAGTAGTTTCTAAGTCTGTTATTGTTTTGTTAACAATGGCAGGTTTTACACGTCTATGCAATTGTACAAAAAAGTTATAAGAAAACTACATGTAAAATCTTGATAGCTAAATAACTTGCCATTTCTTTATATGGAACGCATTTTGGGTTGTTTAAAAATTTATAACAGTTAT…
chr6:7229230:7232140:+@chr6:7240671:7240835:+@chr6:7246657:7247454:+	RREB1	-7	0.323232	3.40181	0.58	0.36	-0.22	-2.15275	-0.22	2.15275	GCCTGGTGCGAAACAAACCTGCGGAGGTGCATCAGCGAGCAACACCGTTTTGTCTGCGACACCTGTGACAAGGCGTTCCCCATGCTCTGCTCACTGGCTCTGCACAAGCAGACCCATGTGGCGGCAGACCAGGGTCAAGAAAAGCCGCAGGCCACGCCCCTGCCTGGTGACGCCCTGGACCAGAAGGGCTTCCTGGCCTTGCTTGGCCTGCAGCACACCAAAGACGTCAGGCCTGCCCCCGCCGAGGAGCCCCTGCCGGATGACAACCAGGCAATTCAGCTCCAGACACTCAAGTGTCAGCTACCTCAGGACCCCGGCTGCACCAACCTGCTGAGCCTGTCACCTTTCGAAGCTGCTTCCCTAGGCGGTTCTCTCACAGTTCTCCCCGCGACCAAGGAC…	GTCAGAAACCCTTCCCTTGTCAAAAATGCGATGCCTTCTTTTCTACCAAATCTAACTGTGAACGCCACCAGTTGCGCAAACACGGAGTTACCACCTGTTCCCTGAGAAGAAACGGGCTTATCCCCCAGTCAAAAGAGAGTGATGTTGGATCCCATGATAGCACAG	ACAGTCAGTCGGATGCGGAGACTGCAGCCGCCGCGGGCGAAGTGCTAGACCTCACCTCACGGGACAGAGAGCAGCCGTCGGAGGGCGCCACTGAGCTCCGCCAGGTCGCAGGGGATGCGCCTGTGGAGCAGGCCACGGCGGAAACGGCCTCGCCGGTGCACCGGGAAGAGCACGGGCGTGGGGAGAGCCATGAGCCGGAGGAGGAGCATGGCACTGAGGAGAGCACTGGGGACGCCGACGGCGCGGAAGAGGACGCGTCGAGCAACCAGAGCCTGGACCTGGACTTCGCCACCAAGCTCATGGACTTCAAGCTGGCGGAGGGCGACGGCGAGGCAGGCGCCGGGGGCGCGGCCTCGCAGGAGCAGAAGCTCGCCTGCGACACCTGTGGGAAGAGCTTCA…
chr8:144911450:144911556:-@chr8:144909555:144909706:-@chr8:144906483:144906569:-	PUF60	-9	0.525253	3.37951	0.27	0.05	-0.22	-2.81853	-0.22	2.81853	TCCGTGCACCGGCACCCAGATCGCGCGAGACAGCGGAAGGAGCAAGAGTGGGAGGCGCGCGCGGAGGCCGCGACGGACGCAAGATGGCGACGGCGACCATAGCTCTC	CTCTCATGGGAGGTTGAATGGAGCAGCTGAACTTGGCTGACAGTGGCCTGGTGGGGAAGGAAGCCAGAAGATGCAGAAGGGCCTCCCCTCCCATGGGCATGCCTTCTGCCTGGTGGCTGCAGAATGAGGCCGGCTGCCTCTTTGCAGCAAGG	CAGGTCAATGGCCAGCAAGGAGGGGGGTCCGAGCCGGCGGCGGCGGCGGCAGTGGTGGCAGCGGGAGACAAATGGAAACCTCCACAG
chr1:144615096:144615244:+@chr1:144615249:144615303:+	NBPF9	-1	-0.222222	1.79537	0.8	0.59	-0.21	-0.433214	-0.21	0.433214	TCCCTGACTCCACCTCTTCTGCCACAAACGTCAGCATGGTGGTATCAGCCGGCCCTTGGTCCAGCGAGAAGGCAGAGATGAACATTCTAGAAATCAACGAGAAATTGCGCCCCCAGTTGGCAGAGAACAAACAGCAGTTCGTAAACCTC	AGATGTTTTCTAACTCAACTGGCCGGCTTCCTGGCCAACCGACAGAAGAAATACA
chr8:12051484:12051624:-@chr8:12051120:12051193:-@chr8:12049288:12049350:-	FAM86B1	-1	-0.131313	1.81824	0.34	0.14	-0.21	-0.477763	-0.21	0.477763	GCTTCCTCCAGGTCTCCCGGCAACGGCTGCGGCCTCGCCCACGTTATGGCGCCCGAGGAGAACGCGGGGACCGAACTCTTGCTGCAGGGTTTTGAGCGCCGCTTCCTGGCGGTGCGCACACTGCGCTCCTTCCCCTGGCAG	GCAGTAATCGTTCTGGTCACTGGGACACAGCTGCACTCGCCCATTCTAAAAAGTCAGCGCCCTCAGGCCCGCGG	AGCTTAGAGGCAAAGTTAAGAGACTCATCAGATTCTGAGCTGCTGCGGGATATTTTGCAGAAG
chr4:83838097:83840623:+@chr4:83841120|83841121:83841438:+	THAP9	-1	0.010101	1.89894	0.56	0.35	-0.21	-0.53193	-0.21	0.53193	GTGGTTATCCAAATGCCAACCCAGTCCAGGTTTCAACAGCAACATTTTTTCTTTTCTTCAACGAAGAGTAGAGAATGGAGATCAGCTCTATCAATACTGTTCATTGTTAATAAAAAGTATGCCTCTCAAGCAACAGCTTCAGTGGGATCCTAGCAGTCACAGTTTGCAGGGGTTTATGGACTTTGGTCTTGGAAAACTTGATGCTGATGAAACGCCACTTGCTTCAGAAACTGTTTTGTTAATGGCAGTGGGTATTTTTGGCCATTGGAGAACACCTCTTGGTTATTTTTTTGTAAACAGAGCATCTGGATATTTGCAGGCTCAGCTGCTTCGTCTGACTATTGGTAAACTGAGTGACATAGGAATCACAGTTCTGGCTGTTACATCTGATGCCACAGC…	TATATTTTGATGTTTGTTTATTCTACCTCAAACAGAGGCTTAAGTTTTGAAGTGTAACCAGTTTATACTTCATTTTATACAAAACTTATTGCTGAGAAGTCTGAATATTGTGCTTTTTGTTGTTTGTAAATAGAATTGAATTTAAATACACCAGGATAAATCTTATTTAAAGGAAGCCTGTTTGAAAATCACCAACTTTAACTTATTGCTTATATAAATCCAAGCTCTGTACCTGATCTTTATGTAAAGCAAGATTCATATGTGTAGTATCTAATGCCCTTTGGTGTTACATTTGACTAAAATACAAATGTCTGTATT
chr15:99666927:99666997:+@chr15:99669572:99672018:+@chr15:99672955:99675800:+	SYNM	-3	-0.252525	4.98552	0.74	0.53	-0.21	-0.551091	-0.21	0.551091	GGCCTTATTGGAAGGAGAAAGTAATCCAGAGATAGTGATCTGGGCTGAGCACGTTGAAAACATGCCGTCAG	AATTCAGAAACAAATCCTATCACTATACCGACTCACTACTACAGAGGGAAAATGAAAGGAATCTATTTTCAAGGCAGAAAGCACCTTTGGCAAGTTTCAATCACAGCTCGGCACTGTATTCTAACCTGTCAGGGCACCGTGGATCTCAGACGGGCACATCTATTGGAGGTGATGCCAGAAGAGGCTTCTTGGGCTCGGGATATTCTTCCTCGGCCACTACCCAGCAGGAAAACTCATACGGAAAAGCCGTCAGCAGTCAAACCAACGTCAGAACTTTCTCTCCAACCTATGGCCTTTTAAGAAATACTGAGGCTCAAGTGAAAACATTCCCTGACAGACCAAAAGCCGGAGATACAAGGGAGGTCCCCGTTTACATAGGTGAAGATTCCACAATTGCCC…	ATGGATGTGAGTAACGTAGAGGCGATCCGCAGCCGGACACAGGAAGCGGGAGCTCTCGGTGTGTCTGACCGTGGTTCCTGGAGAGACGCGGACAGTAGGAATGACCAGGCAGTTGGTGTGAGCTTTAAGGCCTCTGCTGGGGAAGGAGACCAGGCCCACAGAGAACAGGGCAAGGAGCAGGCCATGTTTGATAAGAAGGTGCAGCTCCAGAGAATGGTAGACCAAAGGTCGGTGATTTCAGATGAAAAGAAAGTTGCCCTCCTCTATCTAGACAATGAGGAGGAGGAGAATGATGGGCATTGGTTTTAATAAGCAGAAACATTTTGTTTTAATGGCAGCCTGTTGGCGACGTGCCAACATCCAAAGGCCTTAACTTATTTTAAGAGGCCGAGGGAGTCT…
chr3:196792680:196792579:-@chr3:196792319:196792147:-	DLG1	-1	0.252525	1.87672	0.92	0.71	-0.21	-0.6674	-0.21	0.6674	TTAATTATACTCGACCAGTGATCATATTGGGACCTATGAAAGACAGGATAAATGATGACTTGATCTCAGAATTTCCTGACAAATTTGGATCCTGTGTTCCTCGTAAGTAAACCAAACAAAAACATTTAATTGTTACTCTTAACATTTCCTGTCACTGTGTGTGGGAAAAATAGATATAACCATTTTTTAATGGTTTGTACTTATTTTATCAGTTACTCTTCCATCCTCCATATTATTGTCCTTTCTCAGATTTAAATTAATCTGTTCTGTTGAACTTTACAAAACGATGTAAGTAGAAAATGGATTTATTGTGGTTTTTTTTTTAATATTAAACACTTTCCCAAGTTTTTTTCTGTTAAAGATACAACTAGACCAAAACGAGATTATGAGGTAGATGGA…	ATACAACTAGACCAAAACGAGATTATGAGGTAGATGGAAGAGATTATCATTTTGTGACTTCAAGAGAGCAGATGGAAAAAGATATCCAGGAACATAAATTCATTGAAGCTGGCCAGTATAACAATCATCTATATGGAACAAGTGTTCAGTCTGTACGAGAAGTAGCAGAAAAG
chr14:105523504:105523617:-@chr14:105521724:105522503:-@chr14:105515737:105518439:-	GPR132	-2	-0.161616	2.69945	0.72	0.51	-0.21	-0.681023	-0.21	0.681023	GTCATTTTAAACTCTCAGAGTGAACGTCTTGATAGGACCGACAAGACGCATGACATGTACTTAGAAAGCTTATCTTAGAGCCACACTGAGATTGGAACCCGCAAAATATGCCAG	GGAGGAAGGTGAGCAAGGGACACGACACTCACCCGGAGAAACCCAGCAAGCGCAGCGAGGCTGTGGGGAGACCGGAGCCCTGCACACCGCCGGGGGAAGGTGGGCCAGCGCCACCACCGTGGAGAACAGCGCGGAGGCACCCCACGAGATGAGACGGAACTGCCGTGAGATCCAGCAATGCCAACTGTGGGTCTGACCCAGGAGAACGGAAAGCAGGGACGTGAACAGCCCTCCTCATGTTCTTGACACCGTCATTCTCAGCAGCTCAGCTAAGGCACAGAGGCAGCCGAGCGTCTGTCAGCGGAGTCGTGGCTGAGCAGAACACGCCACACGCCACACGCCACACGCCACACGTGCAGGATTGCTCAAGATGGAAGGGCACAGTGGAATATATATATA…	GAAACGCCACCCCAGTGACCACCACTGCCCCGTGGGCCTCCCTGGGCCTCTCCGCCAAGACCTGCAACAACGTGTCCTTCGAAGAGAGCAGGATAGTCCTGGTCGTGGTGTACAGCGCGGTGTGCACGCTGGGGGTGCCGGCCAACTGCCTGACTGCGTGGCTGGCGCTGCTGCAGGTACTGCAGGGCAACGTGCTGGCCGTCTACCTGCTCTGCCTGGCACTCTGCGAGCTGCTGTACACAGGCACGCTGCCACTCTGGGTCATCTATATCCGCAACCAGCACCGCTGGACCCTAGGCCTGCTGGCCTGCAAGGTGACCGCCTACATCTTCTTCTGCAACATCTACGTCAGCATCCTCTTCCTGTGCTGCATCTCCTGCGACCGCTTCGTGGCCGTGG…
chr6:144290044:144290115:-@chr6:144287295:144287422:-@chr6:144285924:144285955:-@chr6:144281606:144281679:-	PLAGL1	-2	-0.30303	2.45548	0.77	0.56	-0.21	-0.691095	-0.21	0.691095	GATTGCTGTCACGTCTAATGTGGCTGCTGCCTCGTGTCACATCTGAAACTCATCTGTACCTCACTTAGAAAG	TTTCTTTCTATAACACAAGCCTGAACATATTGCTCTCCTGATTAACAACTTTCAGTGGTTCTGATTAGACAAGACTTTTCGTTGCAGTCGACAGAAACCTAATGGGACCATTGAAGAATTCCAAACAG	GTATTTGCATAGGAATCAGAGGAGTTAATCTT	GTTTGAATCTTCAGACAAACTTCTGGGAGGACTCGGTCCCTGCCTCGCAGCAGATGTTCCCTGTCACTCAGTAG
chr19:19257364:19257457:-@chr19:19257082:19257214:-@chr19:19256376:19256831:-	MEF2B	-2	-0.0808081	2.45228	0.59	0.38	-0.21	-0.782616	-0.21	0.782616	AGAAGCCTCTACAGTGGCCTGCAGAACCCCTGCTCCACTGCAACTCCCGGACCCCCACTGGGGAGCTTCCCCTTCCTCCCCGGAGGCCCCCCAG	CCCCCAATTCCTGCCCACCAGAATATGGCCTGGGAGACCCTCCACCGCCCCCTGGCTTGTTGCAGCCCCCCACCCTGGCCCCCTGGCAGCCCTCGAGGGGTGATGGGCCCCCCGCCGTGTCCTCCCAGCCCAG	TGGGGGCCGAAGCCTGGGCGAGGAGGGTCCCCCAACCCGCGGCGCCTCCCCGCCGACCCCCCCAGTCAGCATCAAGTCTGAGCGCCTCTCTCCGGCCCCCGGGGGCCCCGGCGACTTTCCTAAGACCTTCCCCTATCCCTTGCTCCTCGCCCGGTCCCTGGCAGAGCCTCTGCGGCCTGGGCCCGCCCTGCGCCGGCTGCCCTTGGCCGACGGCTGGCCCCGGTAGGAGATCACCCGGTGGCACCAGCCCAGAGCGCTCGCCAGGTACGGCGAGGGCACGTGGGGACCCCACCTCCCTCCAGGCCTCTTCAGAGAAGACCCAACAGTGACGCCCCCCTCCGCGGTGGGGGCTTGGAGGTGGGCGGCTGGACTCAATCCACCCTGGGGGGCTCCTTTCCT…
chr1:159842734:159842958:-@chr1:159828524:159828702:-@chr1:159827880:159828081:-	CCDC19	-2	0.151515	2.59511	0.54	0.33	-0.21	-0.829064	-0.21	0.829064	GGCTCAGAGAGAACAGATTGAGAAGGAGCGGCTGGAGGAGGAGAAAAAGGCCACAGGGCGCTTACAGCATGCCAATGAGCTCCGGCGCCAGGTGCGCGAGAACCAGCAGAAGGAAGTGCAGAACCGGATTGCCACCTTTGAGGAGGGCCGGCGCCTCAAAGAGGAGGCCCAGAAACGCCGTGAGCGCATCGATGAGATCAAGAGGAAAAAGCTTGAAGAGCTGAG	CACTGCTGTCTGCTGTGCGGATCAACGGGGATGGACAGGAGGTCCTGTACCTGGCAGAAGGTGATAATGTGAGGCTGGGCTGCCCCTACGTCCTGGACCCTGAGGACTATGGTCCCAATGGGCTGGACATCGAGTGGATGCAGGTCAACTCAGACCCCGCCCACCACCGAGAGAACGTG	TTCCTTAGTTACCAGGACAAGAGGATCAACCATGGCAGCCTTCCCCATCTGCAGCAGAGGGTCCGCTTTGCAGCCTCAGACCCAAGCCAGTACGATGCCTCCATCAACCTCATGAACCTGCAGGTATCTGATACAGCCACTTATGAGTGCCGGGTGAAGAAGACCACCATGGCCACCCGGAAGGTCATTGTCACTGTCCAAG
chr4:106880185:106880283:+@chr4:106888345:106888601:+@chr4:106891542:106892827:+	NPNT	-1	0.0707071	1.2812	0.69	0.49	-0.21	-0.835709	-0.21	0.835709	GTGTTCTGGTACACAGTTGTAATTTTGACCATGGACTTTGTGGATGGATCAGGGAGAAAGACAATGACTTGCACTGGGAACCAATCAGGGACCCAGCAG	GTGGACAATATCTGACAGTGTCGGCAGCCAAAGCCCCAGGGGGAAAAGCTGCACGCTTGGTGCTACCTCTCGGCCGCCTCATGCATTCAGGGGACCTGTGCCTGTCATTCAGGCACAAGGTGACGGGGCTGCACTCTGGCACACTCCAGGTGTTTGTGAGAAAACACGGTGCCCACGGAGCAGCCCTGTGGGGAAGAAATGGTGGCCATGGCTGGAGGCAAACACAGATCACCTTGCGAGGGGCTGACATCAAGAGC	GAATCACAAAGATGATTAAAGGGTTGGAAAAAAAGATCTATGATGGAAAATTAAAGGAACTGGGATTATTGAGCCTGGAGAAGAGAAGACTGAGGGGCAAACCATTGATGGTTTTCAAGTATATGAAGGGTTGGCACAGAGAGGGTGGCGACCAGCTGTTCTCCATATGCACTAAGAATAGAACAAGAGGAAACTGGCTTAGACTAGAGTATAAGGGAGCATTTCTTGGCAGGGGCCATTGTTAGAATACTTCATAAAAAAAGAAGTGTGAAAATCTCAGTATCTCTCTCTCTTTCTAAAAAATTAGATAAAAATTTGTCTATTTAAGATGGTTAAAGATGTTCTTACCCAAGGAAAAGTAACAAATTATAGAATTTCCCAAAAGATGTTTTGATCCTA…
chr21:46346783:46346919:+@chr21:46347540:46347578:+@chr21:46347769:46349595:+	LOC100505746	-1	0.161616	1.22851	0.58	0.37	-0.21	-0.94555	-0.21	0.94555	ACCTGCGTGCTCTGAGGCTGCCCGACCCTGAGCTCCAGAACAGACCATCGAGTTCAGGAGACAAGCATGTCAGCCATGACACAAGGCAGATGAGAGGGACCCCCAGCGTCCACACGTGGAGGCAGCGGGGGCAGCCG	TGACTTCCTTCTGCAGTGTTGATTCAGCTCCCTTTGAAG	ATCCATACAAACAGGCTGACCATCAGGGCTGGTCCCAGGCCACCAGGCTGGGTGCAATGCAGAAATGGAGATCTGCCCCGGGGAAGGCAGGTGAGTGTAGGAAGGAGGGAGGGCTGCGAGAAGCTGGGGGCAGCCTCCATCCCCCTGTGGCCTGGGTGGGCCTGTGCCCCCCCAACCCCCCGACGCAGCTTCCCACACTGGGAGCACAGTTCCTCCCTCCTCTGCCTTCCTCTGCGTGGTGTGGCTCCTCCTTGAGGGAGAGAGCTGAGGAGGTGGCATTCTTGCTTCCCTGACTCACCCAAAGGAAGATTTCACAGCCCCTGGCAAGGGCTGCCAGACAGGCTCACCTGTCACCCCCTGTCCAGGGACAGACTGACCGGTAGCCTTGGCTGGGTGGGG…
chr1:25629813:25629950:+@chr1:25643491:25643570:+@chr1:25655389:25656936:+	RHD	-2	0	2.09376	0.48	0.27	-0.21	-0.955219	-0.21	0.955219	ACTTATGTGCACAGTGCGGTGTTGGCAGGAGGCGTGGCTGTGGGTACCTCGTGTCACCTGATCCCTTCTCCGTGGCTTGCCATGGTGCTGGGTCTTGTGGCTGGGCTGATCTCCGTCGGGGGAGCCAAGTACCTGCCG	GATTGGCTTCCAGGTCCTCCTCAGCATTGGGGAACTCAGCTTGGCCATCGTGATAGCTCTCATGTCTGGTCTCCTGACAG	TTTCCTCATTTGGCTGTTGGATTTTAAGCAAAAGCATCCAAGAAAAACAAGGCCTGTTCAAAAACAAGACAACTTCCTCTCACTGTTGCCTGCATTTGTACGTGAGAAACGCTCATGACAGCAAAGTCTCCAATGTTCGCGCAGGCACTGGAGTCAGAGAAAATGGAGTTGAATCCTTTCTCTGCCACTCTTTGAGGAGAATCTCACCATTTATTATGCACTGTAGAATACAACAATAAAATACAGCCATGTACCACATAACAACATCTTGGTAAACAACAGACTGCATATATGATGGTGGTCATCCAGTAAGCTAAGGTTAATTTATTATTATTCCTTGTTTTTTTTTTTTTTTTTTTTTTTTTGAGATGTAGTCTTACTCTGTCACCCAGGCTAGAG…
chr6:32726627:32726908:-@chr6:32725058:32725081:-@chr6:32723875:32724243:-	HLA-DQB2	-1	0.0808081	1.07944	0.53	0.31	-0.21	-1.00127	-0.21	1.00127	TGGAGCCCACAGTGACCATCTCCCCATCCAGGACAGAGGCCCTCAACCACCACAACCTGCTGGTCTGCTCGGTGACAGATTTCTATCCAGCCCAGATCAAAGTCCGGTGGTTTCGGAATGACCAGGAGGAGACAGCCGGTGTTGTGTCCACCTCCCTCATTAGGAATGGTGACTGGACCTTCCAGATTCTGGTGATGCTGGAAATAACTCCCCAGCGTGGAGACATCTACACCTGCCAAGTGGAGCACCCCAGCCTCCAGAGCCCCATCACCGTGGAGTGGC	GACCTCGAGGGCCTCCACCAGCAG	GACTCCTGCACTGACTCCTGAGGACTTTTGTCTGGGATTGGTCATCACTCTTCTGTAATGCCCACCTGCCCCTGCCCAGAATTCCTAGCTGCCTGTGTCACCCTGTCCCACTGAGGTCAGAGTCCTACAGTGGCTCATGCAGCCACAGGTCACCTTCTGTGATCCCCATCCCAAGGCACTGGTGGTGACTCTGCTTCCTGCACTGACCCAGAGCCTCTGCCTGTGCACTGCAAGCTGTGTCTACTCAGGCCCCAAGGGGCATCTCTGTTTCCATTCTCCCCCCACAGACCTGTCAAGAGAAGCATGACAAACAAAATCATTTACCTGACTTTAGTGCTTTTTCCCATAATTAAACCTGATTCTGAGTTA
chr6:134494704:134494600:-@chr6:134494495:134494412:-	SGK1	-2	-0.151515	1.83327	0.93	0.73	-0.21	-1.0083	-0.21	1.0083	CCAAGTCCTTCTCAGCAAATCAACCTTGGCCCGTCGTCCAATCCTCATGCTAAACCATCTGACTTTCACTTCTTGAAAGTGATCGGAAAGGGCAGTTTTGGAAAGGTAATTTCAAATCTGAAGATCTTTTGGTACACTTCCTTCATGTCCTCTTTTGTATTCTCCCTGGATGAGGATAGAAAAATGATTTTTTTAAATTGAAATTTCAGGTTCTTCTAGCAAGACACAAGGCAGAAGAAGTGTTCTATGCAGTCAAAGTTTTACAGAAGAAAGCAATCCTGAAAAAGAAAGAG	GTTCTTCTAGCAAGACACAAGGCAGAAGAAGTGTTCTATGCAGTCAAAGTTTTACAGAAGAAAGCAATCCTGAAAAAGAAAGAG
chr3:156869518:156869719:-@chr3:156869275:156869380:-@chr3:156868071:156868170:-	CCNL1	-3	0.030303	2.99985	0.53	0.32	-0.21	-1.01015	-0.21	1.01015	GGTAGTCCATGATGGTAAGTCATAGAACTCTGCCCTCTGCACTTCAGCCCATGACCTCAGGATGGCCTGATTGGCTACCCTGCTCTCCAGCCAATCCAGTGCAAGCTCTCATCCGAGATTCACTGAAGTGGTCCATATCCATCTGGCAGCATCTTCTAGTTCTGTCGGGGTGTCAAAAGGATTTGTATATTTGCTTCTAGAA	TGTGTATAGCATGAATACTACCAAAGGAGACGACAAACTTGCAGCTTAAAATGGGCACCAGTTCCCACACTGGCTTAATTTATATAACTGCTTGGCTGTATTGCGG	GAATTACATGAATGACAGTCTTCGAACCAATGTGTTTGTTCGATTTCAACCAGAGACTATAGCATGTGCTTGCATCTACCTTGCAGCTAGAGCACTTCAG
chr14:20813091:20813246|20813285:+@chr14:20813553:20813623:+	PARP2	-3	0.0909091	2.99862	0.99	0.78	-0.21	-1.03078	-0.21	1.03078	CATTAAATGAAAGCAAAAGAGTTAATAATGGCAACACGGCTCCAGAAGACTCTTCCCCTGCCAAGAAAACTCGTAGATGCCAGAGACAGGAGTCGAAAAAGATGCCTGTGGCTGGAGGAAAAGCTAATAAGGACAGGACAGAAGACAAGCAAGATGGTATGCCAGGAAGGTCATGGGCCAGCAAAAGGGTCTCTG	AATCTGTGAAGGCCTTGCTGTTAAAGGGCAAAGCTCCTGTGGACCCAGAGTGTACAGCCAAGGTGGGGAAG
chr7:99971667:99972056:+@chr7:99987511:99987729:+@chr7:99995502:99995535:+	PILRA	-3	0.0909091	2.99862	0.75	0.54	-0.21	-1.03078	-0.21	1.03078	GTGGCTCCACAGGATCTGGTCCAAGCTACCTTTATGGGGTCACTCAACCAAAACACCTCTCAGCCTCCATGGGTGGCTCTGTGGAAATCCCCTTCTCCTTCTATTACCCCTGGGAGTTAGCCACAGCTCCCGACGTGAGAATATCCTGGAGACGGGGCCACTTCCACAGGCAGTCCTTCTACAGCACAAGGCCGCCTTCCATTCACAAGGATTATGTGAACCGGCTCTTTCTGAACTGGACAGAGGGTCAGAAGAGCGGCTTCCTCAGGATCTCCAACCTGCAGAAGCAGGACCAGTCTGTGTATTTCTGCCGAGTTGAGCTGGACACACGGAGCTCAGGGAGGCAGCAGTGGCAGTCCATCGAGGGGACCAAACTCTCCATCACCCAGG	CTGTCACGACCACCACCCAGAGGCCCAGCAGCATGACTACCACCTGGAGGCTCAGTAGCACAACCACCACAACCGGCCTCAGGGTCACACAGGGCAAACGACGCTCAGACTCTTGGCACATAAGTCTGGAGACTGCTGTGGGGGTGGCAGTGGCTGTCACTGTGCTCGGAATCATGATTTTGGGACTGATCTGCCTCCTCAGGTGGAGGAGAAGGAAAG	GTCAGCAGCGGACTAAAGCCACAACCCCAGCCAG
chr22:28393399:28393727:+@chr22:28393974:28394826:+@chr22:28395418:28398667:+	TTC28-AS1	-5	-0.383838	4.43063	0.71	0.5	-0.21	-1.04188	-0.21	1.04188	CATGACCCATCTGCCTGGCACCAGCACCTGGGGCTGCCAGGCAGCCACCCCTGCAGCTGTGTTGACAGGACCTGGCAGAGGGACTGACCCACCTTTGGAAAATGACACCAGCAATATCAGGATGTGTCAACTGGATTTATGCTAAGAAAATAGGATTTTTGGTGTTCCTCTGTTTCCCAAAGTTTGAGACACTTTCAGACACTCTGCTTTGCGGTTGTGGCCGATGTTACCCATGGGTGGGACTTTTGCTTTGCTCTAGATTTTTGTAACACCCTGGGGAGTTTCAGGGGCCAATGCTGAGAGAAGACCACAGGCTGACACATCATGAG	ACCCTCTGGGCAGGTCCACTAAGAGCATGTATTCTAGAACATGCAGGGCTTGAAGCTTCACAAGATATTCAGTGCACTCCTTACAGATCCTGTCAAATGTGGACCGGGTGGTGTCATCGCACCACCATCATCCCCTTGTTACCCCTGAGAACACAGCTTCAGAGAGGGTAAGTAACCTATCTCAGGCCACACAGCCAGGACATGGAGTAGATCCATCCTAAGTCTTTCTACCACACACTCCTTTCTACAGTCATGGGTTAAATGAGGGTGCCATGGAATGGGTCATCCAGTGTACACTGACATCAGGAGGAGTTTCACATTCATACACTCATGGCAAATGGTTCTGTTGCTCCCTGGTCCAAAGATGATCTTAATAGTAGGAAAAACTCATTTGGCAGA…	GTGCCTAACTTACTGAGAATCATGCCTGCTGTGATGAGCCCTTGGAAACCATCAGGACTGGATGGTAGGGGTCCTGAGAGGATTGGGGGAGGAGGCCTTGATATGACAGAGTGGACAGAGGCCGTGGAACCCAGGACAGCCAGCCTGCTCCACAATCCTCATCCCCACAGACCTTCATGTGTGGCTCCTAAATAAGAGGAAACCCACTCCTGATAAGTCAGGGGCTTTGAAAAGTGATTTTGTTTAAATGGTGCAAACAAGCAAGCCAATCTTGGGGAGACAGGGCTAAACTTAAGTCCTTTAAGAAGCTCTACATACTGACAAGATTCTAGTTCCCTTCCACCTTATATGCTGCAAAGTAAAAAGTATCACTGAATGAGAAAATCAGCATAAAGAAGC…
chrX:53078506:53078666:+@chrX:53100170:53100292:+@chrX:53105707:53109796:+	GPR173	-3	0.151515	2.99617	0.25	0.05	-0.21	-1.05185	-0.21	1.05185	ATTTAGACCAGCCCGGCTGTATCCACGGCAACAGAAGCAGGAGTGTCACTGGCCGCCAGATCACTGAGGGTCCCACAATGTGGCCCGGGCTGTGATTTACCTGGGTGAGACAGCTTGAGCCCCATCGTGGATTCCAAGACATCCCTGCTGAGAGAGCCAAG	ATGGAGTTTCGCTCTTGTTGTCCAGGCTGGAGTGCAATGGCGCAATCTCAGCTCACCACAACCTCCACCTCCCGGGTTCAAGTGATTCTCCTGCCTCAGCCTCCCCAGTAGCTGGGATTACAG	GTGCAATGTAGCAGGACAACTCATGGAGCCCCCCCGGGCCCATCGAGTACCGGACTGGCTGACCCCCTAGGGTTGGCAGTAGCCCCTGACCCTCAGTATGGCCAACACTACCGGAGAGCCTGAGGAGGTGAGCGGCGCTCTGTCCCCACCGTCCGCATCAGCTTATGTGAAGCTGGTACTGCTGGGACTGATTATGTGCGTGAGCCTGGCGGGTAACGCCATCTTGTCCCTGCTGGTGCTCAAGGAGCGTGCCCTGCACAAGGCTCCTTACTACTTCCTGCTGGACCTGTGCCTGGCCGATGGCATACGCTCTGCCGTCTGCTTCCCCTTTGTGCTGGCTTCTGTGCGCCACGGCTCTTCATGGACCTTCAGTGCACTCAGCTGCAAGATTGTGGCCTT…
chr6:166783706:166783709:-@chr6:166782221:166782449:-@chr6:166780283:166780379:-	BRP44L	-4	0.363636	4.04633	0.92	0.71	-0.21	-1.07842	-0.21	1.07842	TACG	AATAACTCTTCAGGCTCTGTTTATAGCCCTGGGTTCATGCATGATAAAGTAGACAGCAACACCACCATACAGTGCAGAGGAGTGGCAAGAGAGTAAACGGAAAAGGAGATGAAAATAGACCAAGTGGAGAAAGGCCTGGTCAAAAAAGGAGGAAAAGGAAGATCACTATGGAATAATAGAGAGTTGAAAAATGAAGTGACACCCAATAACAGGACGGGTAAGAAAAGAA	CACTTCTGGGGCCCAGTAGCCAACTGGGGTCTTCCCATTGCTGCCATCAATGATATGAAAAAGTCTCCAGAGATTATCAGTGGGCGGATGACATTTG
chr21:34127664:34127524|34127541:-@chr21:34123430:34123529:-	GCFC1	-4	0.272727	3.96148	0.71	0.51	-0.21	-1.07857	-0.21	1.07857	GTGCCACTGATTAATGAACTTGAATCAGCAATACATCAGCTGTACAAACAGCGAGCTTCCCGCCTTGTCCAAAGACGACAAGATGATATTAAAGATGAATCTTCGGAGTTTTCAAGCCATTCAA	ACAAAGCTCTGATGGCACCAAATCTTGACTCCTTTGGACGCGATCGGGCACTGTATCAAGAGCATGCAAAACGTCGCATTGCAGAGCGGGAGGCCAGGAG
chr9:4299421:4300035:-@chr9:4286038:4286523:-@chr9:4117768:4118881:-	GLIS3	-3	0.191919	2.95309	0.89	0.68	-0.21	-1.08087	-0.21	1.08087	CTCCCTCCCTCTTCCCCCTTCCCCTCTCCCTGCAGCCGCGTCCACACTGCGCCGCCCGGGCAGCCCAGAGCGCGGCGCGCACGGGCACCGGCGGCGAGTGCCGCGGCCACTGCCCCTCCCGGGACCCCCTGTACGCCGTCCGCGCCGTCCAGGGTCACACCGGCGACGGAACCCGCCGGCAGCAATTAGCCAGCATCCCGGGGTCGGCCCCCAGAAGCATTCCCCGGCCCAGGACGAGGATGAACAGGACAGGCGAGGCACAAAGTCGCAACTGAACTTTTTAGAAACATTATTTGTGTGTGTATGTGTGTAGCAGGGGAGAATGAGCTGATGCCGAGGGTCCAGCCACCCCGCCTCTGCCTCCTCCTCCCCCTGCCGCCGCTGCCCTCGCAGACGCGC…	GCTTATAACCCACACCATGGATAACTTATTGGACTTTGCCTGAAAGGAGTCATTAGTGACATTGGATATTTGACCGTCTTGGCCACAGGTTTTTCAGAATGAATGGAAGATCATGCAGCATGAGTCTCCACCGGACATCGGGAACCCCACAGGGGCCTAGGATGGTCAGTGGTCATCACATTCCTGCCATCCGAGCCCACTCCGGGACTCCTGGCCCCTCGCCCTGTGGCAGCACATCGAGTCCCACTATGGCAAGCCTTGCTAACAACCTCCATCTCAAGATGCCCTCAGGAGGAGGGATGGCTCCTCAGAACAACGTGGCTGAGAGCCGCATCCATCTGCCTGCCTTAAGCCCCAGGAGACAAATGCTCACCAATGGGAAGCCGCGATTCCAGGTCA…	GTCCCTTATTTCGCGTGAGTCTTTGGCGTCCACGACCTTGAGTCTGACGGAAAGTCAGTCGGCCTCAAGCATGAAGCAGGAGTGGTCCCAGGGCTACAGGGCCCTCCCTTCGCTCTCCAACCACGGCTCTCAGAATGGCCTTGATCTAGGGGATCTCCTTAGCCTTCCTCCCGGGACATCCATGTCCAGCAATAGTGTCTCTAACTCATTACCATCCTACCTTTTTGGCACGGAAAGTAGCCACTCTCCTTACCCTAGTCCTCGGCACTCATCCACCAGGTCCCACTCGGCCCGCTCCAAGAAGAGAGCGCTGTCCTTGTCCCCGCTGTCCGATGGCATCGGGATAGATTTCAATACCATCATCCGCACGTCGCCCACGTCCTTGGTGGCCTACATCAA…
chr8:74253399:74253533:-@chr8:74233975:74234322:-@chr8:74227801:74227840:-	AK128216	-3	0.272727	2.98758	0.97	0.76	-0.21	-1.09545	-0.21	1.09545	GTCAACAGAGACTCATAGAGGAAACATTCAACAACTTGAACAGTAAGCAAGTTGCAGTTTCCGTCTCAGTGGACTGAGGTGATACAGCAGATTTTGCTGTGGACCAAGATCCAGTTTTCCTCATAACACTCACAG	CTTTGGACCCCTGCACCTGCTGCTATGCTACACTGGAGGAAACAGAGCTCCGCAAGACCCTCAGCAACTGCTTCCCAAGTACATAAGAGGAAAACAAAACAAAACAAACCACCAACACACACACATGTTCACACAGACACACACATGTGTGGGATAAGAGGCAGAGCTAGAGTCCATTTTCCAGGTCAGACTTGGGACTCCAAGCCTGACTTTGGAGTGATTCAAATCACCTTCCACCTATTTTGCTGCTTGTTCAGTTCAGTACACGTTAAGAATGGCCCCCAACCAACAGGGAACTGGTTTGGTTATCTTCCTTTGCCTTTCAAACTCACCCAAGCAAAGATAAAA	GTATTAAATGACTAATCCAGATCCCCAGCACCACATCAAG
chr2:85921414:85921593:+@chr2:85921876:85922119:+@chr2:85922443:85922546:+	GNLY	-3	-0.363636	2.40561	0.56	0.34	-0.21	-1.09592	-0.21	1.09592	GTATCTGTGGTAAACCCAGTGACACGGGGGAGATGACATACAAAAAGGGCAGGACCTGAGAAAGATTAAGCTGCAGGCTCCCTGCCCATAAAACAGGGTGTGAAAGGCATCTCAGCGGCTGCCCCACCATGGCTACCTGGGCCCTCCTGCTCCTTGCAGCCATGCTCCTGGGCAACCCAG	CCCCTGCCTCCGCATCTGCGTGGTGAAGGCCATTGGCCCTCATCGGTGGATCTGCGTTTCCTCGGGCCTACACTGTCTAGGATTGTGCGGGGCTGGTGAGAGAACAAGATCTCTTCTGTGTTCAAGGCAGACTTCCTGCCCCCTGCACCCTGCTCTCTCCCAGGCCTTGAGGTCAGTGTGAGCCCCAAGGGCAAGAACACTTCTGGAAGGGAGAGTGGATTTGGCTGGGCCATCTGGATGGAAG	GTCTGGTCTTCTCTCGTCTGAGCCCTGAGTACTACGACCTGGCAAGAGCCCACCTGCGTGATGAGGAGAAATCCTGCCCGTGCCTGGCCCAGGAGGGCCCCCAG
chr1:113010040:113010213:+@chr1:113033633:113033703:+@chr1:113057496:113057716:+	WNT2B	-2	0.0909091	1.90741	0.76	0.56	-0.21	-1.09621	-0.21	1.09621	AAACCCTGAAGAGCCCAAGCAATGTGGTTGTAAAATTTGCAAAATAAGATTAAATCTTAACTGCAATCTGTTAACACTGCTGTCTCCTTTCACTCTTTCTCCTATATCACACTTTCCCACATGTTGGATGGCCTTGGAGTGGTAGCCATAAGCATTTTTGGAATTCAACTAAAA	ACTGAAGGATCCTTGAGGACGGCAGTACCTGGCATACCTACACAGTCAGCGTTCAACAAGTGTTTGCAAAG	GTACATTGGGGCACTGGGGGCACGAGTGATCTGTGACAATATCCCTGGTTTGGTGAGCCGGCAGCGGCAGCTGTGCCAGCGTTACCCAGACATCATGCGTTCAGTGGGCGAGGGTGCCCGAGAATGGATCCGAGAGTGTCAGCACCAATTCCGCCACCACCGCTGGAACTGTACCACCCTGGACCGGGACCACACCGTCTTTGGCCGTGTCATGCTCAGAA
chr12:68724887:68725001:-@chr12:68720801|68721290:68718785:-	MDM1	-4	-0.171717	3.39352	0.89	0.68	-0.21	-1.12812	-0.21	1.12812	GGGCTGAGTGAATACCAGAGGAACTTCCTGTGGAAAAAGTCTTATTTGTCCGAGTCTTGTAATTCCTCCGTGGGGCGAAAGTACCCATGGGCTGGACTTAGATCAGATCAATTAG	GAAATCAAGGCAGATGTAGAACCAAGATCCAGCACAGTGACATCTCATCCCTTCTCATCTTGGTCTGCTCCACATAAGAGAAGCTTTGTGAAAAGTTCCAAATTTTGACAGTACCAGGGCCCATTGTTCTGTTAAGTAGCACAGGAAAGTAATTAGAAACGAGGCAGCATGTACTGCCTGGCCTGCCAGGTCTATCACGTTGCAATTCTAGTGACTTTTGTTAGGATAACTGGAACATTTTGTGACCCCCTGATTTTTAATTTTTTGTTATGGTCAAATTTTTAATGCTTTTAAAAGCAAAATTAAATATTTTATGTTGAAAAGCTGTACTTTTAAAATCCTATAATCTGAAGGATATTGTGTGTATATATAGGTACATATATCTGAACTAAATTTAAA…
chr6:161587280:161587449:-@chr6:161586609:161586745:-@chr6:161575181:161575342:-	AGPAT4	-3	0.0505051	2.64145	0.37	0.16	-0.21	-1.15486	-0.21	1.15486	AGCTGGTGATGCTGCTGGAGTGGTGGTCGGGCACGGAATGCACCATCTTCACGGACCCGCGCGCCTACCTCAAGTATGGGAAGGAAAATGCCATCGTGGTTCTCAACCACAAGTTTGAAATTGACTTTCTGTGTGGCTGGAGCCTGTCCGAACGCTTTGGGCTGTTAGGG	TTTGACCTCTTGCACGTAGCTTGCATGCCTTTGGAACTGGGTCTCTTCAGTTGACTTTTGTCGTCTTCAACACACTGCAGCGTGTAGCGGTTGAGCCTGTGTCACATAGCTGAATCAGAGTCATCTGCGGTACTCAG	GGCTCCAAGGTCCTGGCCAAGAAAGAGCTGGCCTATGTCCCAATTATCGGCTGGATGTGGTACTTCACCGAGATGGTCTTCTGTTCGCGCAAGTGGGAGCAGGATCGCAAGACGGTTGCCACCAGTTTGCAGCACCTCCGGGACTACCCCGAGAAGTATTTT
chr11:3392205:3392300:-@chr11:3383776:3383832:-@chr11:3382973:3383119:-@chr11:3379157:3381795:-	ZNF195	-3	-0.111111	2.44903	0.6	0.39	-0.21	-1.1796	-0.21	1.1796	GTCTCACTGTCTGTAAGCCAGGCCTGATCACCTGCCTGGAGCAACGAAAAGAGCCCTGGAATGTGAAGAGACAGGAGGCAGCAGACGGACATCCAG	GTATTTTCTTTGTGGTTACCATGGAAATTATATAAAACATCTTAAAGTTACAACAAG	AGATGGGATTTCACCATGCTACTCAGGCTTGTCTTGAACTCCTGGGCTCAAGCGATCTGCCTGCCTCAGCCTCCCAAAGTGCTGGGATTACAGGTGTGAACCACCGTGCCCAGCCAGGCCTCAATGTTTCTGTGGACAAATTCACTG	CTATGTCTTCTCATTTTACCCAAGACCTTCTGCCAGAGCAGGGCATACAAGATGCATTCCCAAAAAGAATACTGAGAGGATATGGAAATTGTGGCCTTGATAATTTATATTTAAGGAAAGACTGGGAAAGTTTAGATGAGTGTAAGTTGCAAAAAGATTATAATGGACTTAACCAATGTTCATCAACTACCCATAGCAAAATCTTTCAATATAATAAATATGTTAAAATCTTTGATAACTTTTCAAATTTACATAGACGTAATATAAGTAATACTGGAGAGAAACCTTTCAAATGTCAAGAATGTGGCAAATCCTTTCAAATGCTCTCATTCCTAACTGAACATCAGAAAATTCACACTGGAAAAAAATTCCAAAAATGTGGAGAATGTGGCAAAACCT…
chrX:54948651:54948724:+@chrX:54950263:54950379:+@chrX:54950884:54950988:+	TRO	-2	0.333333	1.92275	0.62	0.4	-0.21	-1.21354	-0.21	1.21354	GCTCACCTGTTACTCGGCCTCCCAGAAAGATGGATAGGAGAAATGACTACGGATATAGGGTGCCTCTATTTCAG	TTTGTTCATTTCTTCTATAAAAGTTTTACTTTGAGCTAGTCCCTGTGTTCAGATAGGCTGTGGAAGATGCTGAGAAGAAGGTGATATAGTTTCTGCTCCCTAGCAGTTCACAGATTG	TCCAAGCATCTGAATGGGGATGAGAGAAGTGGCAGTAATTACAGGCGGATCCCATGGGGCCGGAGGCCTGCACCACCGCGAGATGTGGCCATTTTACAAGAAAGG
chr8:38139101:38138985|38139018:-@chr8:38137058:38137199:-	WHSC1L1	-3	-0.0606061	2.41969	0.69	0.48	-0.21	-1.21478	-0.21	1.21478	GGTGAATTTGTAAATGAATACGTCGGTGAATTAATTGATGAAGAAGAATGCAGATTGCGAATCAAGCGAGCCCACGAGAACAGT	GACCGTATAATTGATGCCGGCCCAAAAGGAAATTATTCTCGCTTCATGAACCACAGTTGTAATCCCAACTGTGAAACACAAAAGTGGACAGTGAATGGAGATGTTCGAGTGGGACTATTTGCTCTCTGTGATATTCCTGCAG
chr1:35544972:35545043:+@chr1:35558995:35559042:+@chr1:35559515:35559684:+	ZMYM1	-2	-0.272727	1.42005	0.4	0.18	-0.21	-1.21635	-0.21	1.21635	GGGGTCGGCGGGGCCGTTTCGCTTCGAAGATTGTTTCAGAAGCGTTGGGCGGGGCGTCCCTGAGAGAAATTA	GTTCAAGCGATTCTCGTGCCTCAGCCTCCCGAGTAGCTGGGATTACAG	GAATCTGGAAACTGTTCTTCAGGAAGAAACCCATTAGTTTGGAACTGGAGAATTCCTTTGCATCAGATACTAAAATGAAAGAACCACTTTTAGGTGGTGAGTGTGACAAGGCAGTGGCATCACAGCTGGGGCTGCTAGATGAAATTAAGACAGAACCCGACAATGCTCAA
chr14:74764772:74764342|74764633:-@chr14:74763036:74763152:-	ABCD4	-5	-0.252525	3.85165	0.49	0.29	-0.21	-1.23258	-0.21	1.23258	CTGAAGAGCTTTGATCAGTTCACCTGCAACCTGCTGTATGTGAGCTGGAGGAAGGACCTCACTGAGCACCTTCACCGCCTCTACTTCCGGGGCCGTGCGTACTACACCCTCAACGTGCTGCGGGATGACATCGATAACCC	GGACCAGCGCATCAGCCAGGACGTGGAGCGATTCTGCCGGCAGCTCAGCAGCATGGCCAGCAAGCTCATCATCTCCCCGTTCACCCTCGTCTACTACACTTACCAGTGCTTCCAAAG
chr1:11740670:11740619:-@chr1:11740528:11740410:-	MAD2L2	-2	-0.10101	1.53409	0.6	0.39	-0.21	-1.23786	-0.21	1.23786	GTAGCGGGAAGGATGACCACGCTCACACGACAAGACCTCAACTTTGGCCAAGGTAGGGAGGCTGGACCTGCGGGCCCGGGGGCGGGGGCGTCTGGGCCGGCGGGCTTCCTCGAGCGCGCCACCGGCTTGTGCCCCCCTGCAGTGGTGGCCGATGTGCTCTGCGAGTTCCTGGAGGTGGCTGTGCATCTCATCCTCTACGTGCGCGAGGTCTACCCCGTGGGCATCTTCCAGAAACGCAAGAAGTACAACGTGCCGGTCCAG	TGGTGGCCGATGTGCTCTGCGAGTTCCTGGAGGTGGCTGTGCATCTCATCCTCTACGTGCGCGAGGTCTACCCCGTGGGCATCTTCCAGAAACGCAAGAAGTACAACGTGCCGGTCCAG
chr17:18211738:18211627|18211665:-@chr17:18210205:18210280:-	TOP3A	-2	-0.181818	1.43804	0.35	0.14	-0.21	-1.26435	-0.21	1.26435	AATGTTACCATGGTAATGACTTCAGTTTCTGGACATTTACTGGCTCATGATTTCCAGATGCAGTTTCGAAAATG	GCAGAGCTGCAACCCTCTTGTCCTCTTTGAAGCAGAAATTGAAAAGTACTGCCCAGAGAATTTTGTAGACATCAAG
chr6:43109910:43110037|43110037:+@chr6:43111155|43111160:43111358:+	PTK7	-3	0.121212	2.45061	0.69	0.48	-0.21	-1.27364	-0.21	1.27364	GATGCACATCTTCCAGAATGGCTCCCTGGTGATCCATGACGTGGCCCCTGAGGACTCAGGCCGCTACACCTGCATTGCAGGCAACAGCTGCAACATCAAGCACACGGAGGCCCCCCTCTATGTCGTGG	ACAAGCCTGTGCCGGAGGAGTCGGAGGGCCCTGGCAGCCCTCCCCCCTACAAGATGATCCAGACCATTGGGTTGTCGGTGGGTGCCGCTGTGGCCTACATCATTGCCGTGCTGGGCCTCATGTTCTACTGCAAGAAGCGCTGCAAAGCCAAGCGGCTGCAGAAGCAGCCCGAGGGCGAGGAGCCAGAGATGGAATGCCTCAACG
chr3:101546834:101547028:+@chr3:101548457:101548532:+@chr3:101570929:101571068:+	NFKBIZ	-1	-0.040404	0.751015	0.49	0.28	-0.21	-1.27773	-0.21	1.27773	CTCCTCTTGCCACGAGGTCAGACGGCGAGTTCTTAGAGAAAAAGGCTGCTTAGCTGCTGCTTATCATGTAACCTCAAAAGGAAACTGATCGTCTTTCTCATGCTGTCACGTACTTGGGTTATTATCGCTGATTACAGCTGGAAACAATTGATTTGCTCTTACGTATTTGTGTGACTTGACTCTTCAAACACAAAG	GTTAACAGGAAGATCTCGAGGGCCCTGGCTGAACTTCACCTTTTGGCTTTCTTGGCCTGATGCTGAACTCTCGAGG	TTGAGCCCCATATGGGGGTTGGCAGGCAGCAGAGAGGCCCCTTTCAAGGTGTTCGGGTAAAGAACTCAGTGAAGGAACTCCTGTTGCACATCCGAAGTCATAAACAGAAGGCTTCTGGCCAAGCTGTGGATGATTTTAAG
chr1:101538216:101538386:+@chr1:101540832|101540951:101541272:+	BX538249	-3	0.0909091	2.38722	0.72	0.51	-0.21	-1.29477	-0.21	1.29477	TTCCTGAATATATCACATGTGGTGATAAACATGAAGATGTATGAAAAATTGTGTTCGTTGAGAGAAAATGGAAGGCTTTTCATTCTACTTCCACATTTTCATTCCAGCAGCTTTTCTGTTTTGGAAGATGAGTACTGAATCTTGCAATGAAATTTTTTTAACTTAAACAAG	GTTCTTATGCCTTTGTTTGAAAAACATGGTTCCCTGTGAAATTTTACATGTAGAAGAAAGCTTCACACTACGAGAGCTCTCAGGATATAATTATTTCAGACAGATACTGGGAACATAAGATGGCTTATCAATCTAAGATGGCCTTCCTGTCCTTCGGATTGAACTGAAACCATCCCTGATTCCAGGGATAGGTAGATGATCCAGGTTTGGACAATCAAAATATTGAACCACCCTGGACCTACAAGTGTTTCTGGGATGGGAACATGCAAACGTTGGTCCAAATTGTTGTTCTAGGCAGCCCAGTACATTTCTCCAATGCCTG
chr16:983991:984145:-@chr16:981642:981793:-@chr16:960931:961079:-	LMF1	-1	0	0.752101	0.45	0.24	-0.21	-1.32961	-0.21	1.32961	CCTCTGCCATCAGCCTTCCCAGTATGCACGGAGGGCAGTGATGGGCGCTTGTGATCTGATCCGTGCCTCCTCCCTGGATGTGGGAGCTCCTGGGCTTCCAGGCCCCGGGCACCTAGAGACGGATGGTCGCACGCATGATTGTCGGCATCTCACAG	CGGCTCAGCACGTCACTTTGGACTGTCGCGCAGAAATTCAGAAGACTCGTAGTAGCTTCGGCAGTGCTCTCCCTGCCTTCCGAGCAGCCATGCGTCTTTGAACTGTCTTCCCTTCCCTGATCTTGGAGAACATAGAGCTGCCAGTTACTGAG	GATGGGAGTCCCAGCTTCTGGAGACGGGGTTCCTGGGGATCTTCCTGTGCCCTCTGTGGACGCTGTCAAGGCTGCCCCAGCATACCCCCACATCCCGGATTGTCCTGTGGGGCTTCCGGTGGCTGATCTTCAGGATCATGCTTGGAGCA
chr2:55459372:55459410:-@chr2:55433406:55433512:-@chr2:55404738:55404917:-	C2orf63	-1	0.040404	0.77745	0.49	0.28	-0.21	-1.33823	-0.21	1.33823	TCTAAGCACTGAAGTCGGTGTTTGGAGAAAAGGACTCAG	GTTTAATGAGTTAATCTCACTTGGTGAATATGAAAAGGCAGCTTGTTATGCAGCAAACAGTCCTAGAAGAATTCTTCGAAACATTGGTACAATGAATACATTTAAGG	ATGACCTGTTGCAGCTATTAATGTCATGTCCCCAAGTTGAATTAATTCAGTGTCTCACTAAAGAGTTGAATGAGAAACAACCATCTTTATCTTTTGGTCTTGCTATACTTCATCTGTTCTCTGCAGACATGAAAAAAGTTGGCATTAAGCTACTTCAAGAAATCAATAAAGGTGGGATAG
chr8:57123680:57123859:-@chr8:57091968:57092072:-@chr8:57083650:57083748:-	PLAG1	-1	0.040404	0.77745	0.6	0.4	-0.21	-1.33823	-0.21	1.33823	AGCTGCAAGTTGGGCTGCAGGGGCAGCGCATACACTACAATGGCTGCTGGAAAGAGGCGTAAGGAAACAATTTCCAGGCCCGCCGCGTCCAGCCCGAAATATGAGAAAAAAATTATTAGAAATTCCGCGGGCGGTGTAGAGGCGGCGGACGGGCCGGAGGGAGGATGTTAAAGCCCCGCG	GTTGCCTCTTGGTGCTGCCTTGGCCGTATTTGGCACCCAGAATGCTTCATTCTGTGACGGTCTATTAATAAGGTTGCCTTGCTAGAGTTTGGAGCAGGGCCTCAG	ATTGGCCAAAATGGGAAGGATTGGATTCCACTCTCTTCCACGAAGAGTCAATGGGACTGGCTAAGATCAAAGTCTGAGGCTTTTTCCATCAGTAATCAG
chr20:58330237:58330419:+@chr20:58342241:58342450:+@chr20:58348334:58348508:+	PHACTR3	-2	-0.272727	1.26186	0.6	0.39	-0.21	-1.36883	-0.21	1.36883	ATGCTGAAAGCAAAACTTGCAACCCCGATGGAGGACCCCGATCTGTACAGAGTGAACCACCCACTCCCAAGTCGGAGACGCTGACTTCAGAAGATGCCCAGCCCGGAAGCCCCTTGGCCACTGGGACGGACCAGGTCTCCCTGGACAAGCCACTGTCCTCAGCTGCCCACTTGGACGATGCAG	CCAAGATGCCTTCTGCATCCAGTGGTGAAGAAGCAGACGCTGGCAGCCTCCTGCCCACCACCAATGAGCTCTCCCAAGCCTTAGCTGGGGCTGACTCCCTGGACAGTCCTCCCAGACCTCTGGAGAGATCCGTGGGCCAGCTCCCCAGCCCCCCACTGCTGCCCACTCCGCCACCCAAGGCAAGCTCCAAAACCACAAAAAATGTCACAG	GCCAAGCCACACTCTTCCAAGCCTCCAGCATGAAGAGTGCCGACCCTTCCCTCCGGGGCCAGCTCTCCACACCCACGGGGTCTCCGCATCTCACCACGGTCCACCGGCCTCTTCCCCCAAGCCGCGTCATTGAGGAGCTGCACAGGGCGCTGGCCACGAAGCACCGCCAGGACAG
chr15:65942720:65943280:+@chr15:65944008:65944097:+@chr15:65944980:65945146:+	SLC24A1	-2	-0.0909091	1.39328	0.69	0.47	-0.21	-1.37021	-0.21	1.37021	GAAGATGTGGCTGAGGCCGAGAGCACAGGTGAAATGCCAGGCGAAGAGGGCGAAACTGCTGGTGAAGGTGAAACTGAAGAGAAAAGTGGAGGTGAAACTCAACCAGAAGGTGAAGGTGAAACTGAAACACAAGGAAAAGGAGAAGAATGTGAAGATGAAAATGAAGCAGAAGGAAAAGGAGACAATGAAGGTGAAGATGAGGGTGAAATCCACGCAGAAGATGGTGAAATGAAAGGTAATGAAGGTGAAACTGAAAGCCAGGAACTCAGTGCTGAAAATCACGGTGAAGCCAAAAATGATGAGAAAGGTGTAGAAGATGGAGGGGGAAGTGATGGAGGGGATAGCGAAGAGGAGGAAGAGGAGGAGGAAGAGCAGGAGGAAGAGGAGGAGGAGGAAGAG…	GAGTCTAGGAAGTTTTTTGTTTTCACCTTCCTGGGATCTATCATGTGGATAGCCATGTTCTCATACCTCATGGTGTGGTGGGCTCACCAG	GTTGGTGAAACAATAGGGATTTCTGAAGAGATCATGGGCCTGACAATCCTTGCAGCAGGCACATCAATTCCTGACCTCATCACCAGTGTGATTGTCGCTCGAAAAGGCCTGGGAGACATGGCTGTGTCAAGCTCTGTGGGCAGTAACATATTTGATATCACTGTGGG
chr14:24505710:24505837:+@chr14:24506952:24507216:+@chr14:24507616:24507793:+@chr14:24517886:24518020:+	DHRS4L1	-1	-0.020202	0.710382	0.52	0.31	-0.21	-1.37926	-0.21	1.37926	ATGCACAAGGCGCGGCTACGAGGCCACTGTGCCCGGGCAGGGAAGTCGGTGCGGTTGGCCAGCTCCGGGATGACCCGCCGGGACCCGCTCACAAATAAGGTGGCCCTGGTAACGGCCTCCACCGACTG	GATCGGCTTCGCCGTCGCCCAGCGTCTGGCCCAAGACGGGGCCCACGTGGTAGTCAGCCGCCGGAAGCAGCAGAATGTGGACCAGGCAGTGGCCACGCTGCAGGGGGAGGGGCTGAGCATGACGGGCACTGTGTGCCATGTGGGGAAGATGAAGGACTGGGAGCGGCTGGTGGCCACAGTGAGCTGCAGGGAAATGGGCACAGAGCCAGGAGGTGGAAAAGGGAGCCAGCCTGAGCCTCCTTCCCTGCTTTCCTGGACAGCATTG	AGCCTTACACAGGTTATCTCTAGACCTGACAACAACCCAAGCAAGGCAAGGACTATTCTCTCGGTCTGCAGACGCTGGCTCAGATAGCTGGAGCAACTTCCCAAGGTCCCACAGCCAGTAAGGAAAGACCCAGACCTCCCAAGCTCCCTTCCTTTATTGGCTGCCTGTGGACTACCAG	GGCTTCAGTCCTTACAATGTCAGTAAAACAGCCTTGCTGGGCCTCAACAAGACCTTGGCCATAGAGCTGGCCCCAAGGAACATTAGGGTGAACTGCCTAGCACCTGGACTTATCAAGACTAGCTTCAGCAGGATG
chrX:103031781:103031927:+@chrX:103034777:103034918:+@chrX:103035731:103035838:+@chrX:103040511:103040697:+	PLP1	-2	-0.10101	1.37433	0.38	0.17	-0.21	-1.38176	-0.21	1.38176	GAGAAGAGGACAAAGATACTCAGAGAGAAAAAGTAAAAGACCGAAGAAGGAGGCTGGAGAGACCAGGATCCTTCCAGCTGAACAAAGTCAGCCACAAAGCAGACTAGCCAGCCGGCTACAATTGGAGTCAGAGTCCCAAAGACATGG	CCTTGAAAGCCATCCCCTGGGTACAGGTCTTTGTCTTGAAAGAAAGCAACAGTAGAAATGCCTTCCCTGCCCACAGCACTTCAGGTCTAAAGAAGACCAAGTGAGGACAGTGACATGATCAGGAAGGGTCACAGCAGCCATG	AACCCACCCACTGATCCCCATCCATCCCTAGTACCAGTCACGGCTGCTCTAGCATTTCGGCCTTGTCAACTACTGCAGGCCCTGATCAAGGAGGCCTCTGTTCATGGG	GCTTGTTAGAGTGCTGTGCAAGATGTCTGGTAGGGGCCCCCTTTGCTTCCCTGGTGGCCACTGGATTGTGTTTCTTTGGGGTGGCACTGTTCTGTGGCTGTGGACATGAAGCCCTCACTGGCACAGAAAAGCTAATTGAGACCTATTTCTCCAAAAACTACCAAGACTATGAGTATCTCATCAATGT
chr14:105521724:105522503:-@chr14:105520270:105520502:-@chr14:105515737:105518439:-	GPR132	-3	0.131313	2.25472	0.52	0.31	-0.21	-1.38878	-0.21	1.38878	GGAGGAAGGTGAGCAAGGGACACGACACTCACCCGGAGAAACCCAGCAAGCGCAGCGAGGCTGTGGGGAGACCGGAGCCCTGCACACCGCCGGGGGAAGGTGGGCCAGCGCCACCACCGTGGAGAACAGCGCGGAGGCACCCCACGAGATGAGACGGAACTGCCGTGAGATCCAGCAATGCCAACTGTGGGTCTGACCCAGGAGAACGGAAAGCAGGGACGTGAACAGCCCTCCTCATGTTCTTGACACCGTCATTCTCAGCAGCTCAGCTAAGGCACAGAGGCAGCCGAGCGTCTGTCAGCGGAGTCGTGGCTGAGCAGAACACGCCACACGCCACACGCCACACGCCACACGTGCAGGATTGCTCAAGATGGAAGGGCACAGTGGAATATATATATA…	GTGCTGAGGCCAGGTCTGTCTGCGGCTTCCTGCTGACCTGGAGGTGGGACTCCATGATCTGTAACCACAGAAGGCCCAGAAGCATGAACTCAGCCAGAGTGGGCAGCCAGGACACTGGAGCTGGTGGCGCTGGCAGAGCTTGGGGAAGTCACACCACTGCACACCCTGCGTGACCTCTAGCAACCCCCTGGCTGGAAAGGATGAGTTTCTGACCTCGGAGAGCTGTGTTTGAG	GAAACGCCACCCCAGTGACCACCACTGCCCCGTGGGCCTCCCTGGGCCTCTCCGCCAAGACCTGCAACAACGTGTCCTTCGAAGAGAGCAGGATAGTCCTGGTCGTGGTGTACAGCGCGGTGTGCACGCTGGGGGTGCCGGCCAACTGCCTGACTGCGTGGCTGGCGCTGCTGCAGGTACTGCAGGGCAACGTGCTGGCCGTCTACCTGCTCTGCCTGGCACTCTGCGAGCTGCTGTACACAGGCACGCTGCCACTCTGGGTCATCTATATCCGCAACCAGCACCGCTGGACCCTAGGCCTGCTGGCCTGCAAGGTGACCGCCTACATCTTCTTCTGCAACATCTACGTCAGCATCCTCTTCCTGTGCTGCATCTCCTGCGACCGCTTCGTGGCCGTGG…
chr20:34328746:34328809:-@chr20:34327315:34327469:-@chr20:34326890:34326939:-	RBM39	-5	0.010101	3.5915	0.77	0.56	-0.21	-1.39499	-0.21	1.39499	GCGTTTAGAGAAAATGGCAGACGATATTGATATTGAAGCAATGCTTGAGGCTCCTTACAAGAAG	GGCGAGATGTGTGACAGAGGTGGCATCAAGCTCTTACAGTCCCAACCCTCCAACGGAAATGGGCGAAGATCTCAGGAATGGCATCGGTCACAGGAAATCGATAGTGGCTGGCTGCTAGCATGGCCACTTGGGGCTTAGGCAGAAATAGAGCCATG	GATGAGAACAAGTTGAGCAGTGCCAACGGCCATGAAGAACGTAGCAAAAA
chr19:52255067:52255150:-@chr19:52253456:52253506:-@chr19:52249023:52250258:-	FPR1	-3	0.191919	2.2727	0.26	0.05	-0.21	-1.40446	-0.21	1.40446	AATCATTAGAGCCTGAGTCACTCTCCCCAGGAGACCCAGACCTAGAACTACCCAGAGCAAGACCACAGCTGGTGAACAGTCCAG	CCTGTCTCCAGTTGGACTAGCCACAATTCAAGTGCTTGAAAACCACATGTG	GAGCAGACAAGATGGAGACAAATTCCTCTCTCCCCACGAACATCTCTGGAGGGACACCTGCTGTATCTGCTGGCTATCTCTTCCTGGATATCATCACTTATCTGGTATTTGCAGTCACCTTTGTCCTCGGGGTCCTGGGCAACGGGCTTGTGATCTGGGTGGCTGGATTCCGGATGACACACACAGTCACCACCATCAGTTACCTGAACCTGGCCGTGGCTGACTTCTGTTTCACCTCCACTTTGCCATTCTTCATGGTCAGGAAGGCCATGGGAGGACATTGGCCTTTCGGCTGGTTCCTGTGCAAATTCGTCTTTACCATAGTGGACATCAACTTGTTCGGAAGTGTCTTCCTGATCGCCCTCATTGCTCTGGACCGCTGTGTTTGCGTCCTGCATC…
chr19:57329968:57330070:-@chr19:57329114:57329206:-@chr19:57321445:57328947:-	PEG3	-5	-0.151515	3.38554	0.45	0.23	-0.21	-1.43211	-0.21	1.43211	GATGCTGAATCATACCAAAATGTGGTGGACCTCGCTGAGGACAGGAAACCTCACAACACAATCCAGGACAACATGGAAAACTACAGGAAGCTGCTCTCCCTCG	GAGTGCAGCTTGCTGAAGACGATGGCCACTCCCACATGACGCAGGGCCACTCATCAAGATCCAAGAGAAGTGCCTACCCAAGCACCAGTCGAG	GTCTAAAAACTATGCCTGAAGCCAAAAAATCAACCCACCGGCGGGGGATTTGTGAAGATGAATCTTCCCACGGAGTGATAATGGAAAAATTCATCAAGGATGTGTCACGCAGTTCCAAATCGGGAAGAGCAAGGGAGTCAAGCGACCGGTCACAGAGATTCCCCAGAATGTCAGATGATAACTGGAAGGACATTTCATTGAACAAGAGGGAGTCAGTGATCCAGCAGCGGGTTTATGAAGGGAATGCATTTAGGGGAGGCTTTAGGTTTAATTCAACCCTTGTTTCCAGAAAGAGAGTTCTTGAAAGAAAGAGGCGCTATCATTTTGACACAGATGGGAAGGGCTCGATTCACGATCAAAAAGGCTGTCCCAGGAAGAAGCCCTTTGAATGTGGTAGTG…
chr2:70418105:70418151:-@chr2:70409799:70410067:-@chr2:70408295:70409129:-	C2orf42	-2	-0.010101	1.38166	0.85	0.64	-0.21	-1.44022	-0.21	1.44022	AGTTTGGCCCCGTTTGTAAAAGGCCGCGGCAGGCGAAGAGAGAAGAG	ACTATCAAGATCTCCACTTAGGGAAGTGGGAATCTTATTTGCGGAACATTGGGCAGAAGCTTTGCCATTGGCTGGTGGAGAAGGAGGAGGCAGAATGTCTGCATTGTTACACCATACAGCTCAAACTTCAGAAGATTTTGGGTTAAGCAGTTATCATTAGTCTGCAAATGATCGTGTTTTCACCTGATCATTAGAAACTAATGAAACACCTTTTAAGTCTTATGAATTCAGGTTACACTGTTTTCCAGATGCCTTGGCAGCTGGTACAG	GGCCTCTGAAAAATGGAACCAAATTCTCTGAGGACTAAAGTCCCAGCTTTCTTATCTGATTTGGGGAAGGCCACATTGAGGGGAATCAGAAAGTGTCCCCGATGTGGCACATACAATGGAACCCGGGGACTGAGCTGTAAGAACAAGACATGTGGAACCATATTCCGCTACGGTGCACGCAAGCAGCCTAGTGTTGAAGCTGTCAAAATCATTACAGGCTCTGATCTTCAGGTCTACTCAGTGCGGCAAAGAGACCGGGGCCCTGATTACCGATGCTTTGTGGAGCTCGGGGTTTCAGAGACAACAATCCAGACAGTGGATGGGACGATCATCACTCAGCTGAGCTCTGGACGGTGTTATGTCCCCTCATGCCTGAAAGCTGCCACTCAAGGCGTTGTG…
chr9:4661899:4662036:-@chr9:4635275:4635399:-@chr9:4629091:4629168:-@chr9:4625327:4625566:-	C9orf68	-1	0.10101	0.75872	0.57	0.36	-0.21	-1.45114	-0.21	1.45114	ATTTCTTGCCCAGGAGTGTTCCTGCCTGGCAAACAAGATGTGTACCTCGGGGTCTACCTCATGAATCAGTACCTGGAGACCAACAGCTTTCCCTCTGCGTTCCCCATTATGATTCAGGAGAGCATGAGATTTGAAAAG	TGTGGGATGAGTTGGCCTACTACGAAGAAAACACACGAGATTTTCTTTTCCCAGAGCCCAAGCTGACACCTTCGCACCCTAGGAGGTGTAGGGAGGTGCTCATGAAGACGGCTCTGGGTTTTCCA	GGCATTGCTCCCAAAATAGAGTTTTCTACAAGGACAGCCATCAGAGAATGTGTGTTTCTGCATAGAAACAGATTTCTT	GAAGAAAGACATGAGTCACGGAGGCCTTTATCTACATCACATGAACCAATATTTCCCTTAAATACTATAAAGATGAAACTAAAGGAGAATAATCTCAACAGACTGCCCAAAGGCATGCAAGCCCGGGCGCCCTCTCAATATTCTACCAGGCATTTCTTCCAGGACCAGCCAGCTCAGTTGAACCTTGGAAATAATTTCAAAATCTCTGGAGGAAGCAAGCCTCCATTTGTTGTTAGACAC
chr1:228270851:228271010|228271053|228271075:+@chr1:228284779:228284963:+	ARF1	-5	0.535354	3.71541	0.97	0.76	-0.21	-1.48983	-0.21	1.48983		GTGTCCCTGGCCAGTGTCCTTCCACCTGTCCACAAGCATGGGGAACATCTTCGCCAACCTCTTCAAGGGCCTTTTTGGCAAAAAAGAAATGCGCATCCTCATGGTGGGCCTGGATGCTGCAGGGAAGACCACGATCCTCTACAAGCTTAAGCTGGGTGAGATCGTGACCACCATTCCCACCATAG
chr3:9475529:9475634:+@chr3:9475729:9475865:+@chr3:9475961:9476169:+	SETD5	-6	-0.0606061	3.95382	0.39	0.18	-0.21	-1.50219	-0.21	1.50219	CCCTGAATCTGTGGAGGCTAGTCCAGCAGTTAATGAGAAGAGCGTGTATTCCACTCATAATTATGGGACCACTCAGAGGCATGGGTGTCGAGGACTGCCTTATGCT	CATGACGAAGTTGCCCCTTTTGCACTTCCCTGACTCCAGCGGACGTCTAGCCCTGCATCATTGTTCTTGTTTTTATGTCCCAGTTGACCTTGGCATTTTGTTTTATCACTTTCCTGGTTGAAGCCAAAAAACAAAGG	GATCATAATTACGGAGCCCCTCCTCCTCCGACACCTCCTGCTTCTCCCCCTGTCCAGACGATCATCCCTCGTTCTGACCTGAATGGCCTGCCGTCGCCTGTAGAGGAACGCTGTGGAGACAGCCCGAACTCTGAAGGAGAAACTGTACCTACCTGGTGTCCTTGTGGTCTTTCTCAGGATGGCTTCCTTCTCAACTGTGACAAGTGCAG
chr17:3819383:3819960:-@chr17:3818640:3819272:-@chr17:3808514:3808661:-	P2RX1	-1	0.181818	0.783203	0.49	0.28	-0.21	-1.50896	-0.21	1.50896	ACTTGAGGAGTCGACTGAGAGCTTTATCTTTGCCCCTGTGACGGGTGGCCTGTGGTTTCCTGCCAACAACTCCTGTTTCCGGAGGCCCAACAAGGCCCACGCAGAGCCAGGAGGGGCAGTGGGGCTGGGCCTGGGTGGCCCCACCAGCCCCGCCCCATCTATCTTTGGGAATTTATTTGTCCATGGGCGAGGCTGGCCTGCAGTCTGTTGCCTTCCAGGGGCCAAGAGCTGCTCTGATCACCCAGGGATTCTCTCTCCAACCCAAGTGCCTCCAGCTGACCTCTGGCTCCTGTCCTCTGGCTCCACCTGCACCGCCCTGCTCTTCCTAAGGGGCCAGGAAGCCCCCAGAAGCTCTACCATCGACGTGGGTGGTGGCACCCGGCTCACCCTGAGAGCAGA…	GGGAAGGCCTTCCTGGCAAGCCACTGTGCGAGAATAGAAAATCCTGCCAACTCGCTGTTGAGATGGGGACGAGGCCGGAGGGGAAGCCCTGCCCGGGGGCCTTCGGTGAACAGGAGGCAGAGTCTCTGGGTTCTGAGGAGCCGGCTCAGTGTTATGGTTCCTTTGAGTGGTTAGTGGTGTTCAGGGCCAGGGCACCACCAACCACAGCCACTGAGTCCTCGACCTCTGACCGCCTGCCAAACCAGGCCGCCACTGACACACAGAGGCCATACCCCACACCCGTCACCCCATATGACAAGTTAGAGAGAGACAGACTCTGCTGCCAGCTTCCCTGCCTGAGCAAGGGACATCCAGGGACGTTTGAGGCCCCCGGAGCAGAGAAACTCTCACATTCTGAAT…	GTGGGTGTTTCTCTATGAGAAGGGCTACCAGACCTCGAGCGGCCTCATCAGCAGTGTCTCTGTGAAACTCAAGGGCCTGGCCGTGACCCAGCTCCCTGGCCTCGGCCCCCAGGTCTGGGATGTGGCTGACTACGTCTTCCCAGCCCAG
chr1:55161049:55161163:+@chr1:55161369:55161528:+@chr1:55163326:55163363:+	HEATR8-TTC4HEATR8	-2	0.0808081	1.35346	0.34	0.13	-0.21	-1.5374	-0.21	1.5374	GGCCATGGTGCAGTACTCCTGCCAGGAGCTGTGCCGCATCCTCTACCTGCTCATCCCGCTCCTGGAGCGAGGCGACGAGAAGCACAGGATCACGGCCACCGCCTTCTTCGTGGAG	ACTCCCCTAGTGCCCAGGGAACCACCAACCTTTGCTGGGCACCTCTGTGTGTCAGGCACGAGACATATAAATGTGAATTTGACTCTACCCTGCCCTCAAGGAATTTTTGGTGTGGCAGAGGACACAGAGGACACCCCAGTTATAACAGGGGGTGATACCA	CAACCCTGCGAAGAAGGAATTGTGATACTCATGCTTAG
chr2:114346127:114346280:+@chr2:114351865:114352093:+@chr2:114352640:114352738:+	WASH2P	-5	0.20202	3.33933	0.74	0.52	-0.21	-1.5578	-0.21	1.5578	GCACCATGACTCCTGTGAGGATGCAGCACTCCCTGGCAGGTCAGACCTATGCCGTGCCCCTCATCCAGCCAGACCTGCGGTGAGAGGAGGCCGTCCAGCAGATGGCAGATGCCCTGCAGTACCTGCAGAAGGTCTCTGGAGACATCTTCAGCAG	TGAGAGCGGCCTTGCTGCGGCCAAAGAACATGGAAAAGCATGAGTGGGGTGATGTGTGCCTTAAAGCATCAGACACTTGGGCCTCGGGCATCAGGAGCCAGCCACAGGGATGTCTGGGGAAATGGCGTTCCATGAGATGCAAGCACACAAGAATGCACTTGGCACATCTGGGGAACAGCAGGCAGCTGATATCACTGGGCCCACCCTGCACCAGGGAGGATGGAAGCAG	GTAGAGCAGAGCCGGAGCCAGGTGCAGGCCATTGGAGAGAAGGTCTCCTTGGCCCAGGCCAAGATTGAGAAGATCAAGGGCAGCAAGAAGGCCATCAAG
chr2:74649997:74650059:+@chr2:74650318|74650446:74650512:+	WDR54	-4	0.323232	2.77372	0.37	0.16	-0.21	-1.55864	-0.21	1.55864	GTCCACTGGTGTGTCCTCCCCTTCCGAGTGCTGCTGGTACTCACCTCACATCGAGGAATACAG	ATGTACGAGTCCAATGGCTACACCATGGTCTACTGGCATGCACTGGACTCTGGAGATGCCTCCCCAG
chr9:35447230:35447388:+@chr9:35449466|35449619:35451105:+	ATP8B5P	-2	-0.010101	1.24312	0.65	0.44	-0.21	-1.60073	-0.21	1.60073	GAGAAGTGAGATGTGAGGCTCCCAATAACAAATTGGACAAATTCTCAGGAATACTGACCTATAAGGGGAAAAACTACTTCCTGGACCATGACAAGCTGCTACTCTGAGGCTGCAACATCAGGAATACAGATTGGTGCTATGGCTTGGTGATCTACACTG	GAGAAATGGTATTTCCAGTTCAGAATTTAGCTGTTTGAAAGTCTCAAGCACAGCTTCAAGTGAAGTTAATCTGAGGTGAAGCAAACAGAAAATTGTGGAGGTTTTGTTGGTGTGCAATGGAGGAACATGGCTCAAGAAACTAATCACAGCCAAGTACCTATGCTTTGTTCCACTGGCTGCGGATTTTATGGAAACCCTCGTACAAATGGCACGTGTTCAGTATGCTATAAAGAACATCTTCAAAGACTGAATAGTAGTAATGGTAGAATAAGCCAACCTGCAACCTCTGAATCTTTACCAGTTCAATGCACAGATGGCAGTGTCCCAGAAGCCCAGTCAACATTAGACTCTACATCTTCATCTATGCAGCCAAGCCCTGTATCAAATCAGTCACTTTTA…
chrX:144902866:144903402:+@chrX:144903523:144903671:+@chrX:144903901:144907360:+	SLITRK2	-3	0.252525	2.02182	0.48	0.27	-0.21	-1.60871	-0.21	1.60871	GTTGGAGGTGGAGTAGTTCAGAATCAACTGACGCAGCCGGGAATTGAGCTTTGCAAAGCCACTTGCAAGGAAGGGAAGCATCTGCCCAACCCTCCCCCACCGCGCGCCCTGGATCCTCTGCCTGCCCCCTCCCCCGTGACGTCACCCTAGTCCTGTCCCGGGGAGCCTGCAAAGCCTCTCAGATTCAAACTGCTAGACGCACTGCTGCCACCGCCACCGAATTGGAAACGCGCGCCCAGGCTCCGTCGTCGCCTTCGCCCGCCGACCGGGCCAGCCGGCTCTCCGACCTCCCTACAGAATCGCACCCCAGTCCCTCCCTGGCAGCTCGGCTTCCCTCAGCTCCAACTCTTCTCTTCCGCTCCTGCCTCCTGTCGGATTTTTAATTTCTGCGCACCCCCA…	CGATTGCGATTTCTGCTGGGAGCTCAAGACGGGCGAGCTGCCCGAGATCTCTTCGAGATACCCCAGGGGAGGAGGAGATGGGCAGGATTTAGTAGGACAACTCGGTTACTAATGACTTGGCGGCTGGCTGCGACCCCCCGGGAAATCAG	GTTTGCCTGTAGGTACCTGAGTTGACACCGAAGGTGCCTAAAGATGCTGAGCGGCGTTTGGTTCCTCAGTGTGTTAACCGTGGCCGGGATCTTACAGACAGAGAGTCGCAAAACTGCCAAAGACATTTGCAAGATCCGCTGTCTGTGCGAAGAAAAGGAAAACGTACTGAATATCAACTGTGAGAACAAAGGATTTACAACAGTTAGCCTGCTCCAGCCCCCCCAGTATCGAATCTATCAGCTTTTTCTCAATGGAAACCTCTTGACAAGACTGTATCCAAACGAATTTGTCAATTACTCCAACGCGGTGACTCTTCACCTAGGTAACAACGGGTTACAGGAGATCCGAACGGGGGCATTCAGTGGCCTGAAAACTCTCAAAAGACTGCATCTCAACAA…
chr3:28357824:28357914:+@chr3:28358244:28358350:+@chr3:28360223:28360370:+@chr3:28361000:28361264:+	CMC1	-6	0.121212	3.77464	0.53	0.31	-0.21	-1.62167	-0.21	1.62167	ATTTTACCAAATGTTGCAAGAACTCTGGAGTTCTTATGGTAGTAAAATGCCGGAAAGAAAATTCTGCATTGAAAGAATGTCTAACTGCTTA	ATAACTGAATGAAAATATCTCTGAGACTTCCTCCAGCCTTGTGATTTGTTGGATTAATATAATTTAACTCCTAGAAAGTTGAGATAAATCGTATGGATGATAAAAAG	CTCCTCCTTTGGCCTGCGCCTTCCATCATTTTTGCCTGGATTATTTTAACAGTTTATTGGCTATCTTGCCTCTAACCTTGCTTGCCTCCTTTTGTCCTATCTGCCACATGTTGTCAGATTCATCCAAGACACAAAACTGATCTTACAG	CTATAATGATCCAGCCTTTTATGAAGAATGCAAAATGGAATACCTGAAGGAAAGGGAAGAATTCAGAAAAACTGGAATTCCTACAAAGAAAAGGCTACAGAAGCTTCCAACAAGCATGTAGGCAGATACTCAAATGACATTCAGGAACTCTAATATTCATGGAAGTCATTTTATAGTCCTTAAATAATGGACTCAAGCATATATGTTTGCTTTACCTTAATTATGGAAATATTAACTTTATCTGAAATAAATATTTTATTTCAAA
chr11:71185441:71185572:+@chr11:71187079:71188484:+@chr11:71189441:71189515:+	NADSYN1	-5	0.171717	3.15281	0.66	0.44	-0.21	-1.64035	-0.21	1.64035	AACGGTGGGATTTACTTGCTGGCCAACCAGAAGGGTTGTGACGGGGACCGCCTGTACTACGACGGCTGTGCCATGATTGCCATGAACGGAAGCGTCTTTGCTCAAGGATCCCAGTTTTCTCTGGATGACGTG	CAAACAAGAAAAAATGGGCTATTATTGCCACAAATGGAAACAAATCCCAAGTGCACAAATACAACAAAAAGTAACTTTTAGTTCTGCCCCAAGCCGGCGTGGGTGGGAGCGTCTCCACTCTCGGGCTCAGACCACACGCGGGTCCACAGCACTGCCTCCCACACACAGCATTGCCTGACTCGTCTTTGGACCCGACGGCCTTCCACTCTGCTCTTGTTGGGAATGGGCATTAAAGCAGCGGATTCACCGAGGCAGGCGGTAGCACCGGAGGCGAGTTCTGCAGCTGGCTTTGCAGGAGCAGGGCGAGCTTGTGTCCTGGCGTCGCCGACTCTGCGAGGCTGTCTGAGCAGTTCATTGCTTTGCTCCCGCTGCGTTCCCATCCTCATGATTCTGTCTGGT…	GAAGTCCTGACGGCCACGCTGGATCTGGAGGACGTCCGGAGCTACAGGGCGGAGATTTCATCTCGAAACCTGGCG
chr7:158828703:158828434|158828643:-@chr7:158827272:158827341:-	VIPR2	-6	0.040404	3.67333	0.87	0.66	-0.21	-1.6444	-0.21	1.6444	GCCTCCCCACCGTCTGCATCGGTGCATGGACTGCGGCCAGGCTCTACTTAGAAGACACCGG	TTGCTGGGATACAAACGACCACAGTGTGCCCTGGTGGGTCATACGAATACCGATTTTAATTTCCATCATC
chr6:32150345:32150475:-@chr6:32150024:32150113:-@chr6:32149383:32149409:-	AGER	-3	-0.10101	1.73202	0.87	0.66	-0.21	-1.67376	-0.21	1.67376	AGCCTGTGCCTCTGGAGGAGGTCCAATTGGTGGTGGAGCCAGAAGGTGGAGCAGTAGCTCCTGGTGGAACCGTAACCCTGACCTGTGAAGTCCCTGCCCAGCCCTCTCCTCAAATCCACTGGATGAAGGAT	GGCCTCAGGACCAGGGAACCTACAGCTGTGTGGCCACCCATTCCAGCCACGGGCCCCAGGAAAGCCGTGCTGTCAGCATCAGCATCATCG	AACCAGGCGAGGAGGGGCCAACTGCAG
chrX:71822008:71822123:-@chrX:71821841:71821879:-@chrX:71812954:71813124:-	PHKA1	-6	0.30303	3.75366	0.4	0.19	-0.21	-1.67917	-0.21	1.67917	TTCGTCCCACTGATTCAAATGTCAGTCCTGCTATTTCTATCCACGAGATTGGTGCTGTTGGAGCAACCAAAACAGAACGAACTGGGATCATGCAGTTAAAAAGTGAGATAAAGCAG	GTGGAATTTCGTAGACTGTCAATCTCAGCTGAGAGTCAG	TCACCTGGAACCTCTATGACTCCAAGTAGTGGGTCCTTTCCTAGTGCATATGATCAGCAGTCATCTAAAGATAGTCGTCAAGGTCAATGGCAACGCCGAAGAAGGCTGGATGGGGCACTGAATAGAGTTCCAGTTGGATTTTATCAGAAAGTATGGAAAGTTTTGCAGAAG
chr2:24387068:24387204:+@chr2:24388242:24388369:+@chr2:24390496:24390552:+	LOC375190	-4	-0.212121	2.24856	0.39	0.17	-0.21	-1.68458	-0.21	1.68458	AAACAAAGGGTCATCCTTTCTAGAAAGAGAACCGCTGTGCTATCAGGAGGGAAATAATCCAAGTGCCAAAGAGGCCATCTCTGAAGGGTATTTTTCTTCCTTGAGCCTCAGCAGGAACGGGAGGAAGACCAGGATGG	GTCCTCTCTGTGCAGATGTGATCATCCCTCCAACTCCTAGTACCAGCCCCTGTCTGCTCTGAGGCTCTGCTGTCAGTCCCCTACGTGATCTCCAAGGATCCTCAGGTCCCAGATGGGAGCCCTCCACG	GTCTCCCTCCCCGCGTTTGGGGCTGCTGAAGCTGGAGCTATAAGAAAGAAGAGGGAG
chr7:143936133:143936188:+@chr7:143936368:143936481:+	n/a	-3	-0.191919	1.66167	0.45	0.24	-0.21	-1.68991	-0.21	1.68991	CAGAACTGGGAAGAAAGGACCCTGAAAAGTTAGCTGGTTCCAAGTGACCCTCCAAG	GGGAAGAGTGCTGGATTCAGAGCCCACCTCAGGGGAAGACAGGACCCTCTCCAAGATGGTTTCCCTAGAAGCTACTACCTCTCCCTGGAGGGTGGAGATATTTGCTGGTCAAAG
chr1:20998431:20998689:-@chr1:20996981|20996984:20996914:-	KIF17	-5	0.414141	3.19725	0.77	0.56	-0.21	-1.69337	-0.21	1.69337	CTTCGGGCAGCAGAGGTGGAGATCAAAGATCTGCAGTCCGAGTTTCAGCTGGAGAAGATCGATTACTTGGCCACCATCCGCCGGCAGGAGCGTGACTCCATGCTCTTGCAGCAGCTCCTGGAGCAGGTGCAGCCCCTGATTCGCAGGGACTGTAACTACAGCAACCTGGAGAAGATTCTGCGTGAGTCCTGCTGGGACGAAGATAACGGCTTCTGGAAGATCCCACATCCCGTCATCACAAAAACCAGCCTCCCAGTAG	CAGTTTCAACTGGGCCACAGAACAAACCAGCCCGCAAAACCTCTGCAGCAGACAATGGCGAGCCGAACATG
chr15:37393093:37393500:-@chr15:37391656:37391800:-@chr15:37390168:37390400:-	MEIS2	-3	0.272727	1.93228	0.95	0.74	-0.21	-1.69371	-0.21	1.69371	TTGGCTACATCGGACCCAGATGACTGCCTCCTCACTTCCTCCCTCCCGATTCCGCCGCGGCCCCCAAAGACTCTCGGGGTGGCCCCTTGTCCGCACCGCTTGGAGGGAGTGTGCTCTGAGTTAAGCTGGTCTCTTCTGGTCCTGGAAAAAAATGAGTATTGACAAGGTTGCTGGATCTGCGCAGAAAAGAAAGTGCCACTTAATAAAAAATTTAGCCCGGCAGTGGTACCGTCTGCAGAGCTTGCTGCCCTTGGACGTTAGCAGGAAGCCTTCGGGGTGCTGTAATCGGCGGGCAGAGGAGAGGGAGGCCGCGGAATTAAAAGGAACAAAAGCTAGAGCGCCATGCCAAACGTCCCCGGCAAGACCCAGTTAGGCAGGAGCCGGGAGTGATGGGAAAAT…	CATATTGGAGAATTGGGAGAAGTCTCTTTGGTTTGGAAAAAAAAAAAAGGAATCTTCAGCCTAGATCACTTTCTTATCCGGACTGGGATATTAAATATACGACACATCCAGGAGTTTATTGGAGCGCAGACTGATGGCGCAAAGG	TACGATGAGCTGCCCCATTACGGCGGGATGGACGGAGTAGGGGTTCCCGCTTCCATGTACGGAGACCCTCACGCGCCGCGGCCGATCCCCCCGGTTCACCACCTGAACCACGGGCCGCCGCTCCACGCCACACAGCACTACGGCGCGCACGCCCCGCACCCCAATGTCATGCCGGCCAGTATGGGATCCGCTGTCAACGACGCCTTGAAGCGGGACAAGGACGCGATCTATGG
chr1:1259961:1260046:-@chr1:1258561:1258667:-@chr1:1256376:1256476:-@chr1:1250900:1250998:-	CPSF3L	-7	-0.79798	3.65696	0.94	0.73	-0.21	-1.69595	-0.21	1.69595	GCCTGCGCAGTGCATCACCGCAGGCGGGCCTCGCGGGTCCGGGAGCGCGGCGGAGACGATGCCTGAGATCAGAGTCACGCCCTTGG	GTGCCTGCCCTGTGCTGTCCTGGAACCTGGTCCTTCCACCGGGCAGGGGGTCGAGGGCACCTTCCAGCACAGACACCAGGACGGGATTCCATGTCCTCCCCCATGGC	TAGGGGCCGGCCAGGACGTGGGCCGAAGCTGCATCCTGGTCTCCATTGCGGGCAAGAATGTCATGCTGGACTGTGGAATGCACATGGGCTTCAATGACGAC	GTAGATGATGAGCTGGAGATCAAGGCCTACTATGCAGGCCACGTGCTGGGGGCAGCCATGTTCCAGATTAAAGTGGGCTCAGAGTCTGTGGTCTACACG
chr14:24464241:24464342:+@chr14:24470593:24470726:+@chr14:24473546:24473601:+	DHRS4L2	-7	-0.222222	3.84958	0.96	0.75	-0.21	-1.76065	-0.21	1.76065	GCTGTGAAGCTTCATGGAGGTATCGATATCCTAGTCTCCAATGCTGCTGTCAACCCTTTCTTTGGAAGCCTAATGGATGTCACCGAGGAGGTGTGGGACAAG	GGCTTCAGTCCTTACAATGTCAGTAAAACAGCCTTGCTGGGCCTCAACAATACCCTGGCCATAGAGCTGGCCCCAAGGAACATTAGGGTGAACTGCCTGCACCTGGACTTATCAAGACTAGCTTCAGCAGGATG	CTCTGGATGGACAAGGAAAAAGAGGAAAGCATGAAAGAAACCCTGCGGATAAGAAG
chr17:61904770:61904874:+@chr17:61905189:61905283:+@chr17:61905479:61905569:+	PSMC5	-3	0.0606061	1.71044	0.36	0.15	-0.21	-1.78936	-0.21	1.78936	GTCTTCAGGTCCCAATCCTCCGCTTCCGCGCTTGCGCGCCAAGACGGCTCGGATGCCGGCGGTCTCTGCTGAAGAGAGAAGATGGCGCTTGACGGACCAGAGCAG	TACTGACACCTCGGGCTTGTAGAGCACTTCACGCAGTGCAAAGCGCCCCCCGTCTATATCATATCGCCTCTCGGTCCTCCTAAAAGTCGTATGAG	ACTCACTCTGTGTCTTCAGATGGAGCTGGAGGAGGGGAAGGCAGGCAGCGGACTCCGCCAATATTATCTGTCCAAGATTGAAGAACTCCAG
chr4:114430794:114430831:-@chr4:114429392:114429424:-@chr4:114424092:114424133:-@chr4:114421619:114421667:-	CAMK2D	-6	0.111111	3.41088	0.43	0.21	-0.21	-1.79165	-0.21	1.79165	CAGCCAAGAGTTTGTTGAAGAAACCAGATGGAGTAAAG	AAAAGGAAGTCCAGTTCGAGTGTTCAGATGATG	GAGCCCCAAACTACTGTAATCCACAACCCTGATGGAAACAAG	GAGTCAACTGAGAGTTCAAATACAACAATTGAGGATGAAGATGTGAAAG
chr3:129177442:129177520:+@chr3:129179697:129179849:+@chr3:129180071:129180147:+	IFT122	-5	0.363636	2.92138	0.3	0.09	-0.21	-1.836	-0.21	1.836	GCAAGCGCTTTGCTTCTGGATCAGCTGACAAAAGCGTTATTATCTGGACATCAAAACTGGAAGGCATTCTGAAGTACAC	ATCTTGGTCTGTGATGTCTTCATTGCACCTCCATCTTCCATTTCTGGGCCTCCACAAAACAGTAAGAGTAACAGCCACAGATAAAGCACCTAAAGGCCAAGGTGGGAGGATTGATTGCTTGAGGCCAAGCGTTCAAAACCAACCTGGCCAAAA	GCACAATGATGCTATACAATGTGTCTCCTACAATCCTATTACTCATCAACTGGCATCTTGTTCCTCCAGTGACTTTG
chr2:241463302:241463798:-@chr2:241459871|241459950:241459779:-	ANKMY1	-3	-0.020202	1.6142	0.35	0.14	-0.21	-1.84599	-0.21	1.84599	GAACCTCCAAAATTCCCAGTTGTTCCAATCCTTTCATCATCATTTATGGACACAAACCTGGAGTCTCTGTACTATGAGGTGAACGTGCCTTCCCAGGGTAGCTATGAGCTGAGGCCACCGCCAGCACCACTGCTCCTGCCACGCGTCTCAGGCAGCCACGAGGGCGGCCACTTCCAGGACACCGGGCAGTGTGGGGGGTCCATAGACCACAGGAGCAGCTCTCTGAAGGGGGACTCCCCGTTGGTGAAGGGCAGCCTTGGCCATGTGGAAAGCGGGCTTGAGGACGTGTTGGGAAACACAGACCGGGGCAGTCTGTGCAGTGCTGAGACGAAATTTGAGTCCAACGTGTGTGTGTGCGACTTCTCCATCGAGCTCTCGCAGGCCATGCTGGAGAGAAGC…	GCGGAGGAAGCGCTGGCGGACCATCAAGCTGCTGCTGCGCCGGGGCGCGGACCCCAACCTGTGCTGCGTGCCCATGCAGGTCCTGTTCCTTGCTGTGAAGGCCGGGGACGTGGATGGGGTGAGGCTGCTGCTGGAGCACGGGGCGAGGACCGACATCTGCTTTCCGCCGCAG
chr18:5238099:5239048:+@chr18:5240186|5241698:5241811:+	LOC339290	-8	0.10101	4.36583	0.55	0.34	-0.21	-1.85555	-0.21	1.85555	GAGCGGGGAGCAAGGCCTGCGGGGAGGCGCAGGATGGACGCGTTGGCTGTCATGATGTAGGACCTCCTGACCTAGAACCATGCCCGGCGCAGGGAGAACAACGAGCTTACGGACCGGGTGCGGGGGCTGCTGTGCGAGAAAGCCTACCTGCTGGCCCGGGAGCGTTCGCCGGCCCACCTGGTGGCTTTCCCTGGACGTTTAACGGCGACTCCGCCCGGCCTCCCGACTTTTTGATGCAGGCGTTCTCTTACATGACTTTCTTCGAGGCTAGATTCTCGAAAGACATCCTGAAGGTGGCTTTCTTAATTAGCTGCCTCACCGGCTGGCGGAGCAGTTCGTAGTCGCCTACATCGAGAGGGAGAGCCCCGTCCTGGCTCAGTACTGGGGCTTCGTGGACGC…	ATCCTTTGCACATGGCCTGCTATCAACAATCCTCTACAATGATTCTCAGCATCACCTAGGGAGCTTATGTAAAATCTCAAATTCCTGGGCCCTATCCCCAGAGTTTCTTATCAA
chr10:24762157:24762989:+@chr10:24783429:24783533:+@chr10:24784076:24784125:+	KIAA1217	-5	0.171717	2.77449	0.45	0.23	-0.21	-1.86403	-0.21	1.86403	ATGCAGAGAGAACTTGTTTATGCAAGAGGAGATGGCCCTGGGGCCCCTCGCCCCGGATCTACTGCTCATCCACCCCATGCGATTCCAAATTCCCCACCGTCTACTCCAGTGCCCCATTCCATGCCCCCCTCCCCGTCCAGAATTCCTTATGGGGGCACCCGCTCCATGGTTGTTCCTGGCAATGCCACCATCCCCAGGGACAGAATCTCCAGCCTGCCAGTCTCCAGACCCATCTCTCCAAGCCCAAGCGCCATTTTAGAAAGAAGAGATGTCAAGCCTGATGAAGACATGAGTGGCAAAAACATTGCAATGTACAGAAATGAGGGTTTCTATGCTGATCCTTACCTTTATCACGAGGGACGGATGAGCATAGCCTCATCCCATGGTGGACACCCACTG…	AGAGAGGATGCAAGCCATGGAGAAACAGATTGCCAGTTTAACTGGCCTTGTTCAGTCTGCGCTTTTTAAAGGGCCCATTACAAGTTATAGCAAAGATGCGTCTAG	CGAGAAAATGATGAAAACCACAGCCAACAGGAACCACACAGATAGTGCAG
chr17:4714097:4714246:+@chr17:4717662|4717713:4717796:+	PLD2	-5	0.191919	2.78044	0.54	0.33	-0.21	-1.8673	-0.21	1.8673	GTCCTTGATTCTCAAGTGCAGCAGCTACCGGCAGGCACGGTGGTGGGCCCAAGAGATCACTGAGCTGGCACAGGGCCCAGGCAGAGACTTCCTACAGCTGCACCGGCATGACAGCTACGCCCCACCCCGGCCTGGGACCTTGGCCCGGTG	GTTTGTGAATGGGGCAGGTTACTTTGCTGCTGTGGCAGATGCCATCCTTCGAGCTCAAGAGGAGATTTTCATCACAGACTGGTG
chr4:186567822:186567936:-@chr4:186560031:186560189:-@chr4:186559233:186559316:-@chr4:186556509:186556565:-	SORBS2	-9	-0.292929	4.59744	0.89	0.68	-0.21	-1.8939	-0.21	1.8939	GCATGACTGGGATCCTCCAGACAGAAAAGTGGACACAAGAAAATTTCGGTCTGAGCCAAGGAGTATTTTTGAATATGAACCTGGCAAGTCATCAATTCTTCAGCATGAAAGACCA	CCCCCTCTCCCAACAACTCCGACACCTGTTCCAAGGGAACCTGGCCGGAAGCCTCTTTCTAGCTCCCGACTCGGAGAAGTCACTGGTAGCCCCTCCCCTCCGCCCCGGAGTGGCGCCCCCACACCAAGCTCGCGCGCCCCGGCTCTGTCTCCCACCCGG	ACTGATCGCATAAATCCAGATGACATAGATTTAGAAAATGAGCCCTGGTATAAATTCTTTTCAGAACTGGAGTTTGGACGCCCG	CCTCCTAAAAAGCCTCTGGACTATGTTCAAGATCATTCTTCTGGTGTTTTCAATGAG
chr7:75617036:75617128:-@chr7:75616737|75616746:75616678:-	TMEM120A	-4	0.161616	2.19138	0.92	0.71	-0.21	-1.89908	-0.21	1.89908	GCTTCGTGCAGTTTCTCCAGTACTACTACCAGAGCGGCTGCCTCTACCGCCTGCGGGCGCTGGGCGAGCGGCACACCATGGACCTCACTGTGG	TTCTGGCAGCTTTTTAACGCGCTGACGTTGTTCAACCTGGCCCAGGACCCTCAGTGCAAGGAGTGGCAG
chr10:43046005:43046063:-@chr10:43020988:43021108:-@chr10:43019060:43019186:-	ZNF37BP	-4	0.0707071	2.05605	0.47	0.26	-0.21	-1.97987	-0.21	1.97987	CTACACCCTCTCGGTTTTCTCTGCTCTGCCAACACTAGTGGAATATGATCACATCCCAG	AGTTTCACTCTTTTTGCCCAGGCTGGAGTACAGTGGTGCGATCTTGGCTCACTGCAACATCTGCCTCCTGGATTTTCAAGTGATTCTCCTGTCTTAGCCTCCTGAGTAGCTGGGATTACAG	GGATCAGTGTCATTTAGGGATGTGACTATGGGCTTCACTCAAGAGGAGTGGCATCATCTGGACCCTGCTCAGAGGACCCTGTAGAGGAATGTGATGCTGGAGAACTACAGCCACCTTGTCTCAGTAG
chr1:204960420:204960434:+@chr1:204966298:204966534:+@chr1:204978685:204978816:+	NFASC	-4	0.20202	1.91738	0.67	0.46	-0.21	-2.19154	-0.21	2.19154	CTACTCCAACCGCAG	CTCCTCCCACATTGCCCCCGACTACCGTGGGTGCGACGGGCGCTGTGAGCAGTACCGATGCTACTGCCATTGCTGCCACCACCGAAGCCACAACAGTCCCCATCATCCCAACTGTCGCACCTACCACCATCGCCACCACCACCACCGTCGCCACAACTACTACAACCACTGCTGCCGCCACCACCACCACGGAGAGTCCTCCCACCACCACCTCCGGGACTAAGATACACGAATCCG	CTTACACCAACAACCAAGCGGACATCGCCACCCAGGGCTGGTTCATTGGGCTTATGTGCGCCATCGCCCTCCTGGTGCTGATCCTGCTCATCGTCTGTTTCATCAAGAGGAGTCGCGGCGGCAAGTACCCAG
chr6:29976815:29976954:+@chr6:29977097:29977144:+@chr6:29977312:29977733:+	HLA-J	-1	-0.353535	2.92434	0.59	0.39	-0.2	-0.221063	-0.2	0.221063	TCACACATTTCTGGAAACTTCTCAAGGTTCCAAGACTAGGAGGTTCCTCTAGGACCTCATGGCCCTGCTACCTTCCTGGCCTCTCACAGGACGTTTTCTTCCCGCAGATAGAAAAGGAGGGAGCTACTCTCAGGCTGCAA	GCAGCCAAAGTGCCCAGGGCTCTGATGTGTCTCTCACGGCTTGTAAAG	TGTGAGACAGCTGCCTTGTGTGGGACTGAGAGGCAAGATTTGTTCATGCCTTCCCTTTGTGACTTCAAGAACCCTGACTTCTCTTTCTGCAAAGGCATCTGAATGTGTCTGTGTCCCTATAGGCATAATGTGAGGTGGTGGGGAGACCAGCCCACACCCGTGTCCACCATGACCCTGTTCCCCACACTGACCTACATTCCTTCCCCGATCACCTTTCCTGTTCCAGAGAAGTGGTGCTGGGATGTCTCCATCTCTGTCTCAACTTCATGGTGCACTGAGCTGTAACTTCTTACTTCCCTATTAAAATTAGAATCTGAGTATAAATTTACTTTTTTCAAATTATTTCCATGACGGGTTGATGGGTTAATTAAAGGAGAAGATTCCTAAAATTTGAGAGAC…
chr21:18919345:18919511:+@chr21:18924067:18924271:+@chr21:18937746:18942429:+	CXADR	-2	-0.464646	4.59537	0.65	0.45	-0.2	-0.334109	-0.2	0.334109	ATTTCGCCAGAAGTTTGAGTATCACTACTCCTGAAGAGATGATTGAAAAAGCCAAAGGGGAAACTGCCTATCTGCCATGCAAATTTACGCTTAGTCCCGAAGACCAGGGACCGCTGGACATCGAGTGGCTGATATCACCAGCTGATAATCAGAAGGTGGATCAAGTG	ATTATTTTATATTCTGGAGACAAAATTTATGATGACTACTATCCAGATCTGAAAGGCCGAGTACATTTTACGAGTAATGATCTCAAATCTGGTGATGCATCAATAAATGTAACGAATTTACAACTGTCAGATATTGGCACATATCAGTGCAAAGTGAAAAAAGCTCCTGGTGTTGCAAATAAGAAGATTCATCTGGTAGTTCTTG	GGAAGATGTGCCACCTCCAAAGAGCCGTACGTCCACTGCCAGAAGCTACATCGGCAGTAATCATTCATCCCTGGGGTCCATGTCTCCTTCCAACATGGAAGGATATTCCAAGACTCAGTATAACCAAGTACCAAGTGAAGACTTTGAACGCACTCCTCAGAGTCCGACTCTCCCACCTGCTAAGGTAGCTGCCCCTAATCTAAGTCGAATGGGTGCGATTCCTGTGATGATTCCAGCACAGAGCAAGGATGGGTCTATAGTATAGAGCCTCCATATGTCTCATCTGTGCTCTCCGTGTTCCTTTCCTTTTTTTGATATATGAAAACCTATTCTGGTCTAAATTGTGTTACTAGCCTCAAAATACATCAAAAAATAAGTTAATCAGGAACTGTACGGAAT…
chr11:59387887:59387945:+@chr11:59402893:59403005:+@chr11:59406793:59407334:+	n/a	-2	-0.030303	3.88068	0.44	0.24	-0.2	-0.507565	-0.2	0.507565	GCTAAAATCAGTCATCTTCCTGCGAAGGCATGAGGAGGAAAAGAGAGGAAGTAACTGAG	CGATAATATGCTGTATGAGCCTCCTGCTCTGCTGCCCATTACCTGCGTCACCTCCACAAGCTACTGAACCTCAAGGAACCCATCTCCTCATCAGGAAAAAAAATAAGCTTTAT	CAGGGTCTGAACTCTGTAGGTCTTCACCACGGCTCAGGAGGATGAGGAGCAGTGACAGGCCAAACTACGAGAAAAGACAGAGGGAATCAAACTCAACACTGTGTCTAAACCTCCTCCACCACTGTTGAAGGGATCCTGGCATCAGATGGGGAACAGCTCTAAATCAAAATAACCTCACTACTGTGCTTTTCTGTAAAACCAGGTAAAGATCAGACAAGCATGAGTTGAAAGGCTATGTCTCTCTCCAGGCTTTATTCTGCCATAGCAGTGACCAGGCGCAGCCAACAGAAACGGAAAGTCATGGTGTCCAACACGCCTCTCTGTTCCCCATGCTGAGGTTAAAAGATGGTTTTTCCTTGCCATGGATAATGTAGAATTTGACTTTTCTCCTATTTATGA…
chrX:41485857:41485956:-@chrX:41483517:41483534:-@chrX:41481870:41481887:-@chrX:41469157:41469278:-	CASK	-1	0.0808081	1.88389	0.58	0.37	-0.2	-0.573712	-0.2	0.573712	GGTGCAGTACTAGCCGCTGTGTCAAGTCACAAATTCAACTCATTCTATGGGGATCCCCCTGAAGAGTTACCAGATTTCTCCGAAGACCCTACCTCCTCAG	TGCTTCTTATTGTTTCAC	GACTTCTAGCAGCAGAAA	GAGCAGTCTCACAGGTGCTGGACAGCCTGGAAGAGATTCATGCGCTTACAGACTGCAGTGAAAAGGACCTAGATTTTCTACACAGTGTTTTCCAGGATCAGCATCTTCACACACTACTAGAT
chr13:50095030:50095076:+@chr13:50095274:50095636:+@chr13:50096179:50096243:+	PHF11	-2	0.212121	3.58806	0.86	0.66	-0.2	-0.616522	-0.2	0.616522	ACTGCTTTGCCAGCAACATGCTCAATTCCCGATCATCGCTCAAAGTG	ACCTATTCTCTTTGAACCATTCCCTGGTATCTTTCATTCTCCCTACGCTCACAGAACCAAACTAAGACATGGGAAAAAGCCTTGACTTTTGGGACTGCTTCTCTTCCATAAGAATTTTCAGTAGATAAAATTTTAAAAGTGCTGCACCTTCCCTGAGTGAAAATTCCCTAAGGATGCATGGTTAGCATTTCAGTTCTAATTAAGGCAGACTGGATCCTGGCTAACTGGAGTCATGGGGTATACTTTCATTCATGAGTGGAACAGCAGTGTCTTAGCAGCACTACATCTGCAATGTTCATTGTGAAGTGGAGTCAGGACCTCGTTGGAAGACTTCGTTCTGCGTCATGCCAACTGCATTTTATG	CTAAATTTTCAGGAGTGAAAAGAAAAAGAGGAAGGAAGAAACCCCTCTCAGGCAATCATGTACAG
chr11:122162992:122163111:-@chr11:122073472:122073617:-@chr11:122051044:122051106:-	MIR100HG	-2	-0.424242	2.26565	0.68	0.48	-0.2	-0.6955	-0.2	0.6955	TGAAGATCCCGGTGTTACACATCCAATCGTTCACCTCCTTCCAAGACTATGACATTCCAGGAAACCTTCACTGCTAAGAGGAACTAAGATCTAGAGTATCTCCTCGAGGAAGTACAACTG	CATTATAAATTAAGGAGGAATAGTAACAAAGAGCTTGAAGACATGCACAGCTCACAGGCCCCGGGTGGAGGCTGGCGACATCAGACAGACAGAACCAAGACATCTGAGGGGCAACCAGGAGGTGCGTGTGGCTGCAGAGCACACAG	ACTTGTCTTTGGACAAAATTGAGAAGAACTCATAAACTTGGCTTCCTCGCTTCTGCTCCTCAG
chr7:50450238:50450405:+@chr7:50459427:50459561:+@chr7:50467616:50472798:+	IKZF1	-1	-0.0707071	1.33525	0.34	0.14	-0.2	-0.695972	-0.2	0.695972	GAGAACGGCCCTTCCAGTGCAATCAGTGCGGGGCCTCATTCACCCAGAAGGGCAACCTGCTCCGGCACATCAAGCTGCATTCCGGGGAGAAGCCCTTCAAATGCCACCTCTGCAACTACGCCTGCCGCCGGAGGGACGCCCTCACTGGCCACCTGAGGACGCACTCCG	TCATTAAAGAAGAAACTAATCACAGTGAAATGGCAGAAGACCTGTGCAAGATAGGATCAGAGAGATCTCTCGTGCTGGACAGACTAGCAAGTAACGTCGCCAAACGTAAGAGCTCTATGCCTCAGAAATTTCTTG	GGGACAAGGGCCTGTCCGACACGCCCTACGACAGCAGCGCCAGCTACGAGAAGGAGAACGAAATGATGAAGTCCCACGTGATGGACCAAGCCATCAACAACGCCATCAACTACCTGGGGGCCGAGTCCCTGCGCCCGCTGGTGCAGACGCCCCCGGGCGGTTCCGAGGTGGTCCCGGTCATCAGCCCGATGTACCAGCTGCACAAGCCGCTCGCGGAGGGCACCCCGCGCTCCAACCACTCGGCCCAGGACAGCGCCGTGGAGAACCTGCTGCTGCTCTCCAAGGCCAAGTTGGTGCCCTCGGAGCGCGAGGCGTCCCCGAGCAACAGCTGCCAAGACTCCACGGACACCGAGAGCAACAACGAGGAGCAGCGCAGCGGTCTCATCTACCTGACCAACC…
chr6:28239632:28239931:+@chr6:28239934:28240113:+	ZNF187	-1	-0.010101	1.38895	0.74	0.54	-0.2	-0.712694	-0.2	0.712694	GAGTGTCTCTGAAGATACAGTCCAAAGAAAGTTCTCCAAAACAAGGAGAACAGTCTGAAGCTGGGGATGGCAACAGCATTGGTGAGTGCCCATTCCCTGGCTCCCCTGAATCTGAAGAAGGAGGGGCTTCGGGTAGTGAGGGAGGATCACTACTCTACTTGGGAACAGGGATTCAAGCTGCAAGGAAACAGTAAAGGCCTTGGACAGGAGCCATTGTGCAAACAATTCAGGCAGTTGCGTTATGAAGAGACCACAGGACCTCGAGAAGCACTAAGTCGGCTCCGGGAGCTCTGTCAACAG	CTACAGCCCGAGACCCATACCAAGGAGCAGATCCTGGAGCTGCTGGTGCTGGAGCAGTTTCTGATCATCCTGCCTAAGGAGCTCCAGGCCCGGGTGCAGGAGCATCACCCAGAGAGCAGGGAGGACGTGGTTGTTGTTCTGGAGGATTTGCAGCTGGATCTTGGAGAAACAGGACAACAG
chr1:1051440:1051736:-@chr1:1050402:1050455:-@chr1:1041336:1041429:-@chr1:1027371:1027483:-	C1orf159	-1	0.151515	1.5398	0.59	0.39	-0.2	-0.747834	-0.2	0.747834	GAATCCGGGGGAATGTAGTCCCTCCGTGTCAGGGACCCGAGACATGCGCTGGTTCTTCTAGGACTACATTTCCCAGGGCGCTTCGCGCCCCGCCCCGGCGCCCCACCCACGGCCGCGCGCGATGGTACCACCAGGCGAGGGCGGCTCTCGCGCGGGCCGCCGGGAGTTGTAGTTTTCTTTGGGAGCTGCGGGGCCTGGCGCCGGGGCCGGGGCGGAAGAAAGACTACAAGTCCCAGGGGGCGCGGCGCCACCGCCTGAGGGCGGGGTGTACGAAAGAGAAACCCGGAGGGCGCCGGG	TATTACCAGGGTGTGCAGAGAAGGCAGAGCTGCGTCTTCCTCTTTTATTTTTCC	TGGTTCCTCTGGAGATTAAATGTACTTCACAGAACCTCAGCGAGCGGACTCCAGTTATATTCCGTGCTCTTGTCGGCACGCATTTCACTTCTAG	GACTGGGCCGGGGTCTGCAGGGCTCAGCTGAGCCCATGAGCTCCCAGAGCTAACCCCTGAACACCCAGGCGGGCAAAGGGCTGATGTCGGTAGTCCCCATCCTGGAGGGGCAG
chr13:43566114:43566407:-@chr13:43565235:43565318:-@chr13:43544748:43544806:-	EPSTI1	-2	-0.0606061	2.4937	0.25	0.04	-0.2	-0.777717	-0.2	0.777717	AAAACCGCTGCCTCTGCACTTTGGAATCCCATCTTGAGACTCGCTAAGCGTCCCAGCCGCATCCCTCCCGCAGCGACGGCGGCCCGGGACCCGCGGGCTGTGAACCATGAACACCCGCAATAGAGTGGTGAACTCCGGGCTCGGCGCCTCCCCTGCCTCCCGCCCGACCCGGGATCCCCAGGACCCTTCTGGGCGGCAAGGGGAGCTGAGCCCCGTGGAAGACCAGAGAGAGGGTTTGGAGGCAGCCCCTAAGGGCCCTTCGCGGGAGAGCGTCGTGCACGCGGGCCAGAGGCG	GTAGGAGCAAGCCTACGTCCCAGCAAGACTCGCAGATAAACTAGCCTCTTACAACCAGAGGAGTGGAGCTGAGAGAGTGAGGAG	CACAAGTGCATACACCTTGATAGCACCAAATATAAACCGGAGAAATGAGATACAAAGAA
chr10:38654362:38654557:+@chr10:38654838:38654939:+@chr10:38658052:38658156:+@chr10:38658881:38658937:+	HSD17B7P2	-1	0.0505051	1.33616	0.67	0.47	-0.2	-0.786211	-0.2	0.786211	ATTCGGGAACTGGAGCCTCTCCTCTGTCACAGTGACAATCCATCTCAGCTCATCTGGACATCATCTCGCAATGCAAGGAAATCTAATTTCAGCCTCGAGGACTTCCAGCACAGCAAAGGCAAGGAACCCTACAGCTCTTCCAAATATGCCACTGACCTTTTGAGTGTGGCTTTGAACAGGAACTTTCAACCAGCAG	GTGCTGTATTCGTCTGTGTATGTCATTAAATACCTGCCTCATTACATGGAGGTGGGTCTAAGTATTACCATTTTCAGATGAGGACACTAAATCTCGGAGAAC	GGTCTCTATTCCAATGTGGCCTGTCCAGGTACAGCATTGACCAATTTGACATATGGAATTCTGCCTCCGTTTATATGGACACTGTTGATGCCGGCAATATTGCTA	CTTCGCTTTTTTGCAAATGCATTCACTTTGACACCATATAATGGAACAGAAGCTCTG
chr10:91152303:91152474:+@chr10:91152864:91152960:+@chr10:91159652:91159760:+@chr10:91162038:91166244:+	IFIT1	-3	-0.575758	2.94423	0.34	0.15	-0.2	-0.823387	-0.2	0.823387	GCAAGGACACACCCACAGCTTACACCATTGGCTGCTGTTTAGCTCCCTTATATAACACTGTCTTGGGGTTTAAACGTAACTGAAAATCCACAAGACAGAATAGCCAGATCTCAGAGGAGCCTGGCTAAGCAAAACCCTGCAGAACGGCTGCCTAATTTACAGCAACCATGAG	GTTCTTTACCACAGAGAAAAAGCAGGACCCACAAGAATGTGAAAGCCTCAGTCTTGCAGCCTCTCTGATGTCTTGTGGGTAATACAGTGGAGATGTG	GCCACTTAAGGATGCAGCAAGAAGGAGCCATCTGCAATCCAGGAAGAAATTCCTTGCCAGGAACCAAATTGGTTGTCACCTTCATCTAGGACTTCTAGCCTCGAGAACT	TACAAATGGTGATGATCATCAGGTCAAGGATAGTCTGGAGCAATTGAGATGTCACTTTACATGGGAGTTATCCATTGATGACGATGAAATGCCTGATTTAGAAAACAGAGTCTTGGATCAGATTGAATTCCTAGACACCAAATACAGTGTGGGAATACACAACCTACTAGCCTATGTGAAACACCTGAAAGGCCAGAATGAGGAAGCCCTGAAGAGCTTAAAAGAAGCTGAAAACTTAATGCAGGAAGAACATGACAACCAAGCAAATGTGAGGAGTCTGGTGACCTGGGGCAACTTTGCCTGGATGTATTACCACATGGGCAGACTGGCAGAAGCCCAGACTTACCTGGACAAGGTGGAGAACATTTGCAAGAAGCTTTCAAATCCCTTCCGCTATAG…
chr1:41978487:41979421:-@chr1:41976934|41976937:41972036:-	HIVEP3	-1	0.131313	1.2843	0.34	0.14	-0.2	-0.88088	-0.2	0.88088	GAACCAGTGACGACCTGTTCCAGGACTCGGAAGGACGAGAGGGTTCAGAGGCTGTGGAGGAGCACCAGTTTTCGGACCTGGAGGACTCGGACTCAGACTCAGACCTGGACGAAGACGAGGATGAGGATGAGGAGGAGAGCCAGGATGAGCTGTCCAGACCATCCTCAGAGGCGCCCCCGCCTGGCCCACCACATGCACTGCGGGCAGACTCCTCACCCATCCTGGGCCCTCAGCCCCCAGATGCCCCCGCCTCTGGCACGGAGGCTACACGAGGCAGCTCGGTCTCGGAAGCTGAGCGCCTGACAGCCAGCAGCTGCTCCATGTCCAGCCAGAGCATGCCGGGCCTCCCCTGGCTGGGACCGGCCCCTCTGGGCTCTGTGGAGAAAGACACAGGCTCAG…	CAGAAGGCCGAGTCCCGAAGTCCCTCCTGCTCACCCGGCCCTGCTCATCCTCTCTCCTCCCGACCCTTCTCCGCCCTCCATGACTTCCACGGCCACATCCTGGCCCGGACAGAGGAGAACATCTTCAGCCACCTGCCTCTGCACTCCCAGCACTTGACCCGTGCCCCATGTCCCTTGATTCCCATCGGTGGGATCCAGATGGTGCAGGCCCGGCCAGGAGCCCACCCCACCCTGCTGCCAGGGCCCACCGCAGCCTGGGTCAGTGGCTTCTCCGGGGGTGGCAGCGACCTGACAGGGGCCCGGGAGGCCCAGGAGCGAGGCCGCTGGAGTCCCACTGAGAGCTCGTCAGCCTCCGTGTCGCCTGTGGCTAAGGTCTCCAAATTCACACTCTCCTCAGAG…
chr7:23731009:23731215:+@chr7:23737811:23737918:+@chr7:23740405:23740487:+	C7orf46	-3	-0.333333	2.98142	0.49	0.29	-0.2	-0.894427	-0.2	0.894427	GTTCCAAGTGTTCAGGATTCCATAGCTGCTTCACTTGTGCTTGTGGTCAGCCTGCATATGCCCATGACACAGTAGTGGAAACTAAGCAAGAAAGATTGGCTCAGGAAAAACCAGTGGGACAGGACATTCCTTATGCAGCCATGGGAGGATTAACTGGTTTCAGCTCGCTGGCGGAAGGCTACATGCGGTTAGATGACAGTGGGATTG	GTGTACCTTCAGTTGAATTTTTAGAATCTCCCATTACGGCAGTAGACAGCCCATTCCTAAAAGCATTTCAAGCATCATCTAGTTCTTCTCCAGAAACGTTAACAGATG	TAGGTACAAGTAGTCAAGTTTCTTCATTAAGGAGACCTGAAGAGGATGATATGGCTTTCTTTGAAAGACGATACCAGGAAAGG
[truncated: 17,243 more rows]
